# Supplementary material for: Comprehensive analysis of tissue proteomics in patients with papillary thyroid microcarcinoma uncovers the underlying mechanism of lymph node metastasis and its significant sex disparities
Source: Front Oncol. 2022 Aug 29;12:887977. doi: 10.3389/fonc.2022.887977 (PMC9465038; doi:10.3389/fonc.2022.887977)
Supplement: Supplementary file 1 [file Table_1.xlsx]

## Sheet: Supplementary Table 1
Table S1. Information about PTMC patients recruited for IHC experiments
Number	Age	Gender	Diagnosis	Metastatic location	TNM stage	Maximum tumor diameter (cm)	Pathological subtype	Multifocal	Calcification	Capsular invasion	Hashimoto's thyroiditis	Distance metastasis
PTMC-NLNM-01	33	Male	PTMC	No	T1aN0M0	0.7	Classic	Yes	Yes	No	Yes	No
PTMC-NLNM-02	49	Male	PTMC	No	T1aN0M0	0.9	Classic	No	Yes	Yes	No	No
PTMC-NLNM-03	42	Male	PTMC	No	T1aN0M0	0.6	Follicular variant	No	Yes	No	No	No
PTMC-NLNM-04	45	Male	PTMC	No	T1aN0M0	0.9	Classic	Yes	No	Yes	No	No
PTMC-NLNM-05	45	Male	PTMC	No	T1aN0M0	0.7	Follicular variant	Yes	Yes	Yes	No	No
PTMC-NLNM-06	48	Male	PTMC	No	T1aN0M0	1	Classic	No	Yes	Yes	No	No
PTMC-NLNM-07	24	Female	PTMC	No	T1aN0M0	0.7	Classic	No	Yes	No	No	No
PTMC-NLNM-08	42	Female	PTMC	No	T1aN0M0	0.6	Classic	No	Yes	Yes	Yes	No
PTMC-NLNM-09	38	Female	PTMC	No	T1aN0M0	0.6	Classic	No	Yes	Yes	Yes	No
PTMC-NLNM-10	30	Female	PTMC	No	T1aN0M0	0.7	Classic	No	Yes	No	No	No
PTMC-NLNM-11	37	Female	PTMC	No	T1aN0M0	0.6	Follicular variant	No	Yes	Yes	No	No
PTMC-NLNM-12	37	Female	PTMC	No	T1aN0M0	0.9	Classic	Yes	Yes	Yes	Yes	No
PTMC-LNM-01	32	Male	PTMC	Level VI,III,IV	T3bN1bM0	1	Classic	Yes	Yes	Yes	No	No
PTMC-LNM-02	34	Male	PTMC	Level VI	T1aN1aM0	0.8	Classic	Yes	No	Yes	No	No
PTMC-LNM-03	46	Male	PTMC	Level VI	T1aN1aM0	1	Classic and follicular variant	Yes	Yes	Yes	No	No
PTMC-LNM-04	44	Male	PTMC	Level VI	T1aN1aM0	0.7	Classic	No	Yes	No	No	No
PTMC-LNM-05	48	Male	PTMC	Level VI	T1aN1aM0	0.7	Follicular variant	No	Yes	Yes	Yes	No
PTMC-LNM-06	32	Female	PTMC	Level VI	T1aN1aM0	1	Classic	No	Yes	No	No	No
PTMC-LNM-07	46	Female	PTMC	Level VI	T1aN1aM0	1	Classic	Yes	Yes	Yes	Yes	No
PTMC-LNM-08	36	Female	PTMC	Level VI	T1aN1aM0	0.9	Classic	No	Yes	Yes	No	No
PTMC-LNM-09	52	Female	PTMC	Level VI	T1aN1aM0	1	Follicular variant	No	Yes	Yes	No	No
PTMC-LNM-10	30	Female	PTMC	Level VI	T1aN1aM0	0.9	Classic	No	Yes	No	No	No
PTMC-LNM-11	29	Female	PTMC	Level VI,II,III	T1aN1bM0	1	Classic	Yes	Yes	Yes	Yes	No
P-value (LNM VS NLNM)	0.853	0.827	/	/	/	/	0.449	0.867	1	1	1	1
PTMC-MLNM-01	32	Male	PTMC	Levels VI	T1aN1aM0	0.7	Classic	No	Yes	Yes	No	No
PTMC-MLNM-02	31	Male	PTMC	Levels VI	T1aN1aM0	0.9	Classic	No	Yes	Yes	No	No
PTMC-MLNM-03	48	Male	PTMC	Levels VI	T1aN1aM0	0.9	Classic and follicular variant	Yes	Yes	No	No	No
PTMC-MLNM-04	43	Male	PTMC	Levels VI	T1aN1aM0	0.8	Classic	No	Yes	No	No	No
PTMC-MLNM-05	48	Male	PTMC	Levels VI	T1aN1aM0	0.5	Classic	No	Yes	Yes	No	No
PTMC-MLNM-06	30	Male	PTMC	Levels VI	T1aN1aM0	0.9	Follicular variant	Yes	Yes	Yes	No	No
PTMC-MLNM-07	41	Male	PTMC	Levels VI	T1aN1aM0	0.6	Classic	Yes	Yes	Yes	No	No
PTMC-MLNM-08	28	Male	PTMC	Levels VI	T1aN1aM0	0.4	Classic	No	No	Yes	Yes	No
PTMC-FLNM-01	34	Female	PTMC	Levels VI	T1aN1aM0	0.6	Follicular variant	No	Yes	Yes	No	No
PTMC-FLNM-02	40	Female	PTMC	Levels VI	T1aN1aM0	0.9	Classic and follicular variant	Yes	Yes	Yes	No	No
PTMC-FLNM-03	46	Female	PTMC	Levels VI	T1aN1aM0	0.7	Classic	No	Yes	Yes	No	No
PTMC-FLNM-04	51	Female	PTMC	Levels VI	T1aN1aM0	0.9	Classic	No	Yes	Yes	No	No
PTMC-FLNM-05	32	Female	PTMC	Levels II VI	T1aN1bM0	0.8	Follicular variant	No	Yes	Yes	Yes	No
PTMC-FLNM-06	24	Female	PTMC	Levels VI	T1aN1aM0	0.5	Follicular variant	No	No	Yes	No	No
PTMC-FLNM-07	32	Female	PTMC	Levels VI	T1aN1aM0	0.7	Classic	No	Yes	Yes	No	No
PTMC-FLNM-08	42	Female	PTMC	Levels VI	T1aN1aM0	0.8	Classic	Yes	Yes	Yes	No	No
P-value (MLNM VS FLNM)	1	/	/	/	/	/	0.485	1	1	0.45	1	1
Abbreviations: PTMC-NLNM, papillary thyroid microcarcinoma patients without lymph node metastasis; PTMC-LNM, papillary thyroid microcarcinoma patients with lymph node metastasis; PTMC-MLNM, male papillary thyroid microcarcinoma patients with lymph node metastasis; PTMC-FLNM, female papillary thyroid microcarcinoma patients with lymph node metastasis
