# Supplementary material for: Comprehensive analysis of tissue proteomics in patients with papillary thyroid microcarcinoma uncovers the underlying mechanism of lymph node metastasis and its significant sex disparities
Source: Front Oncol. 2022 Aug 29;12:887977. doi: 10.3389/fonc.2022.887977 (PMC9465038; doi:10.3389/fonc.2022.887977)
Supplement: Supplementary file 2 [file Table_2.xlsx]

## Sheet: Supplementary Table 2
Table S2. Proteins identified via direct DIA
Uniprot ID	Genes	Protein Descriptions	NC-1	NC-2	NC-3	NC-4	NC-5	NC-6	NC-7	NC-8	NC-9	NC-10	NC-11	NC-12	NLNM-1	NLNM-2	NLNM-3	NLNM-4	NLNM-5	NLNM-6	NLNM-7	NLNM-8	NLNM-9	NLNM-10	NLNM-11	NLNM-12	NLNM-13	NLNM-14	NLNM-15	NLNM-16	NLNM-17	LNM-18	LNM-19	LNM-20	LNM-21	LNM-22	LNM-23	LNM-24	LNM-25	LNM-26	LNM-27	LNM-28	LNM-29	LNM-30	LNM-31	LNM-32	LNM-33
A0A024RBG1;Q9NZJ9	NUDT4B;NUDT4	Diphosphoinositol polyphosphate phosphohydrolase NUDT4B;Diphosphoinositol polyphosphate phosphohydrolase 2	3271.17	616.204	868.36	1627.87	1693.75	2046.44	763.536	1504.46	1046.54	859.935	4114.47	6169.37	1639.3	1147.29	4408.97	1478.88	3453.25	942.886	1169.89	882.118	1145.74	2977.67	551.51	1026.25	3651.92	1718.53	5898.15	2616.58	5484.72	1600.11	3130.13	1910.45	2228.26	4614.66	2063.65	3759.36	1177.23	1613.63	2710.68	2716.11	2483.13	1914.59	2294.95	5297.06	8370.94
A0A075B6K5	IGLV3-9	Immunoglobulin lambda variable 3-9	5841.57	1620.42	2005.77	1052.48	984.745	2889.37	5762.64	6528.02	7066.85	5878.01	3251.66	6645.52	9020.32	910.364	8908.12	2231.33	6419.79	3922.01	13788.3	2519.56	6153.37	734.578	4682.44	10720.8	18422.5	5098.23	10963.6	11364.5	8016.19	14719.1	4521.64	4416.11	15385.2	4184.51	9570.69	27269.1	5070.96	5981.65	8880.96	8494.87	16964.5	4634.42	17788.7	28140.6	15885.5
A0A0A0MRZ8;P04433	IGKV3D-11;IGKV3-11	Immunoglobulin kappa variable 3D-11;Immunoglobulin kappa variable 3-11	12168.6	4508.32	13698.5	14791.2	8533.74	13437.6	11147.6	8304.31	12773.9	12423	10429.8	15320.6	8489.9	3764.23	9693.3	8688.53	31327.7	11778.6	9039.53	11577.9	8330.25	4306.42	7277.52	50226.2	19217.3	8863.07	8340.95	16326.3	9686.71	16345.3	4330.45	3791.7	12845.2	3753.97	11658.9	56025	7755.92	3452.04	6098.3	3201.65	34599	8424.6	6758.54	11120.3	26739.3
A0A0A0MS15	IGHV3-49	Immunoglobulin heavy variable 3-49	5613.06	2489.26	4287	1484.27	3514.34	6984.64	4407.66	1440.33	5805.56	6466.88	2961.46	7323.78	4390.36	2438.62	8138.03	4418.21	3749.54	6212.13	5215.55	4562.96	5736.11	3790.01	3351.75	10162.3	10366.2	3978.22	5754.75	3478.04	6125.72	3120.99	2960.45	3109.71	5263.21	3863.98	3644.1	6166.69	4182.08	2690.1	1706.96	5316.81	4050.66	3210.6	4688.39	18798.4	21546.3
A0A0B4J1U7	IGHV6-1	Immunoglobulin heavy variable 6-1	30977.4	24951	26886.2	5663.39	29756.2	14107	9748.02	10607.7	12712.2	27287.4	31636.6	17562	21499.6	12268.7	43139.4	6748.13	67173.8	7239.74	24591.7	3970.38	34978.8	12850.4	1360.7	16317.6	46878.5	9311.8	9881.17	2482.67	13022.4	5295.06	4560.04	7253.47	33776.2	6189.66	21188.2	11707.8	3515.09	11881.5	2693.18	2459.79	19314.8	19530.8	10432.9	14557.2	5877.86
A0A0B4J1V0	IGHV3-15	Immunoglobulin heavy variable 3-15	3060.68	2046.2	471.502	1145.45	1001.24	1225.55	2856.46	225.947	1921.16	422.569	1283.64	768.404	494.54	9630.46	3265.17	2509.3	11599.9	4812.11	7413.78	2568.82	6245.22	2413.27	10957.9	21516.6	13357.8	3736.84	1872.18	2092.35	2753.82	3520.54	987.393	2932.22	2489.7	3089.43	2744.36	8714.33	2463.72	2885.64	998.925	1149.09	6984.27	3919.97	1035.1	2230.42	4681.56
A0A0B4J1V6	IGHV3-73	Immunoglobulin heavy variable 3-73	10723.2	5427	6171.16	6319.89	5515.5	7289.98	4733.19	5673.1	5784.73	10423	5619.01	11324.9	9757.64	6260.5	10545.9	8158.92	16906.8	18021.9	9451.25	18267.9	10560.2	6945.18	5570.53	19408.9	14727.1	6119.85	16695.9	5874.35	3891.21	14636.3	2427.36	5437.67	17288.9	3081.47	9740.99	11214.6	4503.31	2584.9	3011.46	3892.19	14605.3	8639.03	4884.31	24839.1	18064.6
A0A0B4J2D5;P0DPI2	GATD3B;GATD3A	Glutamine amidotransferase-like class 1 domain-containing protein 3B, mitochondrial;Glutamine amidotransferase-like class 1 domain-containing protein 3A, mitochondrial	4607.73	3072.44	4238.64	3990.7	3781.81	3809.31	3383.46	3569.85	3750.73	4700.75	4845.67	4479.19	5478.14	2256.72	14809.5	3802.94	6247.85	4412.28	5706.21	7093.66	4783.94	9372.73	7512.93	5763.16	8284.01	6422.86	5148.15	4696.58	3153.8	3837.74	1986.39	1858.15	4369.3	3153.47	3323.15	5782.35	2893.77	4835.23	6087.5	4005.91	3758.63	5705.92	6125.24	3746.35	5819.47
A0A0B4J2H0	IGHV1-69D	Immunoglobulin heavy variable 1-69D	13325.4	2133.96	7696.03	31116.9	24845.3	36236.9	27674.7	25957.5	26436.4	14254.6	8946.47	19658.7	7807.59	9364.07	6237.84	5540.51	13169.4	16053.7	95723.9	24409	40809.3	6184.65	3794.59	73308.1	26598.9	6036.98	17752.5	43184.6	19950	41337.5	4825.25	3263.92	34294.5	12029.1	34271.8	153446	20113.3	6705.36	16797.8	17937.6	45993.2	19932.8	14823.5	105022	80656.5
A0A0C4DH31	IGHV1-18	Immunoglobulin heavy variable 1-18	15553.1	24993.7	31300.2	1270.09	36031.4	2124.52	1253.8	1161.92	1135.88	8698.75	5299.49	9790.12	7439.15	2247.39	9134.26	7197.15	9827.32	11902.6	10122.5	6942.47	5588.79	8889.46	10245.4	15758.7	19559.8	8552.35	10671.1	11356.7	11344.1	16929.8	6026.72	7834.52	9764.91	9039.71	13792.3	29688.3	14011	2134.85	5781.15	4292.04	19055.5	12027.9	3671.96	17246.4	34446.1
A0A0C4DH34	IGHV4-28	Immunoglobulin heavy variable 4-28	1738.23	557.39	486.122	930.961	1744.87	976.339	677.039	3730.07	3830.53	614.929	1682.58	276.617	4817.35	1954.12	2460.31	1798.11	5536.93	3715.9	1521.55	660.88	1572.12	2720.92	5733.76	2395.03	3017.88	321.43	501.045	2356.36	2016.44	619.197	850.637	541.675	2010.63	1105.39	2105.45	5670.04	1441.83	435.954	93.6546	787.442	4384.5	1826.82	2014.78	3877.54	3854.61
A0A0C4DH38	IGHV5-51	Immunoglobulin heavy variable 5-51	5037.91	3259.59	4766.94	5029.75	3486.57	6181.33	5809.15	5746.49	5510.43	7851.73	4456.33	7256.17	3658.73	2404.35	6604.27	1320.18	11636.9	22297.8	9205.7	6709.67	3501.45	4832.11	4380.25	16417.8	8743.93	4333.82	5983.28	6369.92	6607.11	5560.89	765.833	1019.31	5362.06	1664.61	6825.17	20571.1	3753.11	2677.23	2753.63	5291	11613.4	5864.65	1967.22	9200.41	24899.7
A0A0C4DH67	IGKV1-8	Immunoglobulin kappa variable 1-8	10365.4	4076.79	5275.98	3726.04	1753.73	9952.47	9110.9	8035.85	9933.43	10395.7	5304	7980.27	6439.72	2248.18	8971.66	3361.5	14764.2	3371.24	7818.23	4598.6	3141.2	550.576	3832.08	4531.64	18528.4	4543.58	3173.35	13101.6	250.762	12625.1	2829.32	2758.47	9102.89	3909.11	8465.23	16989.6	5699.6	2259.93	4177.17	2819.6	29841.7	8173.79	5438.6	16996.5	28970.7
A0A0C4DH73;P01611	IGKV1-12;IGKV1D-12	Immunoglobulin kappa variable 1-12;Immunoglobulin kappa variable 1D-12	12371.1	7671.44	6915.64	9180.21	26105.6	17891.5	14249	11386.1	14638	16570.5	6727.37	13036.7	9009.88	2177.75	5322.38	4360.63	34172	3845.87	10378.8	5367.87	4674.16	42061.4	6811.76	11267	23751.6	9269.83	5430.79	15228.7	5410.85	17984.5	2448.75	2918.64	12603.1	6068.06	7638.39	52198.7	6073.84	2568.47	9784.48	6908.51	36099.9	5888.59	6163.06	17354.6	68125.3
A0A0J9YX35	IGHV3-64D	Immunoglobulin heavy variable 3-64D	4865.56	2501.07	712.66	2294.81	939.494	5802.89	4643.88	5598.27	1744.06	7144.55	3329.91	2053.71	1883.79	2206.7	9638.67	2474.13	19376.3	8658.43	2335.07	4485.39	1734.7	7028.02	3522.84	12526.7	4012.84	1250.35	26656.7	1448.29	1825.14	5749.14	3597.94	2845.61	3798.64	2238.58	6452.18	15021.5	4291.9	3452.02	2935.85	2497.02	8076.4	2903.86	3445.12	10526.2	4584.56
A0AV96	RBM47	RNA-binding protein 47	5108.96	3398.74	4073.11	3867.99	4511.7	5115.98	5549.65	6090.96	5513.09	4904.26	4153.62	5106.81	1287.29	2013.15	1504.26	1991.85	3804.78	2046.61	1402.16	1977.02	4562.17	2878.29	1978.07	2398.95	4312.61	3908.32	6521.13	2655.44	4051.42	1358.38	3573.22	2341.76	476.043	4385.36	2098.37	3961.57	2561.32	4017.19	3664.46	3390.31	2066.65	2425.04	2823	6678.97	5236.54
A0AVT1	UBA6	Ubiquitin-like modifier-activating enzyme 6	2516.9	2055.66	2483.77	1965.08	2457.8	2699.91	2744.15	2662.2	2276.49	2677.03	2047.27	2452.9	1922.94	1065.63	2869.81	1505.76	3450.81	2473.59	1109.51	1127.45	1023.79	1311.93	2017.04	2282.09	4483	3257.81	4295.28	2468.94	3066.14	2338.65	2444.32	1358.9	2282.87	1972.91	6892.55	3097.42	1097.47	1227.08	2382.06	1784.61	1961.8	1665.22	2342.13	3122.73	6204.77
A0FGR8	ESYT2	Extended synaptotagmin-2	6592.72	6228.89	6410.59	6475.37	7061.03	6601.79	6501.24	7131.78	6410.5	6314.37	6886.52	6459.64	6349.4	9129.59	6329.41	9839.16	7307.7	7550.04	6678.2	6143.72	8855.17	7291.37	13077.6	9787.61	7821.92	11141.1	4348.38	5935.27	4575.7	7632.99	5100.53	8817.24	13465.4	4216.77	5324.7	6302.14	6348.75	7224.54	5058.72	4619.42	5471.51	6928.59	6708.45	5596.32	6269.64
A0MZ66	SHTN1	Shootin-1	2138.9	2185.83	1959.16	2414.71	4653.37	3922.44	5648.74	3903.46	5365.02	2944.27	1827.78	2769.78	2079.95	1639.49	2125.39	3306.34	4714.97	2806.79	3293.35	1672.89	3172.23	3188.05	1151.46	2490.22	4406.07	2243.48	8845.05	4324.19	6010.16	2544.1	3514.23	2452.95	2402.09	4390.55	3976.38	4524.99	3643.83	2483.41	5271.77	4800.81	3913.1	3839.97	3277.34	3229.81	7822.54
A0PJW6	TMEM223	Transmembrane protein 223	1330.98	236.139	569.378	519.778	930.096	2252.57	1271.05	1825.43	1524.09	1505.38	2731.96	1571.51	4515.36	3591.29	6938.42	5308.41	4078.34	5095.43	5640.29	4257.13	2188.79	5176.4	3617.5	3454.88	2626.05	4044.41	8466.98	4080.5	978.005	2772.44	3706.68	2813.51	5758.67	2074.81	2317.17	2056.42	1532.76	2441.88	2305.09	1545.65	2140.79	7995.15	2721.22	1453.68	1660.24
A1L0T0	ILVBL	Acetolactate synthase-like protein	8189.59	6500.08	6945.24	8426.53	9173.17	8824.77	8228.49	8036.58	9120.48	8812.59	8178.92	8487.7	4341.13	12618.8	5890.97	9733.1	8721.53	4876.33	9638.36	8027.02	9985.17	9720.63	20362	7456.53	6719.87	15031.3	3840.58	7146.55	7410.83	5862.16	12459.9	6843.62	7294.09	6092.48	4888.85	6669.63	5940.47	11668.3	5599.51	7162.05	5774.59	12633.5	7007.09	5266.87	7037.55
A1X283	SH3PXD2B	SH3 and PX domain-containing protein 2B	2770.92	249.766	393.431	4845.17	1971.53	2144.99	2481.08	2275.96	1977.68	2217.5	2667.64	2714.72	6771.41	1754.55	5389.91	2425.18	3924.47	5828.34	3463.2	2375.05	3814.61	4702.99	1715.15	2880.4	2898.57	7566.83	8839.66	2625.13	4147.38	3581.83	3192.15	2077.06	2149.58	3398.83	3785.31	4116.55	4887.26	3141.19	4965.72	4454.17	2964.16	2736.73	3911.46	4443.59	3284.24
A2NJV5	IGKV2-29	Immunoglobulin kappa variable 2-29	13196.4	1713.72	1752.82	19572.6	15561.4	19501.3	12562.6	12028.8	15690.8	14522.3	8101.69	19864	16411.9	3684.66	17030	11094.8	25875.5	14405.9	7875.47	16857.7	23871.2	5237.54	3299.28	18642.1	13401.6	10230.6	9534.11	21085.7	19129	23976	4720.17	2575.75	15578.9	9860.99	10924.9	31953.4	15052.2	5595.42	7770.08	8698.92	38788.3	16411.9	12586.8	23058	46437.1
A2RRP1	NBAS	Neuroblastoma-amplified sequence	3366.87	2048.16	2804.36	3445.81	3648.19	3174.3	3204.8	2865.34	3152.08	3099.9	3239.54	2896.14	4534.03	5128.03	2844.18	4462.31	3106.81	4580.19	3917.18	3984.77	4341.28	5464.95	8057.95	6885.38	3983.17	5293.66	2205.1	3774.36	3021.28	3254.44	3225.33	2946.08	5306.13	2557.64	2036.76	4089.17	2832.56	3091.25	2815.03	3093.55	2991.72	5086.88	3344.95	1822.64	3529.63
A2RTX5	TARSL2	Threonine--tRNA ligase 2, cytoplasmic	4642.4	2054.32	4100.97	2196.76	4258.39	3955.29	5441.72	5693.51	5129.19	4040.18	3460.44	3768.27	1605.45	1950.18	7740.49	2438.76	3819.48	1251.62	11253.5	1349.63	4917.34	2293.39	3045.08	1936.7	2001.38	12250.9	5948.54	2759.56	4827.16	1676.05	4524.64	3340.43	1780.11	3761.11	4100.37	4482.5	2870.89	4315.95	3404.04	3451.4	2932.07	1961.77	2659.66	7167.02	4970.1
A3KMH1	VWA8	von Willebrand factor A domain-containing protein 8	2112	1860.97	1769.14	2423.45	2546.99	2400.22	2565.67	3062.52	2807.97	1582.93	2365.91	2423.72	3709.95	1502.27	4032.21	3538.2	3890.86	7041.54	5336.17	5062.23	2676.31	11122.6	2313.8	7417.39	2706.28	3321.62	2748.37	2561.6	1602.02	1867.88	2516.91	793.139	5363.33	1104.34	3699.83	3003.05	1961.31	1906.72	1667.06	1476.25	1951.42	3674.9	3168.39	1726.3	3475.09
A4D1P6	WDR91	WD repeat-containing protein 91	3341.54	3185.09	4375.41	3667.88	3812.25	4690.03	4613.58	4696.54	3904.06	3080.34	3094.49	3895.37	3269.83	2162.74	2996.36	4768.23	5374.05	9197.94	6422.13	7679.73	25702.9	4107.19	5547.98	8651.31	5407.1	6241.64	8242.93	3527.75	3977.78	4239.53	4890.85	2451.89	11243	2569.04	7964.21	4843.02	2720.92	2522.7	3746.74	2219.65	5472.92	2470.52	4094.41	5112.3	6321.28
A5D8V6	VPS37C	Vacuolar protein sorting-associated protein 37C	1249.94	954.421	975.755	1073.03	2777.35	2561.08	2865.11	2439.82	1821	2388.91	2058.52	1614.61	761.601	1420.06	4122.4	2010.99	1115.54	7589.21	2051.51	824.772	4002.43	6462.57	2988.16	5691.12	3699.24	7214.61	7939.42	1502.64	2592.28	1809.27	3471.36	2563.16	2984.57	3500.19	2115.43	2991.26	2728.07	2442.28	1933.84	1647.04	2600.78	1680.22	1738.7	1028.32	2874.42
A5YKK6	CNOT1	CCR4-NOT transcription complex subunit 1	3057.44	2420.99	2590.1	3003.3	1660.36	2850.73	3272.95	3204.75	2564.63	2502.14	2278.81	2668.91	2633.26	2477.88	2692.16	2675.13	3735.06	3573.12	1103.49	2382.08	4613.52	3102.14	2928.93	3888.7	3602.55	8009.33	2720.25	2405.97	2789.32	1527.15	3922	2087.37	3616.26	2229.32	4537.16	3893.92	1767.73	2175.47	2558.39	3033.71	2870.09	3071.58	2978.87	2141.2	4293.62
A6NC98	CCDC88B	Coiled-coil domain-containing protein 88B	7520.13	1763.67	31530.2	13245.7	21752.3	14116.3	22473.4	20995.2	23925.6	10857	43624.4	29462.8	2059.7	11000.6	16896.6	1917.55	3673.81	484481	175947	125383	575760	86861.3	25111.3	25638.1	27412	10915.1	8751.16	17759.1	11545.5	203301	21946.7	3902	4744.63	19530.8	11802	17092.6	47103.3	21298.5	3322.6	4850.13	27986.3	39643.6	15055.2	36581.1	11262.6
A6NDB9	PALM3	Paralemmin-3	1479.05	2927.6	2094.28	609.383	906.726	1574.41	2390.09	13472	1331.59	4430.67	4556.8	2533.25	869.83	4887.5	2911.57	8119.84	3345.96	786.62	44668.3	6084.22	53399.7	9073.53	3289.89	3986.74	843.32	3290.43	3015.42	3493.78	6146.69	8224.01	12878.2	1968.37	2283.37	2749.46	2375.44	9272.72	7243.25	2976.74	4619.43	2003.4	2777.47	8595.61	2644.22	817.373	2447.6
A6NDG6	PGP	Glycerol-3-phosphate phosphatase	1694.56	1507.74	560.691	2237.88	2907.13	3600.89	3397.49	334.785	3002.49	1602.25	2350.53	1210.58	1795.04	2064.87	13057.1	3132.08	3670.57	2937.4	4053.96	1619.35	3372.53	779.142	1235.54	2654.41	4487.87	3282.82	5730.31	5001.78	5508.43	3643.66	5191.79	5743.75	2850.03	5967.75	3895.44	7623.34	4999.04	3543.06	4657.98	2551.13	4855.52	4442.36	5096.55	7722.22	5231.73
A6NHL2	TUBAL3	Tubulin alpha chain-like 3	56268.2	72871.9	84005.1	72869.3	62188.7	58348.3	59404.8	53423.9	58303.4	51646.3	60814.8	50130.9	34272.7	48275.1	65399.8	24290.9	46974.9	26595.1	33383.4	40549.2	33812.1	63936.1	64571.4	44966.3	54327.2	43952.4	37623.4	35964	46810.8	59938.6	36913	51831.5	55031.7	45150.6	43034.5	60669.3	28707.6	40876.4	34990	41851	32074	31867.2	41744.2	67572.1	62514.4
A6NHR9	SMCHD1	Structural maintenance of chromosomes flexible hinge domain-containing protein 1	1909.09	1800.57	2277.04	2015.77	1497.58	2418.51	2124.68	1912.42	2090.92	2296.78	1997.29	2425.73	2190.69	1248.06	1615.16	2519.25	2380.95	2354.07	1211.38	1342.93	873.336	2297.84	1924.54	5477.96	2878.89	3377.9	1892.89	1483.55	1463.02	1961.78	2251.38	1416.39	5226.39	1663.71	6307.49	2431.24	1204.57	983.686	1580.08	1135.94	2274.91	1147.85	1722.14	1722.78	4760.02
A6NIH7	UNC119B	Protein unc-119 homolog B	4902.41	3781.72	2679.43	3300.18	1441.77	3832.41	2484.11	2048.69	3120.27	3502.43	1544.38	5064.78	2448.76	1087.87	1884.73	1873.31	4420.43	1947.73	1569.59	1974.13	7631.99	3103.52	3199.93	903.21	4845.05	1.15309	11848.3	3211.47	6326.19	3195.41	2467.56	785.034	2541.62	4700.76	5348.29	4220.64	3138.98	2071.06	3683.24	2197.93	1865.92	1927.36	2810.37	6572.79	5691.97
A6NMZ7	COL6A6	Collagen alpha-6(VI) chain	2593.79	2123.41	1844.04	2504.31	3355.03	3432.03	3140.17	3110.65	3354.35	2518.79	2639.38	3049.97	1199.67	2271.38	3578.23	2167.18	367.872	3421.73	11630.9	3590.88	2747.27	3852.35	172.144	4662.72	5567.57	1439.2	2615.52	4396.83	866.738	3435.87	2611.47	2031.12	2830.53	902.741	1551.91	1559.22	1040.44	1515.62	2062.33	1682.54	646.687	2014.64	1022.42	3741.63	9206.28
A8CG34	POM121C	Nuclear envelope pore membrane protein POM 121C	9229.33	2062.19	2082.61	2039.76	1719.17	1766.04	11922.6	2643.54	2241.8	4896.15	6022.28	5083.47	3833.59	3105.04	2379.75	4742.36	7162.08	4659.78	14663.6	2004.2	18357.1	1391.78	3519.01	2251.89	1386.45	2137.89	2782.53	1258.62	1071.21	3657.73	1096.29	12805.7	4167.73	1254.48	3586.05	2696.49	1433.12	2062.04	2201.07	983.645	2239.36	2528.43	2290.29	882.271	2163.11
A8K0Z3;C4AMC7;Q6VEQ5	WASHC1;WASH3P;WASH2P	WASH complex subunit 1;Putative WAS protein family homolog 3;WAS protein family homolog 2	3023.57	1783.32	1687.33	2169.48	3315.14	2255.47	3722.66	1442.1	2565.6	1449.08	1418.63	3239.45	3362.89	2034.59	9171.64	2711.27	3918.24	4296.7	2524.27	2473.09	3364.45	5529.02	2404.34	5562.99	4252.27	2466.42	4807.15	2933.43	4205.72	2464.31	3983.08	3118.61	3259.53	4120.54	5458.19	3874.75	2701.51	1457.18	3807.62	2285.86	4446.43	3293.8	2568.27	4881.76	6403.88
B0I1T2	MYO1G	Unconventional myosin-Ig	2680.89	2675.33	2646.6	2797.62	1906.11	3479.42	2645.25	2686.67	2887.92	2636.18	1794.4	3217.29	7864.04	14162	3510.79	2890.28	5798.53	4608.58	3269.14	3330.08	5381.52	10977.2	15145.6	11392.1	8951.4	7802.73	1586.65	5895.92	1946.69	5764.13	6418.95	2686.88	25674.1	5698.7	16678.3	9035.45	3674.83	1850.96	3202.95	6923.85	7878.42	8500.44	4044.28	2705.28	6403.45
B2RUZ4	SMIM1	Small integral membrane protein 1	3121.34	2810.03	2901.98	6374.61	12070.2	5817.99	7538.5	5625.82	5883.51	2223.08	2989.94	2212.67	2011.77	3373.34	3787.71	10019.3	2344.65	4371.24	7099.16	2616.82	6830.88	4916.88	3460.95	1115.06	1329.98	3167.9	2765.53	4725.47	6500.92	3266.41	8209.75	3830.94	6123.62	3939.69	6522.78	3703.05	5229.99	6912.82	4287.21	3468.95	3764	8911	3578.38	2747.93	2497.33
B7ZAQ6;P0CG08	GPR89A;GPR89B	Golgi pH regulator A;Golgi pH regulator B	5286.44	8722.66	9360.99	6305.71	9476.4	6380.13	6209.1	6096.78	6278.96	6551.96	5908.28	5517.26	6663.52	7118.06	6591.42	8276.38	6663.81	10824	4082.97	6825.36	4115.6	12528.3	8829.52	8113.78	5071.01	16394.1	5403.49	6250.66	4915.9	7098.5	9627.09	7165.95	11420.5	3237.33	7371.35	7707.84	5069	7296.55	5831.41	7693.72	3906.13	13252.3	7352.12	4362.04	6100.73
B9A064	IGLL5	Immunoglobulin lambda-like polypeptide 5	96575.5	70455.3	107072	53733.3	30766.3	67456.2	59564.5	63923.7	60339.9	93876.7	54457	113798	73338.4	35019.2	144418	63466	115132	133713	35213.2	59754.1	31497.5	27463.3	34850.5	89412.5	146302	100509	91553.2	66864.4	38710.3	81840.6	17135.1	21016.5	82285.8	28042.7	43093	117632	43557.1	14619	50167.7	29785.9	145187	54617.5	37774.5	305016	157259
E1BNR0	APOB	Apolipoprotein B	16661.9	13897.3	17147.8	15754.2	20068.9	14667.4	16261.4	18483.8	14418	15671.9	19888.4	14150.1	12713.8	45430.3	16260.2	18045.1	8146.62	20304.6	20837.4	26574.8	15472.8	2595.37	15000.3	15546.8	6131.29	23509.1	13221.8	5128.53	5708.64	19505.5	12316.6	7532.31	38938.7	12962.9	11231.1	3566.5	13428.2	23119.2	12029	6109.17	10047	6853.16	13129	16530.5	2505.18
E9PAV3	NACA	Nascent polypeptide-associated complex subunit alpha, muscle-specific form	10863.4	12961.7	11054	12085.9	9172.4	13348	10447.2	10041.6	11276.8	10689.9	8546.53	11066.3	11603.8	4089.81	16631	3065.22	19646.9	11062	9494.15	3166.52	13909.9	16675.5	5674.8	19618.9	31960.7	6970.54	23582.8	13617.7	22660.1	5316.43	10399.4	6716.48	11115.7	17502	22263.9	29005.1	12507	5438.61	23530.7	18067.3	17747.4	11247.3	16519.3	16443.8	30423
L0R6Q1	SLC35A4	SLC35A4 upstream open reading frame protein	10318	3440.01	10855.9	6639.52	7032.95	7456.66	8110.66	7770.79	8116	10187	9856.05	9520.28	8935.76	9404.73	4623.46	13100.2	9138.36	17704.1	10712.3	13911.3	9611.54	21543	11303.5	12605.9	8290.78	12093.4	5682.58	6252.96	4527.55	9981.48	5533.62	5806.56	11264.3	2581.66	5455.04	6245.53	4622.17	6971.24	4171.42	4127.3	5967.78	12813.6	7723.21	5316.51	4496.59
O00115	DNASE2	Deoxyribonuclease-2-alpha	3918.92	2991.29	4984.58	9266.08	9232.99	10099.7	6409.37	7244.37	8746.6	6758.49	4644.54	5877.67	3591.62	4003.69	1025.37	6567.29	4899.92	3249.55	6836.51	5568.66	11570.1	11055.8	8931.59	9052.63	10772.3	4751.22	6114.73	7047.46	8805.88	7755.37	5309.69	3958.32	5969.71	5287.12	4139.93	14707.5	5754.1	7566.28	7159.61	7891.73	6684.56	6602.72	8802.04	8023.24	7805.31
O00116	AGPS	Alkyldihydroxyacetonephosphate synthase, peroxisomal	3557.1	2836.58	2840	3569.29	3339.73	3797.52	3309.05	3359.5	3095.7	3029.28	2986.72	3359.18	6311.65	5218.28	3747.91	5117.77	3457.65	6388.35	3974.41	4150.38	3989.33	4474.8	4156.43	8156.85	5219.05	4731.76	1545	3444.75	2972.72	3321.85	3401.43	2293.97	9129.34	2418.83	4556.1	5761.52	2662.15	2426.62	2698.07	3095.95	4595.09	5129.59	4560.76	1750.95	5747.9
O00139	KIF2A	Kinesin-like protein KIF2A	3119.11	2798.23	1964.56	1977.83	1397.52	1669.56	2503.39	2395.63	2973.01	2068.7	2375.39	3543.84	3421.39	1542.62	3315.19	2272.44	4586.07	2656.21	3011.22	1308.26	5218.3	3765.32	2118.1	6596.98	7405.93	3597.05	6458.02	2083.14	3383.83	2299.89	2904.92	1774.54	3547.08	2975.74	8699.54	5746.92	1848.26	971.791	2644.77	1904.78	3503.24	1739.39	3038.59	3007.15	7280.01
O00148	DDX39A	ATP-dependent RNA helicase DDX39A	2846.29	4228.47	2303.04	2247.64	146.025	1480.38	3691.3	4395.44	3953.88	2619.84	3800.48	1905.08	2871.84	2527.12	76597.8	1878.19	4047.65	16646.2	5838.98	6129.41	7019.18	13474	2765.48	1838.61	5481.19	33948.7	2711.55	1645.01	2192.99	4595.36	2444.29	3639.26	1606.37	2389.11	15295.1	8089.84	636.262	630.613	1687.34	1126.86	3705.96	1401.57	2680.29	2442.28	9295.55
O00151	PDLIM1	PDZ and LIM domain protein 1	13486.1	16442.7	14044.3	14339.9	13800.9	14206.5	14637.5	15672.3	14803.5	14001.5	12769.4	14291.1	12498.5	14353	17249.2	5623.53	15894.9	11183.5	7417.56	7826.02	16060.2	12863.4	23374.6	12553.5	19200.3	19651.6	22415.6	7422.85	19313.1	12794.3	12094.8	10732.5	21584.1	18013.1	16925.1	18351.7	15368	11504.6	14351.3	26320.8	18923.6	9488.22	12080.3	15907.3	15391.8
O00154	ACOT7	Cytosolic acyl coenzyme A thioester hydrolase	2869.68	1012.44	579.173	1288.79	687.554	1827.57	2600.52	2166.83	2193.92	2998.52	3638.66	3282.09	6610.24	3054.72	7117.93	3485.1	6480.75	7013.54	5976.08	4951.14	1920.69	17550.6	5899.63	8781.71	5509.45	13135.1	7683.88	5223.96	5247.51	1638.91	2010.57	971.864	3610.61	4893.17	6557.82	9069.91	1827.21	4282.4	5292.87	5280.48	6777.09	6784.36	10243.2	1787.18	7658.92
O00159	MYO1C	Unconventional myosin-Ic	15452.3	14014.9	15472.8	15536.6	18297.8	14317.7	15123.6	14085.9	15292.7	15904.6	18385.8	14062.3	8737.67	20962.3	12243.2	15402.3	11747.7	9662.13	12083.9	13214.4	15625.2	8121.82	23844.9	9795.27	10641.9	17191.3	9853.92	10238.1	12106.9	16509.5	15621.3	16952.2	15429.2	11051.7	8718.94	8270.74	12726.1	17457.8	9643.78	9765.25	10074.6	9326.75	10126	18585.6	7068.86
O00160	MYO1F	Unconventional myosin-If	2548.02	1796.88	2416.11	2470.01	1844.99	2870.89	2224.05	2889.82	2222.36	2506.7	1924.47	2808.18	4261.96	2818.1	2534.99	1769.9	3404.36	4466.53	2732.15	4551.83	4719.34	5953.76	30344.1	11127.4	7199.59	275.472	1423.99	2379.4	1587.71	2744.57	1647.11	1688.47	11142.9	1566.4	6431.87	4896.64	1790.61	1045.29	1932.94	2191.49	3406.01	2264.56	3634.33	1405.35	6458.52
O00161	SNAP23	Synaptosomal-associated protein 23	5151.1	3787.56	4985.4	5474.4	5720.55	5494.91	5869.93	5934.06	5385.56	4670.22	4748.89	4514.53	5065.28	5753.27	4796.38	7071.59	6485.13	4874.45	4642.98	4201.72	8668.12	5829.29	4479.35	6611.04	6863.21	5532.86	3149.11	6704.68	4977.36	7688.61	7915.22	5545.21	19018	2721.5	12267.7	8654.24	5931.96	6048.09	4136.43	5216.54	5764.8	9846.39	4885.82	2952.29	8577.38
O00165	HAX1	HCLS1-associated protein X-1	2309.9	1945.07	1913.94	1785.14	1670.58	1798.99	5848.16	3919.15	1423.14	1573.7	1854.07	2266.95	3613.41	4581.77	3571.37	10333.5	3166.29	6067.1	3743.83	2268.78	3920.14	8271.69	7950.73	5268.87	3419.86	4206.72	4863.11	4013.03	2435.73	31647.3	1899.34	4150.64	2811.72	1349.55	2059.23	2127.78	1084.96	3014.62	2566.85	3260.88	2044.17	4484.94	2408.05	27849.3	2023.66
O00170	AIP	AH receptor-interacting protein	5389.59	3537.47	3587.38	5832.95	4351.45	6763.2	5537.78	5152.54	5268.94	5123.47	2986	5904.18	3691.81	1668.51	4940.3	1895.04	6212.69	3036.58	2068.76	976.784	4317.31	2629.52	2686.97	4629.14	7295.34	3350.25	13480.1	3810.92	8285.06	2006.29	4160.43	3026.69	3678.79	7047.59	14240	8144.14	2735.63	3167.83	7121.93	5694.9	4458.93	3044.04	5202.91	7294.47	12965.9
O00178	GTPBP1	GTP-binding protein 1	3389.45	1944.49	1318.98	1740.2	1251.82	1790.19	728.719	3309.84	3134.63	2914.13	2583.65	3181.79	4190.08	2185.05	2886.71	3794.11	5737.87	5561.34	3267.35	3759.11	2826.85	3067.73	2214.52	6009.06	8837.86	4585.19	8477.74	2928.72	5393.49	5550.68	4453.95	1150.13	2196.44	4000.91	4875.16	6461.14	2230.64	2711.73	4475.11	3585.83	3964.71	4248.12	4494.47	5086.51	5515.83
O00182	LGALS9	Galectin-9	2338.55	1889.69	1941.37	4049.65	3023.72	4560	3045.72	3675.54	3475.05	2383.76	1193.74	2891.32	4264.59	2318.75	13222.7	2258.28	3732.06	3764.44	29419.7	8425.86	3062.18	4003.05	1675.93	15694.5	11754.6	3445.17	440.199	4350.71	2249.51	5291.61	2246.29	1493.96	30745.6	2153.6	14989.4	13122.2	3221.86	1993.83	2399.92	2392.62	5906.54	6603.41	7652.66	402.946	16753.5
O00186	STXBP3	Syntaxin-binding protein 3	4946.93	7830.69	5154.18	6687.22	6604.58	6586.59	6168.74	5565.57	6471.43	5238.94	5426.15	4853.96	3719.6	6082.51	6698.18	5716.54	5554.53	5325.69	3848.54	3843.51	5755.47	5013.82	4966.24	5380.97	5099.99	7112.89	4170.13	4448.69	4398.66	4086.05	4430.56	5104.4	6342.48	4694.58	4108.37	3467.36	4144.32	5607.85	3986.36	2516.46	3477.43	5247.14	3535.8	4792.18	4816.67
O00192	ARVCF	Armadillo repeat protein deleted in velo-cardio-facial syndrome	4593.99	3909.09	4518.89	4568.5	4540.86	4160.79	3827.73	4588.95	4009.17	4358.42	4427.8	4162.82	2853.82	5387.1	2604.57	6174.08	3584.03	5964.24	4157.12	3661.42	6602.44	6325.9	6704.86	3433.92	2027.95	5698.73	2276.35	3943.59	4208.66	3294.87	4520.4	4152.61	1601.06	2286.85	1714.3	3540.95	3441.05	5145.11	3401.69	3597.55	2801.12	5515.29	4171.87	2829.7	3044.5
O00193	SMAP	Small acidic protein	841.252	1066.48	842.216	971.684	135.332	1963.41	1023.4	1298.62	1493.77	3397.71	3299.27	381.748	924.441	3438.73	2837.35	5521.67	1721.43	4219.02	67159.4	4742	196170	3389.68	4519.74	4067.81	5772.65	1145.09	2849.63	1782.06	3729.97	4057.29	1609.71	4266.43	1975.26	2285.33	1270.56	5780.69	1218.25	579.18	1761.94	2493.52	2814.27	4969.54	3404.02	3126.91	7148.91
O00194	RAB27B	Ras-related protein Rab-27B	4901.54	7171.02	7594.25	6121.42	3158.12	4356.46	4633.51	3651.63	4374.79	5185.62	4667.75	4961.77	9785.21	10710.9	3975.67	9953.91	6309.8	11440.4	17441	14794.9	3421.34	19568.3	16853.7	10247.6	5651.19	12651.6	3815.39	12099.2	10309.2	4365.67	12921.6	5436.06	8173.95	6179.3	7530.45	5504.65	7062.28	5310.76	8945.11	9373.81	7882.1	15503	8676.75	1751.42	3952.75
O00203	AP3B1	AP-3 complex subunit beta-1	3226.2	1998.62	1765.85	3361.56	2757.66	3286.43	3301.94	3656.66	2615.13	2730.22	3033.9	3124.03	3836.99	2355.28	3315.82	2866.82	4761.02	3829.33	7256.28	954.805	2128.46	4543.5	357.886	4954.97	5151.96	5100.71	7212.94	3143.57	4552.43	1041.11	3387.16	2917.67	2813.58	3262.21	5002.29	5151.11	2275.85	2111.04	4047.48	3872.78	2792.62	3546.16	3516.76	3535.45	6815.88
O00217	NDUFS8	NADH dehydrogenase [ubiquinone] iron-sulfur protein 8, mitochondrial	15119	17022.6	16355.4	16232.5	17756.8	16397.8	15406.2	15462.9	15251.1	15624.3	18790.7	15704	16689.7	19045.4	44976.3	13177.1	12954	22055	17563.3	17415.3	18279	17886.1	24071.7	15033.2	11312.6	16591.9	7091.29	13125	9230.66	17572	10612.1	11869.6	22031.4	11412.2	13031	13405.7	11760.8	14326.8	10756.2	9310.67	10092.6	19324.8	11289.9	10199.5	11308.1
O00231	PSMD11	26S proteasome non-ATPase regulatory subunit 11	4147.58	2959	3343.48	3444.31	3600.66	3704.69	3248.03	3770.81	3306.23	3601.98	3369.85	3740.34	3796.33	2515.49	6437.27	3258.15	5444.47	2951.69	2342.71	3023.51	4503.05	7530.03	4273.24	6200.86	6650.53	3717.01	8109.52	3855.21	4233.53	2009.62	5547.22	3781.28	4212.4	3546.01	6154.15	5646	2917.84	3408.17	5290.28	4659.62	3913.98	3324.42	3763.65	4038.22	6689.35
O00232	PSMD12	26S proteasome non-ATPase regulatory subunit 12	4458.21	3788.03	4978.21	4636.01	5001.72	4722.28	4828.31	4645.77	4734.15	4231.75	4698.43	4378.36	4295.36	3629.93	7165.5	3486.04	5413.21	2989.37	3938.88	3070.56	4908.36	3300.14	4229.77	5714.2	6765.28	4829.62	7284.44	5167.06	5272.2	3074.4	6976.84	4790.04	5418.05	4690.74	7228.16	6832.84	4243.44	4242.74	5712.51	5289.12	6068.51	3372.94	4532.87	6547.8	7594.69
O00233	PSMD9	26S proteasome non-ATPase regulatory subunit 9	6153.02	4630.17	8090.33	5851.18	5152.21	6861.04	6969.71	6288.78	6537.09	6627.63	5474.81	6933.66	4875.2	2942.68	9253.63	3912.82	6700.67	3913.31	1868.54	3543.47	4468.91	2849.7	6384.65	7211.81	8356.29	6908.08	10671.2	6856.65	7360.22	5425.1	6592.4	3806.97	5426.55	6268.09	8552.99	9987.46	4969.54	3882.16	9886.21	7801.38	8663.2	3451.4	6384.96	8323.84	10624.1
O00244	ATOX1	Copper transport protein ATOX1	3801.66	8478.97	8226.17	8638.95	10257.2	1465.34	3609.16	4095.23	4007.55	3675.32	3757.76	3567.67	4204.31	2543.21	10017	2724.46	10397.9	1857.48	3160.34	1477.49	26654.1	7763.27	2983.53	4806.99	11981.4	4573.41	6746.11	5584.35	7273.21	3745.98	4154.2	2983.35	2521.45	5688.92	5671.79	9333.34	2425.09	3290.18	5930.55	6329.29	4385.33	783.48	5690.26	4386.4	10653
O00264	PGRMC1	Membrane-associated progesterone receptor component 1	17146.8	18326.5	17443.6	19954.3	21210.5	19846.8	17642.7	18085.7	19028.4	16965	19191.4	16787.4	15039.9	21078.7	12422.6	19115.2	14840.8	19446.4	69000	17267.7	1.2501e+06	21379.4	22663.9	12537.5	11760.6	23562.9	11694.1	20156.2	17951	14171.4	27662.1	19141.5	11525.8	14268.4	11872.9	12226.4	18034.7	21471.1	16267.8	18185.5	15392.3	31816.5	16753.5	12523.3	9613.42
O00267	SUPT5H	Transcription elongation factor SPT5	3229.2	2840.36	2792.02	3469.19	2357.66	3341.57	2867.85	2231.1	3081.71	2602.78	3155.1	3478.56	2710.14	2323.73	4294.33	2569.12	4145.88	2000.77	2551.3	1755.65	6019.27	1610.92	1183.94	2535.77	4022.75	3120.9	8018.26	3304.94	4246.94	4949.49	2941.68	2097.95	2570.51	4341.05	6850.69	4766	1804.83	2077.25	3831.66	3130.26	2942.69	2004.84	2735.32	6141.06	6684.54
O00273	DFFA	DNA fragmentation factor subunit alpha	1880	1975.4	1861.03	521.846	1336.49	6362.2	1832.82	1748.22	1519.71	1111.58	1225.79	970.56	501.077	1422.38	1097.45	891.927	2327.98	2217.73	2356.52	2683.63	1395.89	4023.82	10957.9	3514.2	15609.9	6547.85	8684.17	1281.95	1748.28	5959.44	1384.47	1369.88	2447.86	1861.54	1000.67	2418.15	1281.97	1607.62	1134.59	1784.48	1880.1	1503.74	2143.82	1560.95	3773.97
O00291	HIP1	Huntingtin-interacting protein 1	1820.2	1508.56	1083.7	3643.16	3905.52	2976.06	3324.5	3530.06	3321.14	1841.82	2753.93	2802.79	4574.86	2822.77	3481.26	3973.58	4905.59	7254.27	5096.25	4042.31	11711.6	6267.08	8671.79	6036.98	4049.4	5497.5	6057.07	5382.66	5663.41	7110.37	4702.26	4402.01	2418.4	4207.54	2762.04	4118.54	5039.6	2287.81	4584.67	5435.45	3365.78	4701.64	3819.21	2283.04	4242.67
O00299	CLIC1	Chloride intracellular channel protein 1	11534.1	13326.1	11664.7	10184.1	7392.62	11895.1	10199.1	12229.8	10565.2	11291.2	7832.79	13826	8226.2	3783.01	8754.16	7309.57	15875.9	7170.94	5228.34	8014.96	8124.88	24024.6	8363.3	15519.6	29601.7	8976.13	44658.2	10523.8	18801.9	5346.14	7662.13	6777.18	7741.45	18122.2	29451.9	18415.9	8117.67	7759.67	19170.1	17998.5	11129.9	8979.3	11131.5	20430.1	28364.8
O00303	EIF3F	Eukaryotic translation initiation factor 3 subunit F	6213.52	7191.18	5925.25	6245.44	5767.6	6742.32	6375.6	6337.7	6535.53	5862.28	5003.2	5983.61	5455.49	3077.52	8179.19	3832.62	8405.79	4006.78	2928.8	3677.97	3537.95	4844.1	4560.45	8108.33	9454.24	4187.06	14250.7	5268.47	8646.11	3253.71	6200.36	4856.7	4653.6	7519.46	13009.6	8584.68	4298.03	4467.17	7332.32	5279.68	5872.53	3598.36	5464.46	9034.51	13908.7
O00330	PDHX	Pyruvate dehydrogenase protein X component, mitochondrial	3493.8	4015.16	3574.09	3331.87	2949.88	2746.32	3492.88	3566.83	3434.67	3516.82	3292.29	3417.11	5461.95	2744.96	25290.9	4931.65	3817.16	6357.48	8623.55	8116.11	3726.37	4791.18	5791.01	4682.83	3024.4	7817.08	3136.64	4310.77	2806.95	3192.25	1917.44	1125.24	5359.16	2101.13	3441.16	2992.63	3277.89	4099.34	2632.76	2251.41	3434.53	7274.35	3963.98	6593.53	2524.3
O00339	MATN2	Matrilin-2	18756.7	19841.2	18960.1	18055.8	25959.5	14458.3	19433.9	17855.6	19243.2	18646.3	24980.5	14524.1	12684.4	21318.3	4408.44	7737.6	12160.5	11129.9	15835.4	16813.7	26567.8	1835.21	22992.5	5486.08	7354.83	15259.2	7876.53	8262.62	6254.68	35852.8	7167	21765.6	4299.62	12096.4	2852.25	7397.06	12843.2	27161.4	6053.77	4499.92	6101.93	8069.38	6116.47	15635.7	5075.38
O00358	FOXE1	Forkhead box protein E1	9499.82	10908.9	12248.2	7650.38	18027.9	14045.9	13642.1	13164.7	11986	9794.71	8748.76	10289.2	3478.44	9908	5670.05	9690.92	7286.02	2843.58	6018.67	3063.15	15925.6	2985.14	9596.78	3831.3	4855.4	9089.66	10286.5	5111.35	4564.11	3587.72	8992.61	8260.86	1407.26	8959.56	1693.9	6419.76	6148	12203.3	7210.66	4093.82	3579.52	4617.75	6072.04	10352.2	4737.4
O00391	QSOX1	Sulfhydryl oxidase 1	9140.87	3850.16	5436.48	10003.6	6777.1	11236	9466.4	9180.88	9866.28	9867.61	6833.26	11271.9	1776.97	4183.55	1889.82	5471.58	1967.18	4170.93	29563.3	25338.6	39446.2	2353.21	4620.68	3848.27	1132.84	6502.06	9257.46	2623.1	2627.68	10818.6	1383.14	1832.11	678.023	4751.13	1031.56	688.347	5652.93	24945.7	1322.4	6210.88	3400.3	921.068	14198.4	56013.9	503.008
O00400	SLC33A1	Acetyl-coenzyme A transporter 1	5745.06	6579.63	6378.16	7382.59	7196.39	7292.29	5509.87	4566.8	5587.52	6039.42	6298.26	5785.34	5218.22	8772.02	4297.9	8759.44	6993.16	5712.1	4452.46	4849.89	10963	8779.75	17839.2	12113.6	5979.85	17761.4	4954.68	7020.32	4119.31	2922.33	6906.54	6032.85	4441.05	3157.08	3157.98	6364.79	3524.75	6711.41	3635.53	4674.81	4225.07	7950.44	4886.48	3648.29	5673.11
O00401	WASL	Neural Wiskott-Aldrich syndrome protein	6155.47	2777.16	5301.53	4695.21	5355.98	4532.4	6039.68	6876.72	5793.26	4451.59	6042.46	3878.25	3924.06	3560.22	10443.5	3954.02	5012.76	5891.09	4384.84	4698.3	4579.28	10443.3	5939.21	4648.61	4350.73	8510.9	9948.98	3933.13	6611.31	2745.67	4724.26	3755.48	3007.58	6215.91	2855.68	4469.3	4902.16	3920.35	2372.35	2552.56	4350.76	3552.96	4095.71	7764.5	4647.85
O00410	IPO5	Importin-5	2740.93	3036.65	3029.47	2611.45	1940	3043.87	2326.24	2588.84	2686.44	2842.76	2026.81	3119.56	4162.04	2025.77	5216.82	8808.76	4960.97	4283.23	3031.27	2364.19	3094.45	18011.5	4841.36	3821.73	4143.4	4976.38	5253.57	3317.21	6356.13	1462.55	7893.39	3908.65	4252.54	3488.47	4826.61	3794.73	3030.29	2407.35	7199.43	5938.88	4717.98	11866.7	4840.17	2467.13	5557.99
O00422	SAP18	Histone deacetylase complex subunit SAP18	2656.83	3903.15	1377.54	2488.91	2559.97	2800.52	3311.47	1611.88	2127.85	3750.02	3065.42	3545.42	2619.96	1682.65	4945.19	1809.48	4027.15	3626.12	3441.06	2475.7	3107.87	5854.64	4842.25	9710.33	3299.13	5433.98	3470.23	2841.6	2514.79	3173.12	5333.02	2757.72	4784.56	2832.29	3672.35	2764.26	2391.5	2210.63	1202.29	1593.28	3654.04	1662.05	1720.8	3454.77	2991.86
O00429	DNM1L	Dynamin-1-like protein	3171.69	2188.19	2103	3201.24	2775.15	3514.54	3492.34	3685.12	3352.54	2893.91	2613.69	3040.43	2592.21	1467.5	11518.3	2145.71	3944.57	3430.9	1404.56	1815.63	2396.56	4020.52	2854.63	5179.17	4794.37	2356.25	7172.15	3400.71	4307	1449.94	3357.88	2439.05	2011.23	3966.02	4789.2	4039.16	2239.3	2187.44	4144.92	2924.52	3008.75	2941.1	3226.33	6087.27	5991.36
O00442	RTCA	RNA 3'-terminal phosphate cyclase	2030.87	1288.23	2060.02	1527.3	1201.99	1756.36	1258.18	1769.28	2015.56	1914.63	1204.54	2010.17	1592.45	365.666	5452.52	783.999	3389.85	1187.55	332.989	370.53	548.775	2018.52	5145.74	3335.59	3251.37	1594.33	4725.4	1784.23	1667.67	493.789	1365.13	982.825	1560.69	1773.65	4336.57	3947.02	827.911	960.937	2363.88	1827.9	1829.58	1327.39	1750.37	2185.29	5041.59
O00443	PIK3C2A	Phosphatidylinositol 4-phosphate 3-kinase C2 domain-containing subunit alpha	871.39	425.76	757.685	531.935	895.198	759.824	944.404	1486.96	417.471	705.775	956.027	776.585	942.737	1169.14	27997.4	928.832	1164.16	14108.4	965.801	11332.1	1821.16	2222.75	7.78192	238.312	1231.53	3942.75	1343.79	748.376	1419.9	754.467	1553.31	1204.85	2516.88	893.215	683.168	1423.8	764.329	1257.23	1230.12	940.53	802.464	978.848	976.202	1307.64	1713.38
O00461	GOLIM4	Golgi integral membrane protein 4	4439.43	2335.57	1845.96	4965.54	5847.33	5265	4617.48	4648.15	5006.43	4389.01	5217.39	4115.56	9530.17	6539.93	4447.13	8623.27	5414.15	8126.97	7732.07	7146.64	101479	6311.31	6395.37	9899.92	6843.38	6140.97	3202.35	5060.27	4872.4	8838.63	4270.95	5211.32	6699.97	4249.54	3899.19	8562.83	6975.92	6280.54	2560.19	6302.94	6569.54	10114.2	6473.13	3404.53	5614.85
O00462	MANBA	Beta-mannosidase	6568.48	5706.38	5195.19	4385.32	5148.5	4587.84	4111.89	7947.04	6557.89	6415.75	7038.01	7380.46	3987.68	4813	7148.95	6680.77	2560.54	5282.94	13031.8	13303.1	21527.7	4216.12	3340.58	1070.19	2832.99	5211.02	5069.7	3805.24	2295	9251.42	7451.16	4577.23	2391.73	3945.57	2013.42	1778.32	3527.1	13145.4	1442.52	2877.38	3373.46	1681.94	6875.86	11088	1183.36
O00468	AGRN	Agrin	41899.2	41627.4	42733.2	42412.4	54359.5	35937.9	43222.4	43254.4	43373.8	42893.9	53969.2	34791	26799.1	56926.2	38768.1	30947.3	29857.1	35091.1	56500.5	43351.9	56295.3	34473.3	59159.2	10595.5	18652.8	28739.4	15602	35072.1	32656.9	68183.3	39800.8	51853.3	18663.3	38088.7	14202.9	13856.6	41120.4	50876.4	25461.1	39950.7	19326.7	17854.2	27431	27356.1	8057.67
O00469	PLOD2	Procollagen-lysine,2-oxoglutarate 5-dioxygenase 2	2175.75	2176.7	2793.74	2513.52	1843.58	2837.39	1820.14	2120.32	2115.12	1821.23	2000.35	2025.03	5915.12	3810.54	3489.56	10610.7	2272.14	4485.31	6363.75	3204.7	2357.86	11794.7	3616.86	2602.32	2312.61	4856.81	4139.79	9298.44	4164.15	1535.34	6437.25	1538.25	2453	4456.72	3485.37	3632.07	3370.6	3350.97	5125.2	5222.49	4958.28	6486.18	5582.76	1475.45	2890.3
O00471	EXOC5	Exocyst complex component 5	2882.73	2386.63	3411.01	4884.17	4934.8	4356.21	5073.16	5578.93	3610.59	2894.4	2599.39	2457.53	2906.93	2190.08	1679.85	2920.93	4152.83	4667.15	2233.44	5277.06	5453.86	5674.92	2504.69	1502.53	2327.72	1351.42	5994.81	3392.62	3556.92	2103.96	5479.41	4159.32	2380.31	2862.24	4393.12	2877.32	2091.85	2635.85	3503.11	2975.4	1986.32	2265.14	3153.01	4803.98	3669.7
O00478	BTN3A3	Butyrophilin subfamily 3 member A3	3347.43	2633.91	6426.75	4392.09	3791.14	5349.93	4597.12	4564.84	4706.84	4071.08	3303.01	3534.05	3766.59	3286.74	2315.77	4625.37	5737.23	5714.84	4244.32	4200.22	6166.4	3353.34	4794.35	11630.5	6257.03	8792.09	2773.31	4408.05	2275.44	4861.06	2211.18	2022.84	4516.39	2667.17	4212.33	5359.76	3296.76	430.651	2308.26	4105.44	2985.78	2843.42	3465.23	2401.27	7155.72
O00483	NDUFA4	Cytochrome c oxidase subunit NDUFA4	28359.2	22260.3	30595.6	17029.2	13903.3	18202.6	17437.9	14972.3	18974	30979.6	31591.7	30051.3	27770.3	33954.7	47507.4	4947.7	15548.6	34220.1	43722.8	51436.4	73925.9	11936.5	42934.3	26101.1	28465.4	49171	11991.7	29258.3	11688.7	18767.2	8933.77	9866.67	19781.4	10071.7	9624.52	16089.3	13078.1	16864.3	8707.44	9519.82	14796.5	46591.4	31820.7	13973.5	8883.59
O00487	PSMD14	26S proteasome non-ATPase regulatory subunit 14	4041.95	3552.06	4600.58	3046.87	3333.33	2938.83	3756.39	3377.41	3384.12	3696.02	3627.17	4079.62	3753.76	3345.91	6786.47	3256.06	6247.57	2554.02	3333.8	2792.89	3028.18	5908.84	3374.88	6581.96	4943.72	6141.98	7104.21	3704.53	3937.51	2174.59	4644.45	3645.09	3977.59	3145.69	4821.66	4898.48	3679.61	3320.18	4037.93	3511.5	2859.6	3203.31	2939.15	4885.49	5123.97
O00499	BIN1	Myc box-dependent-interacting protein 1	2854.34	1748.07	1710.63	1630.29	1651.93	1961.33	1620.86	2992.19	3100.67	2682.98	1918.91	2636.82	1399.02	391.592	146642	844.117	2819.3	7169.22	14977.9	7224.57	22134.2	439.896	1033.84	2879.67	5207.58	1311.06	4614.54	1298.81	2582.9	1111.76	1305.92	1269.16	2070.57	2385.86	8565.28	2209.25	1483.33	1546.7	2026	679.666	1787.7	2733.22	1301.56	3876.86	5179.66
O00505	KPNA3	Importin subunit alpha-4	4052.51	3508.55	4315.53	5055.32	5099.99	4950.33	5123.51	5375.96	5134.06	3964.88	3618.14	4633.65	4719.66	2108.31	22952.4	3189.48	5693.16	3871.91	3622.92	2657.74	5336.04	3339.71	4120.59	7760.5	7105	10646.7	7861.57	3291.23	4103.93	3045.66	4211.11	3374.26	8517.05	4360.39	8767.94	6714.69	3024.2	3402.22	3942.51	3373.94	5210.7	3204.97	3903.72	4907.58	8236.44
O00519	FAAH	Fatty-acid amide hydrolase 1	10417.9	8483.93	9183.9	10538.7	12010.5	9209.88	9571.14	11086.3	9630.03	10557.7	11964.6	9361.48	4792.86	11092.3	1813.94	7061.39	6878.47	5041.03	5171.28	5449.71	10737.2	6083.37	11580.4	2512.85	3838.21	9973.48	4173.85	7382.08	4925.61	7150.72	7283.87	9023.63	1388.56	3926.25	1706.93	4604.38	6783.21	12481.1	4421.76	5749.02	3273.23	9569.77	5618.29	8859.37	3422.18
O00534	VWA5A	von Willebrand factor A domain-containing protein 5A	3588.8	3514.11	2187.48	3097.47	1596.08	2119.95	3456.93	3421.32	3838.39	3459.84	3657.24	4277.29	4641.03	2494.66	5641.12	4014.41	5063.43	3345.61	2547.92	2853.35	1621.49	5195.85	6071.79	4356.46	5094.08	2286.3	9276.69	2930.91	6708.3	10277.9	5309.58	3799.24	2759.61	5633.15	6533.19	5960.94	3133.14	2748.63	6608.98	5762.24	4385.78	3346.84	5763.45	5961.29	7709.64
O00541	PES1	Pescadillo homolog	3529.18	3206.77	2932.93	3797.4	3427.06	4261.87	4157.45	4521.89	4582.43	3806.63	3938.45	3467.09	4711.74	3324.97	4675.81	4818.59	3868.93	2601.94	131862	2742.36	146224	2853.33	1813.58	3446.44	2420.82	2560.06	2801.28	2462.85	2942.14	1971.54	3818.32	2181.56	7856.08	2790.75	7741.41	3230.2	1441.17	2624.93	3934.36	3014.96	2763.23	3795.99	3558.6	2622.8	4735.33
O00559	EBAG9	Receptor-binding cancer antigen expressed on SiSo cells	6519.98	6033.84	5416.94	15529.2	3045.59	10594	13360.1	9545.47	10804.4	12186.6	6916.25	7730.71	5262.37	16508.6	8657.88	12403.9	11997	6148.06	7965.57	7229.5	6531.28	6285.08	14464.4	12420.2	7659.28	38812	4268.95	7773.88	9267.11	5000.63	11233.8	11593.4	10581.4	4229.24	9352.5	12684	8620.36	10081.7	4344.94	2489.44	10339.2	20726.4	8212.32	3738.33	6563.38
O00560	SDCBP	Syntenin-1	13780.3	9633.51	14315	13923	14323.1	13495.4	14390.3	15712.3	14203.9	13730.8	13883.9	12949.1	10158.7	12328.5	5874.21	12920	8714.86	11756.4	39863.1	43715	15975.4	4520.18	13065.3	9563.28	8555.47	11898.3	5614.76	11177.5	6642.63	21620.3	5861.37	15310.3	12850.3	7896.45	9068.07	7301.31	8117.8	11454.5	5200.11	8239.87	7240.35	7941.72	9991.53	8575.43	7737.47
O00566	MPHOSPH10	U3 small nucleolar ribonucleoprotein protein MPP10	2370.08	2940.46	3354.16	933.995	1059.63	1704.84	1967.18	762.947	705.963	1948.18	4096.22	3511.71	968.51	3276.96	1372.62	691.889	793.862	2100.1	1021.29	1218.77	2357.86	1233.47	3097.78	1890.89	1279.67	590.813	1680.96	594.66	1437.47	3139.62	424.12	1739.69	2102.18	476.432	2098.9	1994.64	1295.28	771.633	1129.63	1356.65	704.753	1983.84	1298.27	1952.18	962.825
O00567	NOP56	Nucleolar protein 56	5006.07	3944.86	4293.93	4592.35	4634.39	4926.54	4752.78	4825.02	4519.86	4817.71	4561.77	4848.1	6001.12	3330.97	1947.24	7295.04	5122.75	4749.08	1888.22	1758.43	5834.56	5201.79	5644.43	6914.35	6343.89	6898.83	4965.59	3475.49	3640.41	2398.94	5385.45	4158.97	7121.35	4156.59	11179.4	6596.45	2740.32	3746.72	4769.85	4098.34	4921.3	5039.96	4230.97	4412.67	7879.4
O00571	DDX3X	ATP-dependent RNA helicase DDX3X	4591.89	4859.92	4703.57	3949.19	2513.78	4957.29	3790.61	4507.67	4627.9	4537.08	2843.12	5948.39	2499.44	1228.78	6109.75	1572.65	4053.1	6606.39	3725.7	4666.81	5266.05	6515.01	5709.59	11647.9	7402.06	5551.99	10537.5	3477.07	6200.87	1769.43	1714.29	1049.34	1719.2	3541.13	4635.73	3744.46	2327.2	1967.29	4664.04	3029.45	4158.25	2948.09	3658.42	6753.71	9903
O00584	RNASET2	Ribonuclease T2	4923.13	3378.06	4849.15	5501.17	6469.35	6108.32	5728.28	6256.55	5819.62	5016.98	5455.16	5240.02	1863.48	3143.89	1036.1	3589.02	3457.33	1799.9	3590.37	3364.89	6167.66	3274.64	6330.57	2973.14	4354.9	3588.63	4117.98	3642.94	2910.08	4469.05	1874.74	2367.49	3483.68	3534.64	2743.28	5483.77	3093.56	3554.92	3512.86	3736.03	2154.17	2960.52	4177.24	9403.72	2446.57
O00585	CCL21	C-C motif chemokine 21	4123.47	1402.83	1748.61	1181.35	935.286	2362.68	5155.37	2402.72	3606.01	2337.85	1720.83	1746.82	1831.49	4035.46	3447.51	3934.34	3119	3286.09	1760.95	1596.55	7622.33	3320.51	3601.99	4657.1	5026.65	2708.7	737.529	989.506	379.56	7004.46	544.658	2767.11	10595.7	585.783	2125.45	1588.5	2124.13	802.707	828.139	655.706	343.015	1248.54	3955.21	2001.18	667.095
O00592	PODXL	Podocalyxin	12759.9	13497.7	13945.9	12503.9	14287.4	11545.3	12160.5	13145.5	10571.8	12774.7	14966.1	11665.2	3348.25	15241.5	7540.48	12772.3	7831.62	14050.1	48784.4	16206.6	1078.79	8018.29	21249.1	7951.04	7054.19	9574.89	4627.3	7557.19	5980.21	8675.49	8420.57	9240.1	4420.75	4065.6	2012.99	4622.05	7010.48	11001.2	4317.81	5210.86	3561.04	6393.22	7088.94	9997.29	4933.27
O00629	KPNA4	Importin subunit alpha-3	4188.72	2872.35	3377.78	2433.61	2248.76	4495.03	4756.57	4468.91	4635.11	3992.23	4583.74	4468.67	3556.59	2354.34	11997.1	3066.98	4288.81	4568.57	2792.39	2025.75	4255.46	5450.86	2124.86	12872.5	4580.17	4139.33	5722.39	2846.55	4380.7	2763.84	3122.41	2931.88	6622.54	3961.82	4885.14	4933.82	3005.29	2562.24	3800.35	3451.95	4726.96	2167.21	3747.39	5641.69	7085.47
O00635	TRIM38	E3 ubiquitin-protein ligase TRIM38	2265.97	18.1339	827.95	187.661	6006.45	1323.87	6872.55	15854.5	366.471	772.406	3793.76	4784.52	3208.72	1585.41	3621.1	3014.96	3626.81	3098.41	1512.91	4117.18	2863.52	3588.56	2651.39	3854.63	3948.34	4318.08	2203.38	2246.3	3879.41	4801.9	2053.09	1143.79	5866.69	3042.99	8477.13	4306.67	1523.15	1558.26	3028.09	2515.08	2564.86	2608.47	2522.7	2983.87	3130.91
O00712	NFIB	Nuclear factor 1 B-type	6455.12	3448.22	6498.57	5776.61	4075.54	7041.56	7356.46	8113.94	8976.07	5680.76	6155.37	8392.96	2870.77	4797.63	14779.1	4244.28	4336.98	5039.44	4686.73	4314.13	4966.32	6697.85	2533.1	5654.77	6530.52	5798.37	15720.6	3876.65	6597.45	5441.69	4634.88	4460.54	2426.44	6047.72	2958.17	4769.14	4545.96	4013.8	4070.77	4258.73	4740.52	4945.03	5877.19	15388.8	3547.4
O00743	PPP6C	Serine/threonine-protein phosphatase 6 catalytic subunit	7756.06	6639.42	7293.18	5763.32	5260.17	6222.87	6678.38	7269.54	6125.5	6801.82	7030.7	5441.39	4223.51	2481.75	32074.4	4533.12	7831.67	3531	3417.81	8143.13	6193.65	3897.65	5220.7	6242.37	7567.39	6626.45	6158.2	3587.68	2848.9	30212.2	6787.94	3524.45	7515.82	4416.09	10424.8	7945.04	2603.47	2111.23	4363.1	4331.78	4572.68	1818.37	5388.84	11005.2	8419.54
O00748	CES2	Cocaine esterase	2838	943.732	1433.88	1515.25	2375.59	1312.66	1110.53	1029.75	1124.2	1495.69	1485.7	1007.21	547.565	883.648	3431.23	950.027	485.241	14108.4	1466.52	1454.25	2051.89	1891.34	10957.9	1798.09	2427.05	497.594	2592.45	571.173	447.356	1238.4	144.56	1089.15	1633.58	441.391	1136.88	927.688	1154.25	2366.93	567.23	1079.22	1603.69	1245.15	882.51	1596.71	825.767
O00754	MAN2B1	Lysosomal alpha-mannosidase	2564.94	2711.45	1281.66	1012.48	697.836	2075.76	3018.81	5167.2	2584.16	2066.16	2934.47	2555.27	3628.17	2832.85	2931.87	1855.4	2520.53	3411.76	1849.01	4839.7	3504.84	1321.78	2785.88	7727.03	7343.33	2047.43	2080.79	2588	932.209	4296.59	735.349	2135.83	5835.77	2639.93	1436.18	5953.84	2818.19	1539.41	1770.9	2486.96	4407.08	1887.3	3720.45	1977.85	3907.63
O00757	FBP2	Fructose-1,6-bisphosphatase isozyme 2	1041.9	612.455	1311.37	4915.08	259.088	2459.03	4516.39	6629.71	4982.16	2338.61	3722.58	2940.69	4842.4	2434.6	14409.3	3180.52	3686.32	5016.08	5370.61	4003.42	3818.93	8647.4	5480.88	13118.9	19782.7	9036.92	8463.16	6044	1051.27	3033.64	4310.44	4317.01	5639.21	3348.1	6821.61	7660.48	3131.35	2027.64	7635.45	6159.55	4572.24	10299.1	6360.16	3739.25	7724.99
O00764	PDXK	Pyridoxal kinase	3955.52	1711.06	4056.57	4989.08	3807.42	5800.99	4998.94	4909.21	4905.46	4341.85	2910.07	4794.12	3764.14	936.861	2908.87	1919.27	7824.93	3730.29	1374.07	1065.59	2995.39	7886.76	2460.49	4318.16	10196.4	2283.52	23506.1	5324.24	8199.81	2526.22	3190.87	3139.56	1323.26	7475.72	6357.8	10533.2	4709.75	3850.25	10329.7	7835.4	6076.83	4454.44	6359.88	11335.7	11640.2
O14494	PLPP1	Phospholipid phosphatase 1	8782.86	6294.83	6273.89	4623.31	5629.36	3166.87	4364.6	12701.2	7826.82	7178.6	6978.16	7585.96	3188.41	5271.05	10073.6	9107.17	4054.68	811.849	10333.2	2901.87	10206.8	7290.77	9551.71	9577.09	3456.21	9371.64	4563.59	8942.56	4043.56	6517.46	13450	6546.86	12517.3	4632.99	4306.95	3482.78	5647.94	5874.3	2770.72	1116.62	4346.56	5346.39	5206.41	4773.59	2878.49
O14495	PLPP3	Phospholipid phosphatase 3	28522.2	35049.3	29790.4	29109.4	34278.7	27003.4	27118.4	31583	28252.9	30313.5	33233.6	27294	13961.5	31563.6	9050.58	30099.2	19692.2	22726	22923.2	29742.7	41516.1	34074.2	55569.5	20983.4	18823.5	68990.4	12501.9	28473.3	19308.5	24821.3	36748	31403.5	9116.12	12967.7	14653.8	10137.2	20312.2	41125.3	23466.1	21624.9	11522.9	27173.6	15205	17060	9742.35
O14497	ARID1A	AT-rich interactive domain-containing protein 1A	2426.23	1969.46	2538.64	2049.86	1734.92	2341.94	2475.38	3211.43	2869.17	2749.28	2088.18	2663.98	1476.3	2822.41	2979.92	2401.23	2952.37	10683.6	2949.8	2662.22	4507.08	2781.06	2207.52	1558.95	2294.9	4179.98	4969.71	1389.11	2860.6	2053.82	3101.08	2366.76	2086.57	2261.91	3024.79	2890.63	1903.09	2317.56	2367.72	1567.39	3089.14	2022.31	1965.34	3610.73	3966.26
O14498	ISLR	Immunoglobulin superfamily containing leucine-rich repeat protein	51075	75250.4	54312.3	53112.2	48858	55741.9	55438.7	56502	53217.1	54275.1	51578.6	56140	21249.7	31590.3	6953.19	35011.6	11660	25251.5	121859	117099	237242	9847.19	39463.9	8310.42	15536.3	41661.4	45443.9	27680.7	15532.6	32053.6	12690.6	15622.8	1395.48	45236.9	5674.25	3715.74	31980.6	229818	8619.42	17427.7	18631.9	9162.86	43922	95354.2	3376.28
O14521	SDHD	Succinate dehydrogenase [ubiquinone] cytochrome b small subunit, mitochondrial	8017.59	4581.18	6579.06	795.858	3562.31	5292.32	33623.2	2136.7	5221.85	9171.46	6499.53	8267.47	17619.4	12156.2	16378.4	15422.4	23895.8	13137	8610.8	13394.9	8935.79	7335.85	5543.89	11602.8	8705.43	14720.4	4766.41	8008.35	3918.6	4279.07	4054.48	2861.26	8247.62	929.974	4602.97	2155.52	2459.45	3473.13	2403.18	4028.88	4953.05	10711.9	4843.49	4445.96	3148.18
O14524	NEMP1	Nuclear envelope integral membrane protein 1	1808.29	1520.32	1615.85	2445.17	2840.59	2358.69	2084.27	2834.74	3292.87	1060.11	1573.36	1635.36	612.087	1276.58	5247.35	1610.93	790.753	1625.5	584.695	1892.11	2462.72	4096	5548.47	2776.76	2689.54	3020.58	3950.51	2779.69	2281.3	4333.26	2711.62	2805.63	6726.09	2213.8	4225.79	2647.83	2388.26	3334.96	2643.09	3384.46	2968.92	9618.09	2835.57	1402.07	2006.79
O14545	TRAFD1	TRAF-type zinc finger domain-containing protein 1	4552.48	1159.36	1227.17	1002.37	660.751	515.012	1832.83	1944.28	7392.98	286.173	961.823	726.574	1398.07	1784.99	1355.17	901.372	905.679	2920.86	2884.23	2433.94	895.299	523.327	339.751	848.897	1890.2	896.971	2594.6	1264.88	1932.07	1137.74	2124.94	1771.86	1108.4	1305.92	1036.93	2112.51	1147.67	985.833	551.661	1709.74	1798.51	2184.4	2099.32	1695.47	841.005
O14548	COX7A2L	Cytochrome c oxidase subunit 7A-related protein, mitochondrial	8144.95	4979.52	8381.54	7564.02	8008.22	7478.59	5835.82	6333.61	7214.91	7907.24	7846.25	8333.46	23437.9	11501.8	5603.36	5987.82	8126.27	22926	29165.9	26542.7	7624.99	7861.33	9981.66	11743.3	7343.61	20372.3	3499.9	15021	3929.18	7296.44	5461.22	6219.74	13475.7	4461.94	8099.71	6195.18	4034.82	9208.66	6546.34	5683.56	6366.48	32852.9	15297.2	2630.47	6904.5
O14558	HSPB6	Heat shock protein beta-6	14535.8	6601.27	14054.9	9672.12	11306.1	9342.67	9556.53	10783.3	11027.4	13005.6	14030.6	12243.2	6868.07	5545.49	376766	4802.8	5912.32	20904.6	3561.84	2519.5	7575.31	647.571	6857.22	3249.97	3909.29	97117.1	14139.2	2263.15	10631.5	8541.42	2763.97	8387.4	3871.64	11020.8	12593.8	3306.31	6104.31	4849.46	4631.06	3731.63	6417.17	2355.62	3299.28	23617.8	5006.42
O14561	NDUFAB1	Acyl carrier protein, mitochondrial	3695.55	3439.15	3950.39	1976.61	3869.96	2802.58	3260.42	2436.33	2717.98	3567.75	4390.87	4036.93	4562.73	3512.59	14308.8	4449	5521.26	5897.35	4060.9	3724.88	6658.84	7116.02	7073.86	5411.29	4478.04	3748.27	3435.97	3623.8	2501.87	1611.88	2698.27	3620.72	5605.46	3454.8	3645.65	3796.15	2451.39	3643.99	4667.34	3123.64	2719.69	3682.5	3532.96	919.536	4714.47
O14562	UBFD1	Ubiquitin domain-containing protein UBFD1	4981.01	1134.72	2729.75	4359.54	14348.2	4987.35	12320.7	13801.4	2967.31	1857.7	5827.32	1477.36	2106.77	4409.08	5625.3	3945.23	4596.16	5268.19	3986.21	86668.2	11620.6	5993.97	775.051	2930.55	14983.2	4954.19	15457.1	4018.85	5799.28	13487.7	2942.11	4569.4	1204.49	8414.12	7173.54	5075.09	4098.8	2672.62	5003.87	9407.04	3590.49	4034.12	3760.05	7892.19	7734.18
O14579	COPE	Coatomer subunit epsilon	6892.32	8391.28	5270.08	6877.16	6250.36	6829.77	7303.54	6703.36	7022.71	7209.77	6006.45	6592.99	7546.14	3792.11	8447.46	6974.2	10984.2	7810.67	4359.85	3711.66	6948.62	5662.94	4278.92	9263.15	9171.47	7221.12	12646.2	7332.63	9183.4	3171.51	8763.42	6492.29	4152.04	8546.28	7805.56	12461.5	5910.38	5509.11	8122	7372.34	8072.14	5238.31	7389.5	9351.87	13904.7
O14617	AP3D1	AP-3 complex subunit delta-1	2417.7	1565.97	2259.99	1779.38	2662.27	3098.78	2562.45	2771.24	2748.92	2538.79	2143.35	2499.67	4057.62	1860.03	2212.65	2222.98	4145.14	4359.86	907.58	1753.55	2614.75	3929.55	2080.3	4594.44	4263	3367.41	6400.36	2975.22	3866.73	712.274	3561.33	2909.45	2101.97	2763.36	3900.29	3968.91	1733.15	2134.02	4580.58	3907.94	2914.58	3287.52	3607.17	4247.73	6054.64
O14618	CCS	Copper chaperone for superoxide dismutase	6206.15	6165.18	4709.68	3500.85	3571.75	3825.39	3450.34	6505.22	6710.95	5409.22	4322.04	6994.12	3000.4	1892.06	8992.87	2904.55	5507.74	3820.24	3819.22	3505.26	3722.25	5733.44	3929.22	3098.58	10024.3	5858.29	23826.8	3923.21	8101.68	4609.21	6095.28	3069.84	7910.88	7492.45	12734.1	5249.92	3034.97	4101.18	5485.3	4421.3	6862.42	3269.13	4200.12	12241.2	9777.45
O14639	ABLIM1	Actin-binding LIM protein 1	5291.95	5363.54	5790.78	4605.61	5009.12	5803.15	4856.09	5694.01	5316.33	5095.4	4638.78	5227.87	2845.05	4242.42	12672.2	3865.22	4795.06	4598.33	6702.03	4625.47	7084.91	5793.92	2523.02	2887.7	3161.7	3629.3	5853.13	2032.48	4401.24	3949.36	2824.14	4563.12	5498.68	4069.58	3364.39	2956.03	2582.79	4557.95	3679.6	3392.69	3223.22	1915.71	3594.84	6948.55	3697.89
O14653	GOSR2	Golgi SNAP receptor complex member 2	4515.6	2304.41	2940.34	4194.87	4759.94	4200.08	4622.89	4455.99	4470.41	4676.43	4013.33	3695.21	4899.44	5357.18	2649.09	5034.47	5217.95	4532.78	4660.2	3631.65	20059.3	5390.4	5281.35	6040.94	3331.35	4609.35	1862.28	5163.6	2969.09	4236.77	4508.07	4104.28	4725.09	3289.3	2811.82	4796.56	4606.57	4024.22	3075.47	3423.92	4240.52	5882.06	4091.67	2551.51	4581.26
O14656	TOR1A	Torsin-1A	10862.5	5435.57	5303.19	6530.36	4990.58	7399.12	9814.11	9931.2	8331.41	10596.7	11203	9801.56	8547.19	9749.85	9544	12392.8	8042.92	4582.69	4683.06	7844.24	13109.4	2948.2	8545.44	5932.21	4363.2	6780.69	4235.74	4681.39	6439.52	12361.4	5794.76	4064.1	6956.31	6424.06	6925.1	7327.17	6722.05	7351.55	4989.3	3359.93	7337.38	5276.88	8015.51	8731.62	6480.36
O14662	STX16	Syntaxin-16	2776.28	1819.88	1645.67	1945.75	3011.17	2158.82	3626.57	4973.93	3118.57	2557.56	3799.27	2843.63	4026.95	3748.35	4267.44	4457.57	3703.07	5720.97	2729.24	3115.97	3050.88	7923.27	11751.9	15155.7	5651.16	3267.68	2788.07	2932.98	2570.07	3064.51	4522.52	4617.62	9960.72	2078.11	4739.02	5457.9	3792.6	3589.22	3097.08	3179.91	2961.73	3611.47	2696.52	2062.83	4584.76
O14672	ADAM10	Disintegrin and metalloproteinase domain-containing protein 10	7413.71	3727.38	7499.8	7625.22	8551.71	6740.47	7223.93	7051.33	7090.72	7601.53	8921.12	6548.48	4554.85	8619.09	2095.05	6006.15	5871.59	5336.54	8351.58	6187.85	9034.1	4627.53	10733.4	4970.29	4686.27	4928.24	2795.96	5195.62	4164.78	9060.83	6038.45	6537.01	5109.63	3810.05	4321.95	4744.93	5257.37	8674.42	3840.53	4720.72	3643.21	5712.3	4711.51	4604.31	3926.73
O14681	EI24	Etoposide-induced protein 2.4 homolog	6114.6	3830	4228.82	4659.38	2129.99	6153.08	7375.56	3296.74	7673.11	5656.33	5524.89	5797.24	7750.17	10080.4	3035	11149.3	5159.91	22001.4	5579.67	12842.2	6899.92	3689.1	9205.51	10949.6	3899.62	15692.7	32057.5	5974.55	5183.96	7614.59	6340.6	5927.3	9643.44	4826.86	5219.99	4607.43	6244.88	2152.51	2207.86	3786.57	6633.03	8392.7	5690.03	9195.74	2730.81
O14683	TP53I11	Tumor protein p53-inducible protein 11	1799.78	1758.59	2119.88	3454.02	2159.57	3450.34	1892.14	2428.77	2245.93	2089.98	1004.9	1268.29	2258.54	1970.22	5795.31	1939	1112	2930.07	18202.9	2707.04	3260.81	2039.34	3230.86	4036.74	3160.16	2081.92	3319.98	1663.89	1448.31	2720.96	3011.18	2415.6	6648.42	1115.21	2954.62	3644.21	3046.56	2947.75	1219.43	2568.64	2078.82	2453.19	2232.03	2272.63	2194
O14735	CDIPT	CDP-diacylglycerol--inositol 3-phosphatidyltransferase	4778.66	936.707	4684.12	3649.02	4468.62	3622.77	3861.91	4152.34	3732.33	4372.48	5001.2	4084.26	5175.14	7433.08	2538.46	7360.93	4474.89	4566.98	4244.49	4806.28	6380.98	6603.02	6790.49	4785.42	3110.15	8920.87	2696.47	4154.56	2412.49	4175.28	6382.57	7108.17	5895.83	2665.93	3466.68	2779.36	2641.74	4621.49	3289.76	3494.9	2408.19	4713.48	3852.18	3023.59	2840
O14737	PDCD5	Programmed cell death protein 5	4862.83	2960.22	2006.62	2539.67	3107.5	5115.85	2058.08	2386.22	2977.54	2235.34	1427.21	3086.66	4124.89	1591.68	5151.71	2066.46	3946.48	966.346	2683.85	1902.37	2055.01	1769.56	3801.93	8172	8364.97	3571	5919.62	5386.41	7239.5	1643.46	3269.74	2934.74	1204.81	3656.19	5335.02	10924.3	2971.72	954.827	5981.13	8112.99	4633.97	3737.84	6358.04	3015.34	10504.4
O14744	PRMT5	Protein arginine N-methyltransferase 5	6611.65	3729.59	3941.8	2702.55	1998.16	4137.49	4375.77	5637.74	3608.59	4865.05	5129.29	4176.93	3138.22	2442.65	9806.12	6728.28	6740.61	3608.56	2927.04	3122.07	4957.54	4962.71	5264.74	7141.49	5803.18	8978.92	7763.08	3775	3802.07	3016.47	6970.6	3551.39	4606.2	4145.13	6218.75	4131.59	4014.21	2155.92	4777.21	4200.99	4809.28	2402.05	2839.27	4229.26	4554.51
O14745	SLC9A3R1	Na(+)/H(+) exchange regulatory cofactor NHE-RF1	7613.31	8614.04	6725.29	9308.33	8658.73	9221.77	9288.36	9445.25	10292.3	6959.62	6546.96	7317.95	4662.96	1936.51	2708.02	5571.61	15539.6	2667.2	5169.01	2518.84	9875.37	6026.43	4410.18	8980.13	20882.5	6470.3	9262.52	7291.65	8869.55	4834.92	7255.16	5241.42	6526.7	6930.48	13161.3	20397.4	8758.4	8415.97	6823.21	6948.27	6590.73	8214.4	6858.31	5295.39	18526.9
O14756	HSD17B6	17-beta-hydroxysteroid dehydrogenase type 6	5873.33	4648.16	3780.79	4229.45	3717.37	5931.94	3498.31	5314.76	4150.21	4627.84	2551.48	5798.99	2680.84	2759.51	3821.72	3124.27	2929.05	1296.61	5087.1	2191.67	3549.94	2859.41	13347.8	1763.27	3339.72	15084.9	4394.86	2739.41	4087.93	2546.3	3100.98	2308.15	6382.85	3033.06	2949.76	6251.15	1988.42	1357.48	1278.77	839.073	1083.29	4296.55	6399.27	6727.34	1293.23
O14773	TPP1	Tripeptidyl-peptidase 1	23618.7	21541.2	24328.1	22389.7	18846.3	21745.3	21572.7	18475.3	19665.2	24450.6	24468.5	24533.2	24612	22055.2	12591.2	14865.8	20932.7	19147.1	30032.3	21685.7	25332.4	10640.1	16749.7	18977.9	25401.9	8254.49	16635.9	18302.7	8968.04	17032.7	11021.4	13886.2	20605.6	13451	16194.9	18614.3	16798.6	27208.8	11242	11291.9	16661.9	15240.7	20080.8	16150.6	21336.6
O14776	TCERG1	Transcription elongation regulator 1	5023.88	3281.29	2459.56	4058.64	3020.61	4657.1	5207.52	3802.21	4475.84	4089.4	2901.82	4595.09	2778.16	2192.37	6260.92	1958.34	4481.04	3066.71	4657.37	2751.34	3875.48	3964.53	3874.22	4572.46	7380.42	2548.1	8205.47	2452.47	5213.59	5796.05	4028.55	2131.95	3653.48	5008.52	11761.6	6188.89	2669.69	2287.72	4859.07	3497.79	3388.6	2469.92	2848.15	3660.77	7273.25
O14786	NRP1	Neuropilin-1	5585.78	4427.37	5123.37	6251.88	6142.7	5746.18	5359.56	5810.66	5637.2	5282.54	5615.93	4937.98	3401.59	6107.4	5109.21	7648.61	4752.63	4324.25	7428.63	5882.68	8188.1	3082.4	5973.21	7021.25	4229.94	7187.09	2537.6	4068.02	3299.98	7616.87	4146.95	4908.68	5620.8	2654.65	1748.43	3237.82	5354.03	5068.7	2385.22	4077.55	3948.12	4440.81	4112.41	3238.14	3602.22
O14787	TNPO2	Transportin-2	1086.88	1945.24	1380.1	2596.16	1213.94	3148.98	1171.48	1175.67	776.919	1160.94	433.482	1397.05	821.553	691.398	3548.85	716.964	1224.18	2747.24	42344.3	3267.14	106161	3930.55	3110.52	4894.15	1341.65	794.907	1967.34	1926.17	1499.12	1144.22	1440.15	872.788	1854.52	1585.65	1886.87	1672.5	874.289	1093.87	2239.42	1480.02	1426.08	2451.16	1210.54	1021.58	2946
O14791	APOL1	Apolipoprotein L1	3701.3	921.434	531.719	1448.02	1520.36	6292.18	5360.22	4815.15	1526.39	750.784	936.368	2581.88	2401.19	1947.42	5909.09	5680.23	1788.9	1736.58	5029.58	3597.12	9316.02	2698.14	5934.57	1527.4	1552.16	2565.69	6656.3	1844.25	2965.65	5053.82	1500.27	2877.52	11819.3	3188.91	5570.05	1183.25	2879.32	4029.38	5472.32	2385.4	5171.09	1736.18	2381.74	4104.12	1827.91
O14818	PSMA7	Proteasome subunit alpha type-7	7412.69	6286.79	7495.75	7373.02	5727.36	7933.02	6967.03	7469.68	7202.25	6976.56	6101.67	7288.47	6892.78	3456.11	12205.4	4428.9	11580.1	6308.14	3544.47	4195.24	7315.65	13532.5	4918.64	14524.5	18025	6998.32	17210.9	8512.3	9540.18	3833.48	6250.71	5771.53	7468.5	8353.87	13651.8	14219.1	6045.69	6101.77	10811.5	8194.79	9493.38	6910.63	7802.81	11388.2	18475.8
O14828	SCAMP3	Secretory carrier-associated membrane protein 3	6429.62	4037.13	6264.11	6256.42	6531.92	7219.67	6088.5	5916.79	6012.65	6207.56	6038.6	6153.78	9033.29	8480.02	5187.77	13110.5	9168.55	7951.19	10351.5	6617.04	12114.4	7030.59	7799.3	9599.04	7290.19	8489.87	3377.89	6894.48	4663	7869.46	6831	6964.69	14359.2	3524.71	9248.92	7557.81	6335.22	5608.47	4478.89	5614.55	5041.13	8064.37	5553.74	4975.91	6710.37
O14874	BCKDK	[3-methyl-2-oxobutanoate dehydrogenase [lipoamide]] kinase, mitochondrial	2752.76	2359.18	2159.14	2664.28	2418.58	3092.41	2839.82	3369.1	2619.78	1808.97	2337.6	2805.46	3745.03	2471.68	2213.11	3437.05	3508.89	3199.01	2286.31	3358.48	2962.98	9121.91	2067.43	7403.34	2893.26	4693.17	2936.48	3461.12	2736.58	2016.49	2743	1797.02	1704.96	1981.88	1910.73	3380.34	2608.44	2796.01	3614.27	2274.93	2605.48	6780.35	4420.88	1755.36	3435.69
O14879	IFIT3	Interferon-induced protein with tetratricopeptide repeats 3	2721.3	961.442	1633.95	1156.91	2044.77	1205.84	4218.22	690.673	2924.04	2165.15	11694.2	1434.16	324.196	1535.77	4407.31	2078.3	3297.65	2565.87	2157.23	5618.33	2649.02	3768.03	10957.9	5654.99	7778	453.569	4880.03	3075.62	2929.92	926.715	3444.61	1466.35	3070.1	3278.34	3138.45	2899.87	1540.3	1309.12	1050.67	1183.7	2301.46	955.701	2665.39	3151.66	6818.35
O14880	MGST3	Microsomal glutathione S-transferase 3	16948.4	12759.8	17638.3	19273.1	20789.4	20712.9	19513.1	14082.8	18007.5	18414.2	18122.9	18221.9	30590.5	30692.8	22943.6	44437.8	16756.6	51879.2	70955.1	56804.1	35631.3	61166.9	34010.9	18392.9	10648.6	8526.19	9675.43	38862.4	12375	16577	17796.5	21939.6	15495.3	12145.7	9264.22	13407.5	9795.23	26498.7	25711.3	16020.2	12640.8	61131.8	35238.9	10700.8	13900
O14907	TAX1BP3	Tax1-binding protein 3	20537.7	23603.2	19949.5	21332.8	17848.2	25702.7	23428.6	25249.7	22693.5	20712.6	14872.8	20886.5	15079.6	5228.66	25245.2	7040.51	15179.9	24373.1	9028.22	10575.9	19692.2	27641	15289.2	18979.1	17454.3	34760	59729.2	13820.1	34645.5	11221.2	18107.1	10306.4	6773.02	40920.1	30224.4	18979.1	16749.6	10315.5	26440.7	25463.7	19386.2	11467.3	17521.7	36831.7	20428.8
O14920	IKBKB	Inhibitor of nuclear factor kappa-B kinase subunit beta	2006.6	1163.78	1406.03	1633.61	2070.37	2033.29	893.169	2198.35	1266.18	1441.75	2195.26	2083.95	1411.2	2930.35	629.112	987.221	2295.42	1452.78	952.313	1540.2	859.579	1164.67	2541.95	1888.16	2742.85	2289.33	1631.67	1204.91	1641.11	1399.57	2933.79	2848.93	5728.44	1557.65	6548.37	3180.92	1429.62	1794.19	2077.9	2124.65	2114.23	1491.08	2496.9	2019.23	3794.74
O14925;Q5SRD1	TIMM23;TIMM23B	Mitochondrial import inner membrane translocase subunit Tim23;Putative mitochondrial import inner membrane translocase subunit Tim23B	6133.49	11417.8	10721.4	997.391	7345.62	5936.89	7535.66	8735.62	8055.58	6734.25	7164.04	6983.97	10674.4	11527.8	8603.73	20205.6	7299.5	9019.96	12876.3	12780.5	8984.29	12267.1	10333.5	9557.35	5473.1	20583.5	1860.45	13482.6	6448.76	10441.1	7068.02	2782.28	11798.8	6010.93	7283.05	9664.12	6066.35	10353.9	8628.09	6916.2	6947.53	23694.2	13156.9	2989.82	7811.01
O14929	HAT1	Histone acetyltransferase type B catalytic subunit	1625.91	1607.2	1566.42	2416.62	1373.38	2829.79	1548.14	2254.38	2313.85	935.029	1604.04	1929.79	1272.63	961.544	3736.44	1590.99	1438.66	14108.4	1506.52	11332.1	2300.51	1803.34	10957.9	3546.21	3826.06	2125.67	3572.67	1620.07	2592.08	2037.15	1774.15	845.812	1640.76	2937.73	9043.57	5009.89	1028.21	927.478	2476.24	1666.01	2859.83	1568.61	1994.41	3667.94	6544.27
O14933	UBE2L6	Ubiquitin/ISG15-conjugating enzyme E2 L6	3298.35	2054.63	2575.37	1336.69	751.327	3116.48	2289.4	1028.01	1950.61	3146.34	2625.55	3293.73	2012.38	1077.48	2252.09	1967.11	4503.87	2224.63	1051.06	2106.39	2388.25	1604.22	1255.74	4674.37	7494.54	11343.4	7446.78	1832.74	2579.77	1979.85	1106.61	1577.22	1497.07	3108.82	5547.96	3716.75	1200.09	1566.64	2688.19	1900.22	2521.17	799.04	2638.41	3579.83	9064.18
O14936	CASK	Peripheral plasma membrane protein CASK	4823.95	5599.79	5089.29	4385.73	6442.9	4019.36	4408.48	4218.64	4714.8	4632.83	5956.01	3806.28	3801	5146.55	3264.7	5899.53	5743.98	3468.7	4406.27	4932.49	5586.22	4588.19	5135.52	2324.13	3122.26	5674.07	2861.36	4107.5	4701.28	3767.03	4004.27	5548.38	1656.75	3055.68	1821.97	2589.41	4697.92	6923.05	3288.96	3258.54	2983.85	3013.95	4321.83	4400.39	2000.17
O14939	PLD2	Phospholipase D2	911.372	1617.05	1863.46	438.445	2705.73	428.177	2225.06	1896.46	1013.93	1659.32	1573.89	1016.62	628.792	1871.24	3240.82	3583.12	542.094	2129.83	2174.47	1939.85	8797.42	3882.9	1739.22	2389.71	1441.17	1403.43	2583.73	2094.7	2028.39	3082.42	2090.41	5829.31	4988.47	490.431	2242.3	3212.08	1029.53	2396.8	1136.2	1913.07	1822.64	1834.31	1529.65	2187.33	630.195
O14949	UQCRQ	Cytochrome b-c1 complex subunit 8	26314.3	15661.8	24078.2	10846.4	11300.9	12372	14574	11445.3	10976.1	22054.1	21555.9	22090.5	41250.4	36530.5	47452.8	18180.6	21492.8	44151	32340.2	47288.9	18749.1	41740.8	28307.2	25236	21254.2	23657.4	9241.01	13949.7	8134.34	11327.7	6294.11	10221.3	11182.6	5567.32	10849.4	6700.29	5992.37	7857.1	8752.29	7815.31	5844.59	21697.6	15336	8629.41	6233.49
O14950	MYL12B	Myosin regulatory light chain 12B	42151.5	43804.5	43979.6	44863.3	50743.7	44787.3	48558.6	48538.6	45588.7	43438.4	45762.7	42844.8	42281.9	46583.3	48234.3	52736.9	28867.7	44374.8	49131.1	47497.1	41295.4	30696.3	59514	35558.8	27298.7	50840.7	33483.3	35148.8	42223.7	68552	50242.1	44045.6	76883.9	51464.9	58618	39401	51415.2	40988.2	37491.1	41885.7	36942.1	39580.8	29469.2	58138.9	32247.1
O14958	CASQ2	Calsequestrin-2	5211.46	4535.62	982.536	4567.65	4133.65	1396.07	4685.26	3373.22	4894.55	2065.6	5130.25	6906.45	9239.33	10613.8	25103	6877.34	52810.8	27341.9	2893.21	13146.8	4891.42	7740.25	8859.66	13819	7271.14	9643.3	13415.7	1757.22	8740.03	945.004	4317.7	1871.62	6613.73	5744.65	10130.4	9559.79	3699.96	2261.52	5542.63	4247.92	7508.36	4931.54	1388	8396.93	7126.45
O14964	HGS	Hepatocyte growth factor-regulated tyrosine kinase substrate	2404.61	4506.29	3956.36	2605.39	3042.84	4255.33	3612.53	3936.05	3794.45	3497.63	2271.8	2742.73	2337.13	2313.23	2353.31	1525.78	3157.08	4697.34	22521.5	3323.97	2928.31	3137.18	1835.26	2576.46	4392.19	1944.07	9742.49	2070.2	4235.3	2156.8	3786.46	2099.72	1908.2	4349.26	6388.19	4667.4	2672.84	2501.42	4053.68	4339.06	1954.43	4043.2	2950.95	5196.66	6494.55
O14966	RAB29	Ras-related protein Rab-7L1	5197.44	8317.65	4179.32	6135.58	7029.33	6288.69	6375.21	6669.29	5866.99	5591.87	5350.01	5427.19	5598.25	6230.92	1463.08	7670.29	5806.96	6463.66	4430.4	5348.55	6424.7	9512.53	8891.59	9102.54	5345.46	10475.3	3036.73	6927.71	3508	7873.35	4944.65	5403.25	11225.3	2933.12	8736.21	4723.47	5380.72	5454.48	3851.16	3360.31	4057.03	9421.71	5371.02	3628.83	4557.88
O14967	CLGN	Calmegin	2434.2	1360.03	2710.68	5252.49	3136.1	3343.16	3661.02	2248.53	492.923	3938.04	2338.39	2170.71	2449.88	3144.94	5588.6	1418.32	1131.6	2106.53	1827.94	2581.2	2342.98	2571.55	1096.63	2460.59	1874.48	2955.36	1388.98	5894.47	2751.83	4548.53	3076.46	2221.98	2766.4	2310.16	2161.18	719.886	2912.13	4589.57	3696.89	2112.16	2375.27	796.023	2312.6	1902.85	2122.89
O14972	VPS26C	Vacuolar protein sorting-associated protein 26C	2427.43	1176.04	1250.87	1036.65	1890.42	2376.35	1986.34	2533.31	2111.67	1650.83	2951.3	2401.08	1918.14	1055.64	3629.21	2502.82	3517.3	1902.57	1220.27	1198.06	2045.08	1771.26	291.065	1170.35	3549.1	1494.93	4901.42	2223.29	2884.21	1489.08	3783.92	1759.07	1744.59	2701.6	3770.8	3268.35	1626	1737.46	3328.16	2502.58	1966.83	1511.81	2512.65	3271.28	4144.34
O14974	PPP1R12A	Protein phosphatase 1 regulatory subunit 12A	5016.02	3313.93	4104.58	4947.82	4729.22	5288.62	4816.75	5994.77	5082.68	4297.18	3367.12	3646.69	4161.05	2952.02	8949.96	3287.61	5630.49	10882.7	4566.2	3792.68	7438.86	2258.52	12.2173	5818.9	6797.05	5268.69	8256.07	2958.88	7518.85	5867.05	3255.11	3271.42	6263.41	4954.41	6041.96	6195.92	5342.42	2267.06	3027.46	3462.77	6458.06	1939.52	3520.23	8304.6	6849.97
O14975	SLC27A2	Very long-chain acyl-CoA synthetase	3093.77	2842.26	2047.32	2347.95	3640.88	2962.39	2907.96	2969.77	3745.84	2247.45	2264.17	2607.29	4652.97	2328.69	4582.01	5547.18	3988.94	2909.57	3782.13	4165.33	1665.28	6553.12	8727.14	4068.29	2795.89	9022.97	5324.44	3495.12	2579.4	2632.86	9172.16	3530.26	2176.14	2520.18	4880.75	3506.69	2366.81	2191.28	3873.82	3736.08	4083.55	9249.14	3862.11	4102.61	4121.39
O14976	GAK	Cyclin-G-associated kinase	2465.63	2865.72	1346.02	1475.22	4349.71	5331.29	3692.14	3123.26	4737.32	3082.46	2730.09	3607.06	2715.74	3374.92	1250.16	2725.68	3848.28	2086.19	1821.7	1320.85	3162.96	2002.14	1609.97	3993.45	4327.7	307.988	3354.61	2112.87	3134.62	1179.96	2798.29	3222.14	3285.16	2959.02	2391.86	3998.64	2104.86	1880.78	1294.84	1810.15	2263.63	2139.72	2366.04	2492.49	3980.75
O14979	HNRNPDL	Heterogeneous nuclear ribonucleoprotein D-like	18127.1	24515.1	18305.5	19397.8	21465.7	19087.2	20246.9	17346.6	20207.6	19013.2	19721.7	18127.9	17995.9	10610.3	10147.9	24390.7	22291.9	18134.5	16851.6	16782.1	23683.5	21819.8	39181.5	30977.5	18091.1	29956.4	12949.4	19613.3	25509.1	15877.1	26734.1	23856.9	4070.2	21523.4	19880.9	25791.9	23330	20057.2	17876.2	19223.9	22755.6	20806.8	14579.7	12981.3	20682
O14980	XPO1	Exportin-1	5378.08	5449.63	5515.59	5010.92	4387.38	5288.22	4616.84	4238.27	4514.56	5669.06	3923.36	5474.19	3503.78	2293.43	4091.18	2975.12	5860.11	2188.35	2539.73	2558.98	3860.03	2200.79	3828.64	3543.23	5585.8	3818.14	6977.27	3170.67	4239.25	2347.05	5519.08	3150.17	6552.12	4716.65	7315.03	5067.84	2755.24	3389.22	4696.08	4434.53	4672.25	2198.26	4088.6	6158.73	7769.51
O14983	ATP2A1	Sarcoplasmic/endoplasmic reticulum calcium ATPase 1	7784.24	3353.35	8374.18	6946.9	9734.41	6332.28	7627.53	7917.48	7468.15	7874.59	11231.3	7730.42	10094.8	12508.2	284516	9966.16	7508.25	31275.8	7645.69	8268.13	5443.88	11621.4	15639	11508.5	6178.97	13549.5	4650.07	9644.33	4530.75	8427.01	11302.9	9036.12	7885.79	5885.86	5816.55	6114.05	7091.48	7079.86	7242.04	7809.6	6893.07	13648.8	7541.79	4662.4	6570.24
O15020	SPTBN2	Spectrin beta chain, non-erythrocytic 2	20173	32768.2	20184.9	21240.3	18473	21223.6	13948.7	23752.7	19733	19320.6	24182.6	22684	1117.94	24272.4	36498.8	10869.9	24219.2	33045.7	38498.2	17677.2	90332.8	22465.4	20303.5	30885.8	43143.9	22331.2	15487.3	12277.1	13751.8	27687.4	17724.4	15849	17662	13329	12059.5	10610	12619.2	12982.2	12490.1	12439.4	17142.6	10092	9658.67	23467.2	7819.56
O15027	SEC16A	Protein transport protein Sec16A	4186.95	3217.63	4399.64	3837.7	3697.99	3918.69	4286.61	3958.13	3740.97	3981.01	4202.24	4114.3	5305.87	5448.51	4164.83	7791.32	4903.83	6375.97	5579.39	5506.39	6457.1	6749.91	5636.09	6792.47	5884.91	6193.82	2890.83	3878.84	3275.58	3050.7	3636.03	4778.88	6849.17	3455.38	3990.25	5877.72	3916.29	3744.53	4619.19	3950.74	3503.37	4513.79	3456.73	3112.65	5683.05
O15031	PLXNB2	Plexin-B2	4620.84	4813.06	4782.03	5149.94	5811.72	5191.44	4924.47	4694.93	5285.25	4801.65	5200.61	4321.68	4805.22	6608.86	3213.86	5908.97	5040.41	4951.8	5570.75	4351.78	8676.06	6220.93	7617.14	4910.23	4797.57	6506.44	3042.29	5005.88	4847.9	5286.03	6077.15	6582.67	5641.93	3792.85	3725.36	4713.66	5790.54	6412.77	4197.93	4519.98	4337.23	7275.16	4930.99	3132.78	4167.74
O15042	U2SURP	U2 snRNP-associated SURP motif-containing protein	4591.29	5603.55	4802.62	3974.11	4112.25	3225.65	4345.33	2994.89	4047.78	4109.74	4051.36	3956.07	4825.62	2670.93	3282.72	4985.71	5370.01	2713.88	1480.15	2794.3	3816.07	4602.02	3173.04	5986.17	5072.18	5796	4196.56	2845.54	4215.58	2491.17	5134.48	3803.88	3991.92	3425.03	5634.47	5587.03	2299.71	2599.64	3502.25	2507.75	4077.45	2204.02	3043.46	4326.52	6260.95
O15047	SETD1A	Histone-lysine N-methyltransferase SETD1A	856.614	548.071	1791.89	2190.15	1963.79	1223.46	2364.11	1818.3	2194.61	640.414	1137.71	492.697	230.909	676.314	3099.68	1261.84	826.154	1525.72	1023.49	1179.45	5926.52	946.185	10957.9	1439.48	820.924	604.299	1649.62	1349.05	2415.13	1463.17	1101.89	748.482	3344.4	1677.84	2630.46	2357.82	1586.12	1995.27	1321.81	1273.33	2153.01	1251.22	938.655	1429.4	2725.68
O15061	SYNM	Synemin	7468.05	6066.83	7725.61	8447.03	8751.86	7391.77	7162.79	7559.89	7679.15	7219.17	7886.69	6700.29	3443.8	9391.68	96851.1	3948.25	2795.79	6834.94	4601.38	4971.97	5144.88	2311.13	6731.58	2345.03	2061.74	5888.54	2983.54	2301.71	4142.49	9778.17	4046.3	4152.03	6520.31	3948.1	4875.51	3083.48	4575.34	5375.15	3112.6	3081.04	3436.44	2761.17	2630.36	9624.73	2725.87
O15067	PFAS	Phosphoribosylformylglycinamidine synthase	3697.61	2303.94	3054.61	3634.01	2752.81	4102.46	3978.52	4150.12	3853.36	3032.26	2288.86	3577.14	1573.24	510.468	1908.44	1048.07	3125.67	2480.37	1415.22	481.907	2082.88	7632.89	693.536	8555.07	6658.49	1539.51	7502.17	1993.54	3388.89	1443.77	2176.18	1819.73	3083.38	3201.02	6890.19	4005.48	1786.72	2168.79	3523.7	2443.42	2861.65	1503.82	1903.4	5763.27	5305.13
O15075	DCLK1	Serine/threonine-protein kinase DCLK1	2356.99	3188.76	3730.01	2706.09	1953.18	952.654	1307.01	1520.55	2726.07	2423.48	2538.78	2311.89	2067.86	798.58	3353.48	1460.16	2212.98	4575.75	11787.7	5571.47	12405.4	2702.09	1869.26	3365.7	3923.92	1903.82	3988.33	1074.8	2019.13	2516.33	2133.52	1612.61	2006.61	2186.04	3131.21	3307.96	1479.79	1024.31	1645.1	1362.99	1743.85	541.251	1480.71	4870.78	5926.5
O15091	KIAA0391	Mitochondrial ribonuclease P catalytic subunit	808.867	892.52	795.483	903.043	621.001	395.61	829.747	2332.63	887.385	545.921	354.949	754.205	682.773	544.514	27997.4	589.791	1362.87	827.673	391.23	828.271	1155.66	1836.03	10957.9	2153.09	1339.43	24210.7	1119.77	1672.14	1259.25	838.019	1639.68	2666.69	1670.49	903.413	1592.85	1183.31	1042.6	897.151	909.196	670.835	754.031	859.126	885.126	1022.53	1126.84
O15116	LSM1	U6 snRNA-associated Sm-like protein LSm1	1953.16	2732.73	2364.79	2396.12	2971.85	2845.75	2734.6	1560.3	1169.41	2793.28	1931.41	2569.82	5055.77	1628.33	4077.63	2310.77	4839.22	1969.54	2056.29	1922.86	2605.83	3354.56	1521.18	5169	8836.93	3892.52	6131.83	3100.05	4309.51	665.802	2963.12	832.302	3087.85	3262.38	7210.4	6033.49	2293.1	1085.11	5190.3	4832.87	2747.73	1462.46	5545.68	4219.29	6085.41
O15118	NPC1	NPC intracellular cholesterol transporter 1	3261.88	2916	3681.13	2472.72	1795.15	1965.45	2083.33	3117.22	1969.48	2444.83	1655.39	1994.23	4863.69	3111.32	1881.39	4840.16	2844.75	9918.52	5312.63	7166.85	3202.55	10492.1	19042.1	9223.26	2091.47	40215.7	1228.14	4332.07	1428.43	2560.78	4350.53	1454.36	6595.59	1218.15	4023.52	1847.38	2082.94	1674.08	3216.31	2446.97	1710.51	12121.4	4830.52	2668.2	1765.34
O15121	DEGS1	Sphingolipid delta(4)-desaturase DES1	2777.47	1812.67	4063.92	4500	3493.31	3677.12	4415.56	3433.07	4076.63	3101.39	3268.53	3006.78	6058.39	6856.8	3949.83	4378.7	3749.14	6791.83	6118.63	4713.71	3451.62	9665.49	9422.4	5960.57	3319.41	8862.25	2090.76	7690.16	4346.66	3613.05	7701.11	3553.33	6200.98	3611.34	4332.34	3262.72	3622.56	4175.96	4366.57	4945.3	6154.7	10574.3	5669.52	3153.19	1825.5
O15126	SCAMP1	Secretory carrier-associated membrane protein 1	5310.94	4802.17	4680.04	5075.33	4489.49	5240.24	4784.27	5744.67	5061.57	5291.54	5228.7	5340.94	7888.02	9338.69	7472.67	11368.6	7974.72	6186.04	8856.54	7495.23	8503.06	9488.18	7202.93	4259.52	4770.87	7843.79	2794.79	6433.66	5010.8	4281.34	6247.49	6258.88	8851.36	4054.54	5048.85	4232.54	5865.48	6254.99	6305.15	6640.55	4785.93	10934.7	7094.53	2472.82	4593.37
O15127	SCAMP2	Secretory carrier-associated membrane protein 2	7774.44	6207.22	5484.79	7879.97	8132.06	8969.33	9114.65	7905.43	8466.03	7428.74	6423.96	6589.26	11748.8	10745.6	6243.87	13394.4	12623.3	9704	49064.7	8965.72	11492.9	9897.47	9380.89	10854.4	11293.6	7125.2	3755.37	10696.3	4922.49	10755.3	12108.7	8965.64	27641.8	5232.28	16128.7	11981.9	8367.48	8157.57	7858.41	9375.33	8900.11	14975.3	10389.3	3692.59	13214.6
O15143	ARPC1B	Actin-related protein 2/3 complex subunit 1B	6002.04	5943.3	5972.8	6107.02	5277.5	6624.24	6029.93	5155.58	6246.25	5902.48	4877.67	6264.31	8798.22	5141.38	4702.66	7178.64	8141.08	6527.43	6234.5	5003.71	14489.1	6560.79	5697.12	11690.7	16499.7	4639.9	6146.01	7133.18	4441.27	6902.22	6438.53	2996.65	32405	5637.15	26774.4	13452.1	5904.71	4464.58	5590.8	6598.83	8364.65	7571.62	6715.27	3324.17	15736.7
O15144	ARPC2	Actin-related protein 2/3 complex subunit 2	6241.97	6106.14	6416.25	6258.48	5704.13	6460.74	6148.6	5288.56	6258.56	6302.23	5561.97	6482.6	8221.58	5051.07	4474.1	7311.24	7413.56	5864.67	6384.83	5650.5	6031.76	7516.55	6377.62	11368	14347.7	3625.78	7198	6555.7	5642.79	7311.62	6554.51	3484.09	25500.5	6087.14	22069.1	11537.3	6181.8	5287.46	6887.68	7279.29	7722.03	7373.9	7550.46	6195.93	13434.3
O15145	ARPC3	Actin-related protein 2/3 complex subunit 3	7403.65	6491.81	6936.51	6612.03	6006.17	7336.81	6618.04	7121.74	6462.99	7527.63	6495.62	6927.11	9545.37	6852.55	4550.62	7450.78	9176.29	6499.45	3902.24	4421.51	8899.81	7720.19	7242.14	12740.1	14759.9	8469.51	7660.87	6920.75	4929.03	8939.3	8282.86	4752.27	29085.7	6164.88	24783.6	14569.5	7398.51	4908.15	8463.82	9770.74	7811.22	7412.34	6187.28	5208.42	14628.8
O15155	BET1	BET1 homolog	2391.61	3755.84	798.879	1438.12	2314.73	3379.59	3513.74	701.181	3011.6	2623.51	2280.79	2116.37	2834.2	4104.23	1980.88	2187.06	2434.15	2985.24	3876.45	22.4332	1868.78	5456.86	1471.4	2447.89	2168.97	6322.07	1017.05	3696.76	2251.96	2953.4	1981.04	3771.51	5137.39	2117.19	2964.65	3011.08	2235.37	2329.84	1907.89	2795.43	2093.76	4340.84	2467.92	1972.16	1942.78
O15160	POLR1C	DNA-directed RNA polymerases I and III subunit RPAC1	3569.17	1380.79	1455.36	2163.83	3846.91	3138.08	3489.4	4171.17	3650.18	3000.48	2338.48	3407.95	3469.38	2082.16	2488.64	3465.25	4289.05	2482.94	3198.47	2432.67	2051.62	1702.37	1416.66	533.751	3485.58	3420.58	7519.66	2987.87	3811.96	1894.99	4153.92	1961.75	1733.53	4512.35	6579.28	3636.16	2469.49	2177.33	3306.3	2351.11	3366.51	2079.55	2074.21	4130.47	4596.8
O15162	PLSCR1	Phospholipid scramblase 1	4046.83	3379.84	3191.17	3554.2	1841.1	4360.8	3333.39	3423.53	3414.96	3188	1862.53	3151.75	2475.6	2619.61	4591.84	3458.85	2292.29	4806.33	5755.12	5193.22	2719.94	2776.72	5379.6	9115.75	5355.83	2940.7	3494.71	2132.35	1172.14	2998.75	2358.16	2847.7	4323.31	1742.8	3695.48	2781.05	2911.4	4365.67	1599.23	1314.05	3653.27	3333.38	2772.69	1728.14	6072.74
O15173	PGRMC2	Membrane-associated progesterone receptor component 2	15662.7	13981.8	17276.8	14947.3	15350.5	14845.1	15759.2	15129.6	15437.8	16508.7	17092.8	16046.6	17803.7	22329	12262.7	24280.7	14003.9	26975.1	18629.5	26580	23621.4	28196.8	35938.8	19371.4	16295.6	20059.5	9817.66	17897	15207.5	15952	26569.7	17130.4	17693.5	12077.4	13627.4	12072.1	13507.6	16833.6	15630.5	20510.4	14193.5	28934.5	17468.8	11852.2	11512.4
O15211	RGL2	Ral guanine nucleotide dissociation stimulator-like 2	461.279	143.978	425.461	656.001	1.2342	98.0874	875.761	1198.62	1003.15	487.583	496.242	204.367	497.914	722.963	2328.79	370.523	2638.03	14108.4	449.514	11332.1	490.821	2258.12	7.78192	257.213	750.677	1854.83	448.126	724.97	548.535	624.668	1116.99	582.921	376.703	702.322	412.669	1015.37	600.268	901.325	346.163	645.286	634.59	494.291	197.041	2038.59	1032.26
O15212	PFDN6	Prefoldin subunit 6	6405.53	3090.02	3565.53	1868.56	2443.31	5225.53	5349.12	5374.6	5563.1	6526.79	5163.72	6635.1	6232.75	4360.19	11641.4	3770.58	7488.41	5079.46	3080.75	3340.06	4998.12	6998.21	2500.68	6526.25	8305.66	6587.39	11605.8	3813.78	8050.91	4407.26	9315	6366.97	4519.96	4796.59	8052.33	7996.59	4213.14	3418.42	6215.91	6994.88	5617.79	5532.23	5991.51	6044.89	7975.5
O15213	WDR46	WD repeat-containing protein 46	1804.86	2265.65	1662.82	4983.95	3665.3	2548.46	3636.41	2799.02	2936.23	2256.65	2245.48	2451.51	4524.68	3862.1	2145.86	2537.58	1680.86	1532.91	1720.11	11332.1	3007.23	1816.36	2295.35	5418.78	2972.86	2747.63	3781.1	2166.47	1768.82	2354.66	2450.96	2115.77	6955.81	2327.25	7074.33	4108.54	1740.23	4282.81	2315.24	2522.31	2859.38	3627.58	3915.5	2967.66	2317.44
O15230	LAMA5	Laminin subunit alpha-5	25622.6	25552.3	25810	25824.5	34552.3	20804.5	27074.5	25405.3	26542.6	26310.4	35193.9	20038.7	18109	40483.9	22596.6	15919.1	18200.3	21207.5	34406.7	26445.5	37629.4	20092.2	32199.8	6959.08	12252.1	17893.2	9269.68	21483.3	17317.1	57334.4	23895	36113.2	11312.8	23987.8	9113.86	8234.99	28932.1	40383.6	14797.3	22883.9	12268.5	10776.6	15284.4	15209.6	4684.24
O15231	ZNF185	Zinc finger protein 185	5711.83	3660.32	4323.77	8443.01	8959.72	8809.87	7603.36	7913.2	7765.25	5867.9	5567.45	5875.91	2478.11	6086.47	966.939	4516.21	5275.24	10486.8	32858.2	2399.55	10950.5	1287.25	3174.39	1708.74	2771.15	2207.07	4796.69	3001.58	4763.42	1983.95	6326.03	5882.47	1521.98	4298.53	2166.53	6049.5	4940.08	6448.49	3632.43	3610.05	3901.38	4104.59	4350.87	4656.44	5333.37
O15247	CLIC2	Chloride intracellular channel protein 2	7697.84	7672.22	6489.15	8393.8	6564.61	9883.53	7140.26	8144.94	8149.3	7455.27	5125.13	8549.68	3209.69	1882.69	3240.42	3283.69	8081.29	3393.14	4818.01	2715.82	3673.94	7053.45	4010.93	4577.94	11799.9	7587.6	26466.5	6003.81	7461.77	2636.46	3987.7	3761.14	2342.38	8840.77	8622.85	7388.14	4011.93	5893.97	8294.57	5705.58	6042.96	4356.17	5699.42	18309.5	14970.6
O15254	ACOX3	Peroxisomal acyl-coenzyme A oxidase 3	3167.34	2112.28	2248.93	2424.11	2249.24	3399.49	2331.55	6088.18	3363.48	3325.45	3023.31	3075.15	3404.71	2895.96	3480.35	4193.04	4172.69	4884.31	3760.6	5096.06	3069.48	3117.9	3435.7	4598.4	4376.25	11869.3	2272.61	2843.6	2478.71	2629.22	3441.47	2966.45	6632.33	2070.55	3329.25	5142.72	2636.49	2560.23	2646.5	2487.33	3631.36	3259.85	1910.42	2274.73	4244.55
O15258	RER1	Protein RER1	7625.85	6873.16	7491.08	12164.9	11496.1	14822.7	8589.37	10316.7	10094.8	6887.86	7540.21	8166.91	17619.7	14145.1	4302.07	20525	12023	8431.99	93841.2	11629.6	102930	14768.4	16942.4	9567.61	10728.5	10584.8	3544.34	14583.3	7554.07	7268.37	17056.4	12864.5	14846.6	7167.53	9445.18	11774.4	7772.05	10836.7	9547.14	14349.7	8729.03	16730.4	11901.8	2639.57	13832.8
O15260	SURF4	Surfeit locus protein 4	5815.62	6804.11	8187.29	8478.53	10417.1	8881.31	9289.6	9816.33	9065.05	8640.05	8588.77	8142.46	11937	14752.7	7300.47	15236.6	9019.19	10927.7	10104.5	8267.38	12433.5	8725.16	15406.9	15442	5201.88	12517.1	4889.54	12318.7	5719.79	9349.97	13233.3	10222.3	12607.4	7725.72	7412.66	9216.86	10330.3	11727.7	7150.86	7842.03	10219.6	12161.2	10593.3	5857.18	10300.4
O15269	SPTLC1	Serine palmitoyltransferase 1	4533.88	4799.86	4662.85	4821.36	5244.06	4597.97	3819.29	3788.33	4299.23	4473.63	4844.47	4273.23	6762.2	9305.12	5900.16	8285.45	4915.13	7151.23	6975.18	7751.62	10739.4	12225	11139.3	7199.92	5311.22	7619.78	2490.72	6374.45	5109.12	4595.96	9405.95	6997.43	5827.58	5875.78	3898.17	4568.67	5408.21	4871.06	6387.46	6466.3	5835.84	9434.22	5665.44	3050.87	4334.22
O15270	SPTLC2	Serine palmitoyltransferase 2	2172.14	2555.46	2332.62	3432.27	3266.45	2958.36	2870.15	2909.09	2935.02	2008.49	1634.03	2299.72	3242.01	4457.48	1985.13	4556.49	2855.42	3053.74	9564.38	2716.34	4086.83	5003.04	9137.28	6592.92	3330.59	5461.98	1253.67	3259.16	2277.74	2927.97	3725.4	2994.29	5472.25	2021.2	3039.49	3402.43	2295.3	2959.01	2591.15	3218.14	2490.47	5300.11	3620.09	1992.35	2789.16
O15294	OGT	UDP-N-acetylglucosamine--peptide N-acetylglucosaminyltransferase 110 kDa subunit	3054.4	3788.75	4293.14	5027.85	3770.3	3867.48	3323.48	3729.68	3836.53	2894.34	2694.99	2817.92	3079.68	2477.96	3378.76	3998.72	3737.95	4147.64	1525.89	1806.07	22975.4	2893.82	2791.99	3784.65	4132.03	4587.13	3889.96	2833.98	3776.07	1446.68	5268.94	2422.59	5459.21	3166.12	5888.07	4356.31	2061.7	2618.57	3381.02	3817.53	3265.83	3300.22	3776.3	2226.09	4820
O15305	PMM2	Phosphomannomutase 2	2066.99	1694.35	2301.86	1594.23	1288.86	1837.93	1779.11	2195.75	1931.53	2013.19	1337.89	1821.3	2149.22	5094.93	3302.16	2108.26	4784.57	5334.64	947.444	3223.92	1885.83	3658.63	3447.89	4637.01	5786.96	1647.57	6234.89	3551.14	2025.98	28165	752.25	34243	1138.49	3320.56	4183.42	4896.64	2383.23	1611.12	2748.99	2983.28	2868.48	3298.08	2552.11	3528.5	5851.91
O15321	TM9SF1	Transmembrane 9 superfamily member 1	10475.4	12612.2	9069.34	6201.29	9391.09	6338.44	8451.7	7807.21	7367.18	8538.18	10472.8	7644.07	7240.41	11721.2	3024.24	11552.3	9413.72	7974.89	11781.4	7712.74	13775.3	9751.79	15962.5	7138.73	5262.9	7229.35	2978.28	8660.7	3670.86	7693.92	8995.52	6883.91	3952.49	4665.72	3456.15	5758.88	7109.38	9313.16	6203.85	5714.5	4327.21	8294.26	5489.42	4030.72	4888.05
O15347	HMGB3	High mobility group protein B3	8120.43	1357.5	17341.6	9579.72	5498.43	1554.84	882.109	1347.1	620.504	1999.62	5660.85	16129.8	17006.1	3861.77	17665.9	5367.03	9894.73	5706.15	7512.98	7712.27	9116.32	4213.98	7051.74	10918.3	17857.4	10046.2	17661.5	9719.33	12385	4873.12	4081.69	3770.23	6639.45	7739.06	4016.03	12756.3	5849.26	4984.07	10305.3	11317	6043.78	6918.15	12145.9	4644.66	8787.53
O15355	PPM1G	Protein phosphatase 1G	3372.56	3350.13	3921.72	4050.4	2162.17	4275.61	2900.42	2595.19	2869.48	4155.73	2798.59	3599.1	954.887	858.142	3094.39	2583.36	2626.5	2523.46	3105.57	1936.59	23977.4	3239.52	1633.71	2562.76	3686.23	2062.57	8771.42	2538.16	5032.58	2964.66	2415.16	996.552	2922.26	4474.5	8378.9	3795.7	1404.62	1878.75	3876.09	3417.31	3012.92	1208.19	2017.71	5097.87	7327.96
O15371	EIF3D	Eukaryotic translation initiation factor 3 subunit D	4689.99	3374.52	3179.66	5363.65	3501.76	5431.67	4476.24	4759.28	4812.63	5293.08	3850.78	5100.53	3009.19	1976.52	5300.73	1897.01	5066.33	1993.59	2291.82	1874.69	2905.6	2233.97	2177.35	3529.61	6483.24	1451	8730.65	3125.98	5215.64	2127.08	2402.25	1953.11	3474.17	4978.16	8358.1	4894.28	2759.53	2587.74	3968.47	2946.23	3856.77	2097.74	2923.15	5822.11	9922.11
O15372	EIF3H	Eukaryotic translation initiation factor 3 subunit H	3317.4	1881.77	3017.45	3242.13	3395.36	2999.12	3407.2	3376.26	3383.49	3586.74	2753.73	3636.94	3612.56	2615.76	3956.4	2356.1	4603.62	1548.06	2013.55	2217.15	3204.03	2944.86	851.331	3862.56	5973.14	2783.36	8115.87	3395.41	5217.65	2377.96	3170.41	2519.36	2865.32	3979.68	6838.23	5122.7	2133.37	2939.96	4482.34	3144.82	2819.29	1615.62	2704.91	4323.96	6462.7
O15379	HDAC3	Histone deacetylase 3	1947.9	1524.99	1959.81	733.66	779.754	1926.53	1691.45	1303.74	1386.79	1883.25	2904.65	952.466	1689.07	2227.94	3922.33	1570.4	1497.24	2448.98	1262.19	1468.7	2287.43	2772.43	1330.67	1893.99	3639.11	1832.1	1895.66	1626.61	2458.96	2175.14	3192.03	1794.24	3116.29	985.971	2057.14	3079.47	305.55	1589.11	1456.32	1367.39	1999.78	1476.61	1229.84	1969.04	3006.03
O15382	BCAT2	Branched-chain-amino-acid aminotransferase, mitochondrial	3677.84	3664.09	3303.15	2229.4	2124.45	3897.38	3278.34	3469.71	3655.4	4208.7	4799.06	4196.68	4162.84	1583.74	6359.54	2103.11	3731.37	3382.82	6713.12	4869.59	2589.47	6197.39	3913.31	4267.46	7271.68	4475.1	4267.7	5339.91	2266.6	2269.3	1102.56	1132.47	3376.76	2440.99	2127.71	6294.16	3315.52	3340.09	4467.73	3425.74	3478.62	4156.97	5065.52	2683.52	5797.33
O15400	STX7	Syntaxin-7	6613.59	4055.26	6315.83	6652.69	6996.32	7332.17	7150.19	8682.76	7513.42	6184.1	5356.73	6035.45	6170.4	6377.65	6170.92	6637.45	7733.72	4302.63	10082.7	7781	20019.3	13439.5	6425.83	12900.1	13603.1	9917.34	4183.08	7305.47	7732.61	13872.1	4449.83	6977.58	34647.1	5481.25	9095.69	12403.8	9607.32	8740.56	4965.42	5130	8908.09	8050.99	7708.81	7139.65	9075.1
O15427	SLC16A3	Monocarboxylate transporter 4	1577.96	1044.71	1042.3	1548.58	2157.25	1936.21	1351.04	1399.17	514.427	1225.51	1100.47	904.062	2551.48	2813.04	2755.13	1739.58	1508.93	5059.19	3210.43	4630.44	1672.05	3917.63	3567.53	6432.14	3533.65	1380.78	3306.86	2092.51	2369.69	5229.05	2305.74	1795.22	3874.15	1045.34	3732.23	2249.22	1609.2	2158.46	1916.72	2804.75	2921.17	1958.9	2695.67	2421.63	3991.56
O15438	ABCC3	Canalicular multispecific organic anion transporter 2	20032.2	1284.51	1570.59	2621.18	1507.45	906.261	533.854	3593.1	379.614	1168.59	1106.39	1086.93	2228.07	1208.61	4378.47	7878.89	2333.17	2781.74	2703.92	4203.52	914.846	5751.32	1641.48	1104.19	9035.18	7443.82	2182.35	2310.26	4649.82	3300.66	7062.23	2285.21	5318.5	883.54	4326.55	1427.1	1144.7	3336.11	2627.46	2185.55	2416.73	3492.58	1292.51	2621.78	801.586
O15439	ABCC4	Multidrug resistance-associated protein 4	5063.18	2075.59	1732.66	1056.08	916.867	5089.76	1598.49	4104.74	1914.68	3754.89	5978.7	4417.76	6123.64	3400.49	3650.61	2195.14	2581.26	2580.63	4093.92	3196.59	5448.16	4211.89	3459.4	7001.78	2920.68	4532.79	2429.11	1067.95	2262.55	4019.32	1344.42	4537.65	4341.63	1892.57	1766.98	2505.44	4585.32	6767.93	1674.27	1434.32	1587.74	1465.07	1734.23	6154.18	1298.98
O15455	TLR3	Toll-like receptor 3	1729.06	1278.83	1754.35	2209.84	2001.22	1810.9	2458.04	1518.41	1567.97	1417.84	2341.89	1691.24	1698.44	1765.22	2695.17	2415.82	2072.92	1909.33	4450.86	1952.02	1836.67	2014.87	1739.22	2388.4	2007.57	2780.71	1696.03	2457.99	1587.06	1790.87	2001.57	1681.32	4528.86	1217.95	3024.25	1651.66	1997.45	2491.39	1667.71	1202.79	1077.72	899.993	1137.47	2113.68	1517.94
O15460	P4HA2	Prolyl 4-hydroxylase subunit alpha-2	3143.4	1542.06	2309.59	2349.34	2291.33	1891.94	2599.8	4276.62	2491.92	1873.05	1844.56	1840.99	6281.78	3933.87	3713.76	13130.9	1916.23	8460.79	9368.4	8363.08	15358.5	14469.6	4256.54	5270.8	3435.04	5591.96	3165.31	6746.12	4430.98	98836.9	5006.11	4562.95	2910.67	4443.28	2834.77	4389.32	4151.22	3591.59	7369.99	7286.12	5722.09	9136.91	5724.83	2201.67	3335.22
O15484	CAPN5	Calpain-5	5269.88	5023.7	548.614	5950.33	6675.7	5914.93	4917.42	2557.12	4346.33	3976.39	5034.36	3492.19	2998.03	8267.93	9638.98	4085.67	4028.8	4214.23	4396.88	5227.29	4986.69	6799.08	10341.9	6380.56	2346.14	5457.7	3399.59	3033.03	7431.17	6847.73	4037.35	5601.47	4192.65	3007.17	4045.67	1584.06	6332.26	6127.92	2891.01	4451.72	4052.69	1462.56	2835.73	2637.81	2328.72
O15498	YKT6	Synaptobrevin homolog YKT6	1577.81	371.979	860.896	519.928	460.752	733.482	427.383	4032.68	537.085	2477.06	1400.08	2550.69	2050.38	1648.7	2361.72	2028.8	3807.81	3745.72	1189.13	2611.6	2677.38	3003.6	1607.09	3418.83	5939.34	1635.28	5267.79	3160.48	2136.99	892.431	3167.66	2168.92	1279.94	1306.17	4021.64	3080.47	461.222	1975.21	1572.93	2422.05	1760.81	2182.91	2310.78	3547.93	4294.18
O15511	ARPC5	Actin-related protein 2/3 complex subunit 5	7094.87	10351.3	7996.81	8857.51	6843.28	9705.71	6608.28	8626.31	7993.07	9001.6	7189.01	9759.27	11547.8	6861.31	5783.35	7112.45	10835.4	10955.2	4537.89	6785.73	15334.7	8107.23	6131.08	14093.9	19674.5	10866.6	9828.17	9517.64	7835.03	9408.21	8430.48	5366.45	35479.6	8599.74	30596.7	13375.5	6669.16	6057.82	7488.26	9784.09	10471.6	7976.66	9478.32	7514.41	18314
O15514	POLR2D	DNA-directed RNA polymerase II subunit RPB4	4022.49	2086.68	2289.52	1857.3	2145.28	4133.77	4498.22	4831.85	3785.32	3948.09	3663.88	3423.29	4712.72	3843.2	3864.17	4427.4	3484.04	3825.42	1185.45	2138.17	2916.83	4470.12	2309.44	4518.54	5081.83	5470.01	3275.41	3411.76	3626.04	3472.06	3415.38	3566.68	6221.29	3790.77	6410.22	4604.9	2768.31	2250.93	3544.86	3121.3	4524.65	6167.07	3136.5	1539.11	3600.9
O15523	DDX3Y	ATP-dependent RNA helicase DDX3Y	6691.03	4509.92	7253.08	7593.02	6621.97	8170.11	6924.87	7383.56	6541	7049.43	6223.52	7048.55	4536.96	2976.74	11046.1	3742.89	7083.03	5346.69	5482.49	4509.09	8151.53	5714.93	4634.11	9653.11	9180.98	6119.31	12169.8	5499.79	8268.33	5780.39	5246.68	4191.23	4147.1	8291.12	12477	9366.63	5349.44	5187.42	7290.2	5303.91	6421.39	5885.52	5876.7	10416.5	15100.3
O15533	TAPBP	Tapasin	25793.6	6764.86	25219.1	12584.5	10544.6	15072.8	12845.3	11716.5	10557.5	21398.3	20319.8	26965	21204.6	17685.1	9227.13	16215.6	28577.6	22937.6	17396.8	15590.6	1387.1	20692.6	17300.9	55684.2	39617.5	19809	4644.98	17230.5	4094.1	10533.4	5653.71	8631.76	27237	6009.33	19893.5	22347.9	6288.81	7522.71	12849.7	11367.1	14692.5	14647.8	20043.9	3177.28	33366.2
O43143	DHX15	Pre-mRNA-splicing factor ATP-dependent RNA helicase DHX15	6220.42	6565.46	5964.13	6297.04	5930.63	5993.1	6298.96	5531.78	5988.46	6110.13	5644.35	5974.05	5434.66	3891.91	6205.06	7654.79	7758.33	5168.66	6574.66	5436.65	6431.64	6412.46	6030.51	9341.97	7353.31	8399.89	7057.92	4293.09	5894.75	4565.95	6769.03	5999.11	7648.98	6885.4	9253.65	6922.41	4816.22	4527.23	5838.5	3662.89	6184.27	2889.16	4962.13	7083.16	8122.77
O43148	RNMT	mRNA cap guanine-N7 methyltransferase	1092.97	1030.49	991.165	2438.31	1108.69	2771.38	1813.86	1298.71	2041.49	1761.23	2028.58	1450.08	2022.29	675.543	5858.82	2043.7	5631.66	3203.17	1342.37	1982.51	2643.26	4430.92	1324.28	3839.59	7665.71	2051	10855.8	2919.42	6295.83	1500.38	5115.71	2008.32	1208.48	4082.99	8094.03	5200.18	2809.17	1762.8	4817.2	5060.47	4958.04	2241.21	4378.65	4544.99	5219.59
O43149	ZZEF1	Zinc finger ZZ-type and EF-hand domain-containing protein 1	1400.5	1150.41	1368.35	2244.13	2019.54	2267.53	1300.94	999.893	1543.59	915.283	1402.31	1305.95	1412.83	1383.53	3692.52	2311.68	2801.21	7900.65	2072.27	11332.1	1972.25	4064.65	10957.9	4115.21	2972.54	1859.96	537.244	2723.95	3511.86	816.725	5165.87	2217.39	2392.06	1229.85	3812.69	2362.54	972.626	2370.42	1019.93	2198.68	2091.21	2653.96	2916.27	2865	3652.92
O43150	ASAP2	Arf-GAP with SH3 domain, ANK repeat and PH domain-containing protein 2	784.137	1279.02	2141.38	2063.89	1027.16	1833.88	816.547	2712.95	319.046	2150.27	2387.13	1470.63	718.634	504.223	4548.78	1046.13	2011.58	13148.5	1079.03	3172.71	1580.81	1170.05	2470.88	1936.91	2151.91	2055.47	4906.94	1346	3906.49	2274.9	1822.18	1483.74	1138.73	2891.44	812.521	1733.29	1604.08	1152.57	2290.65	3328.01	952.635	1422.55	1165.9	1671.2	1570.93
O43169	CYB5B	Cytochrome b5 type B	11916.7	13754.1	12733.5	21788.2	19208.4	20611.6	21760.1	24858.5	23026.9	11090.1	9299.63	9497.5	11596.8	16850.1	10542.7	21264.6	9879.88	14384.7	39321.1	16010.4	21879.9	16601.1	13849.2	11497.9	11052.6	11937.7	6383.24	27711.3	19860.2	13694.8	26916.9	16213.9	31334.2	14582.5	18005.9	23505	16331.6	23611.2	16001.4	13900.4	20437.6	45164	24266.2	12524.1	18480.7
O43172	PRPF4	U4/U6 small nuclear ribonucleoprotein Prp4	4256.87	3231.57	2635.62	3750.61	3398.54	4139.14	4504.31	4720.33	4544.56	4415.7	3447.37	4589.58	3591.34	3380.18	7260.69	5082.2	5847.77	1853.66	3982.19	6754.73	3559.39	9057.67	5092.42	8051.83	4751.25	12566.8	6593.73	3279.1	5540.56	6232.73	5300.01	3541.09	2555.48	4451.93	6720.22	4911.5	2973.03	3539.74	3266.28	3381.99	3779.79	3868.04	3982.15	2451.72	6334.63
O43175	PHGDH	D-3-phosphoglycerate dehydrogenase	7378.99	4846.67	7210.15	6991.46	7462.14	7648.04	7426.63	7643.1	7759.45	7214.15	7553.62	7711.09	3467.15	3301.18	4996.38	7518.85	8928.54	4271.68	2960.64	3065.84	11858.8	8357.15	5172.54	7822.59	12335.6	6560.63	9371.96	5373.52	9114.2	3829.36	6221.03	8274.93	3040.86	8489.88	6432.72	8965.87	5527.26	7108.19	10836.7	7632.73	6574.08	4582.05	3795.15	14964.7	9638.11
O43181	NDUFS4	NADH dehydrogenase [ubiquinone] iron-sulfur protein 4, mitochondrial	18306.4	21207.9	18819.6	17187.7	18864.5	14451.1	15908.8	16825	15051.8	18251.4	19737.9	15316	14871	19493.5	36528.8	9978.31	13631.4	17663	15477.2	16265.9	19061.4	20995.2	31470.1	19052.2	13580.8	7487.36	6820.9	8823.27	9265.1	16007.5	12742	12833.9	22461.8	11831.2	12384.4	13412.1	10239.1	12410.1	7938.88	10389	9233.38	8667.81	7072.27	5280.79	10724.4
O43182	ARHGAP6	Rho GTPase-activating protein 6	5423.98	3515.5	3231.58	3368.52	2962.58	3122.82	2963.05	2922.22	2928.35	2702.32	2408.65	3712.45	2011.3	2514.08	4028.51	1623.17	3671.24	4600.64	1124.05	1446.48	5220.7	1768.08	2892.64	2943.82	4588.36	2886.13	11182.5	1659.21	3681.29	3818.56	2783.46	1895.92	3893.02	2885.78	4570.76	3065.17	2163.07	3015.03	2845.52	1315.18	2537.54	4955.62	2560.49	6939.99	3210.87
O43189	PHF1	PHD finger protein 1	3978.33	1668.38	1754.38	1210.02	1528.49	1641.72	3574.5	2163.71	5077.06	1827.19	2015.62	2896.7	1723.13	809.493	2653.47	1464.94	2709.14	3097.11	1773.95	1652.01	1586.16	1500.88	2960.71	2407.79	3257.72	7403.42	5655.52	1434.89	3102.06	1618.8	715.904	1991.37	4584.45	2729.18	4820.75	3422.78	822.932	2145.73	3117.08	1314.84	1984.5	1747.4	2409.75	4297.42	4798.4
O43237	DYNC1LI2	Cytoplasmic dynein 1 light intermediate chain 2	5120.59	4716.73	5766.06	5849.74	5782.69	5811.05	5796.03	5723.1	5981.17	5834.36	5280.89	5740.24	4242.22	4629.47	7174.12	5159.42	6181.86	5959.96	3877.96	5220.94	8548.58	3680.43	6154.54	5937.75	5683.52	6592.81	8536.86	4686.12	6228.01	3841.45	5953.4	5741.44	2731.7	5886.96	3627.45	6144.52	4918.54	5500.16	5599.43	5246.78	4324.95	4205.34	4706.4	6926.06	5912.86
O43242	PSMD3	26S proteasome non-ATPase regulatory subunit 3	3468.32	2920.92	4040.47	3223.27	3467.65	3313.17	3447.74	3419.68	3147.79	3471.72	3315.62	3204.97	3031.05	2685.31	4256.22	3018.69	4798.69	2618.23	1906.54	2226.53	4824.34	5968.3	2542.5	4994.87	6014.34	3796.01	6973.54	3346.63	4290.18	2668.32	5421.6	3259.71	3521.12	2835.75	5705.06	4882.23	2806.71	2964.61	3996.63	3509.37	4218.52	2699.7	3636.02	3457.76	6295.76
O43251	RBFOX2	RNA binding protein fox-1 homolog 2	9309.78	6160.11	7682.52	6609.49	8961.96	9386.67	6362.68	6658.02	7049.71	8470.34	6783.05	7474.57	8668.23	9140.5	7733.33	4792.21	5222.17	9516.42	3115.36	5088.24	8062.51	7638.84	11725.3	6980.44	6156.29	4478	10402.1	4591.6	9611.87	9751.13	8121.16	8857.72	3803.89	7558.56	5626.04	2802.58	7369.85	5099.64	8075.97	9698.27	6346.14	6493.44	4736.71	6797.04	3245.24
O43252	PAPSS1	Bifunctional 3'-phosphoadenosine 5'-phosphosulfate synthase 1	1684.79	462.883	569.64	2177.71	2078.28	2942.63	923.465	3965.47	1048.21	1221.99	208.212	1828.68	1008.97	1178.32	5824.15	3407.01	1274.82	583.259	1601.04	1514.01	1765.85	6197.73	1167.47	3265.17	2982.77	1654.59	5845.26	982.36	3634.44	4366.16	2591.14	1012.42	1387.26	2777.41	2472.58	3417.71	1501.92	1171.6	2344.14	1894.74	2636.78	1588.94	1533.66	3064.09	3312.38
O43264	ZW10	Centromere/kinetochore protein zw10 homolog	2891.88	2086.38	3172.89	3360.35	3401.48	3207.76	3285.84	2812.52	3359.64	2957.01	2533.55	2762.68	4104.13	3546.95	2553.59	3826.04	3178.03	3322.69	2707.82	3211.16	4890.46	5738.44	5572.9	5007.16	2693.14	7628.5	1878.34	3125.57	2717.13	2927.24	3172.88	3283.08	6470.99	2144.85	3232.72	3900.76	2759.54	3336.84	2526.16	2558.08	2677.15	3844.03	3097.59	1986.07	3812.59
O43272	PRODH	Proline dehydrogenase 1, mitochondrial	2255.68	1782.64	1381.55	2299.49	2328.06	1402.32	1373.94	3187.54	1600.08	1072.14	1680.3	1855.8	13930.1	7236.28	2273.25	8404.39	1872.8	6784.73	6423.08	4473.01	16515.8	6437.71	3847.1	4633.04	2394.76	5117.09	3013.03	3695.92	1904.77	2536.21	2194.79	3803.46	912.151	1699.23	3127.15	1884.1	1232.91	1536.07	3214.83	983.682	1951.46	5035.04	6196.58	2395.52	2726.88
O43278	SPINT1	Kunitz-type protease inhibitor 1	2605.38	2510.06	2355.92	1878.6	2243.42	2804.33	3097.14	3349.12	4196.12	2597.43	8912.46	2425.7	3013.15	3674.21	8472.65	3925.17	2744.86	7229.72	8598.54	6769.19	3968.89	8264.92	5092.24	2761.92	1813.27	6171.7	3416.16	4123.31	3627.73	15996.4	4819.33	3049.22	4831.06	2311.54	4978.25	3181.05	5594.12	2678.49	3060.65	4212.43	2915.59	6231.84	4172.37	3496.27	980.288
O43290	SART1	U4/U6.U5 tri-snRNP-associated protein 1	2912.17	2403.63	2278.19	3387.28	4163.86	5419.9	5382.16	5116.23	4398.78	2907.08	2441.8	3460.85	2934.64	2536.49	7251.14	4063.12	3737.41	922.042	2127.82	853.366	2460.78	3652.86	2265.22	3842.89	4947.07	2908.45	5908.25	2552.31	4519.36	1760.29	6850.32	3580.86	4494.64	3579.13	7984.15	7043.05	2900.9	3038.58	3619.37	4021.48	4067.05	2433.15	3168.69	3826.39	7857.13
O43291	SPINT2	Kunitz-type protease inhibitor 2	4093.49	3336.93	3356.56	3793.22	3377.73	2861.18	2534.97	1539.84	3543.5	2617.25	4173.22	4034.29	3562.29	4227.97	4099.64	5986.54	3915.22	3576.99	3256.34	3394.35	3834.62	3706.65	4924.34	3705.33	3876.83	3279.02	1411.41	6188.06	2872.91	3069.88	4540.42	2265.14	2895.85	3189.93	1479.52	2842.16	2967.54	2496.02	3324.74	5163.09	1952.61	3922.15	3605.6	2496.24	359.409
O43292	GPAA1	Glycosylphosphatidylinositol anchor attachment 1 protein	9642.52	9603.01	8837.57	8005.87	6919.58	6459.68	6642.85	6624.32	7738.34	8464.55	7940.88	8614.65	7786.01	10108.1	12485.4	7232.32	6352.9	10015.9	5004.27	5924.19	5658.95	9107.78	12959.9	8261.45	5851.4	13723	2807.08	8054.38	6422.23	7877.78	10605.2	8797.62	8380.91	4444.67	7491.99	6199.39	5113.31	5837.29	4987.83	4995.49	5156.24	9284.32	7719.89	3698.07	4413.45
O43294	TGFB1I1	Transforming growth factor beta-1-induced transcript 1 protein	8447.02	9241.5	8754.74	8511.53	8790.22	8210.91	7556.9	9288.67	8546.6	9111.16	9549.1	8638.59	5445.11	11079.5	9489.48	5380.66	4394.35	5701.53	6192.71	6182.37	6880.83	3201.13	8954.48	4255.4	3736.96	6434.66	5220.79	3909.92	9481.44	10949.9	7449.66	7007.98	6601.38	9415.56	6014.73	5161.73	9621.06	7840.9	5246.88	7455.89	5140.63	4414.39	4273.55	12230.8	4704.77
O43299	AP5Z1	AP-5 complex subunit zeta-1	1704.8	244.459	3327.51	357.582	422.803	176.94	365.425	104.591	535.235	2728.29	689.211	2046.9	589.16	1240.4	3449.67	3234.11	1902.79	2113.26	10218.8	2493.33	2822.8	5385.67	903.43	2313.99	1611.31	2191.61	1290.04	1151.67	1046.92	1277.27	840.902	895.369	1425.27	1431.13	4130.79	1262.56	979.167	1113.94	473.542	1366.84	1097.26	5806.97	1149.23	1571.23	2316.93
O43301	HSPA12A	Heat shock 70 kDa protein 12A	6639.34	5393.88	4703.02	7678.33	7311.59	7107.12	6786.14	8009.1	6704.23	6336.79	6142.4	5928.97	3504.77	4596.47	8909.62	4305.95	8064.89	4962.44	5771.64	5496.54	7667.16	1511.16	7032.03	6333.35	5536.92	3592.26	9896.37	4321.92	5540.05	5309.1	4117.94	9696.78	2292.91	4884.58	3322.73	4039.86	4414.72	7560.58	6885.77	5373.4	4133.18	4267.85	5661.93	10825.3	6834.82
O43324	EEF1E1	Eukaryotic translation elongation factor 1 epsilon-1	9103.26	7239.1	7907.97	9983.26	9186.91	8645.22	8229.28	8713.85	9058.06	9706.7	10133.2	8873.66	6031.77	4479.56	9347.01	9422.07	14360.3	6475.87	4897.49	2816.27	6538.7	8626.93	6852.52	6688.65	10328.7	25149.4	14777	8858.63	13023.9	3922.68	8316.54	9413.46	8224.13	9459.72	16011.5	10281.3	5442.81	8401.44	10820.9	7830	8672.88	5157.64	6899.36	12312.1	12473.6
O43390	HNRNPR	Heterogeneous nuclear ribonucleoprotein R	24195.3	27669.3	24980.8	24590.3	23986.7	25027.4	25042.6	24124.5	24721	24955.3	22745	24253.5	23903	12516	15473.3	25840.5	25419.3	24878.1	11996.4	12293.8	21981.8	29828.4	32856.7	28655.6	21416.8	31952.7	30349	18670.7	26012.6	10584.9	31832.1	29580.2	10382.8	25909	32944.9	26664.1	18823.5	24204.9	23034.7	16484.3	25411.8	23638.2	14399.2	23549	26858.8
O43395	PRPF3	U4/U6 small nuclear ribonucleoprotein Prp3	2715.96	1839.62	1290.28	2439	1959.32	2485.38	3165.66	1514.37	605.636	1543.35	1090.11	1592.31	1521.95	1815.93	3310.63	2625.25	2060.71	1244.58	965.147	2428.34	2069.08	3238.01	1778.07	3148.99	3193.84	2358.86	4323.38	1390.64	2857.51	1115.61	2151.17	1212.12	1132.1	3125.28	3350.95	2556.23	851.365	1595.3	1597.2	867.936	2221.83	1038.33	1771.41	3358.04	3853.93
O43396	TXNL1	Thioredoxin-like protein 1	17143.2	11366.2	16095.9	16344.6	10418.4	19316.5	16242.1	16994.8	16190.6	15577.6	10287.2	18741.8	4000.85	3166.13	13449.6	2436.37	10680.1	3367.61	2062.67	2143.79	11597.9	9039.51	5094.45	5116.67	12052.3	4212.13	51821.6	7949.06	17977.9	4105.42	5118.2	5335.87	3665.9	15084.5	12452.8	11849.4	5067.03	7763.2	17501.7	10109.8	6488.82	4741.5	7574.01	36629.6	19759.8
O43399	TPD52L2	Tumor protein D54	9049.95	8357.6	9446.37	10184.6	10131.5	10646.5	10259.4	11942.5	10709	9266.73	9591.52	9951.09	13407.7	10220.1	6707.35	15777.3	12388.9	12288.2	13418.6	12306.7	17207	10753.3	10449.6	12913.7	11816.6	11098.5	8124.14	14024.6	13233.5	9720.53	10984.4	9670.97	14908.9	9206.22	14515.6	10879.9	6725.47	8027.3	8320.51	11436.5	11613.7	11730.2	8356.63	7839.64	11984.2
O43402	EMC8	ER membrane protein complex subunit 8	4504.12	4633.95	5026.45	5163.43	5698.22	4799	4231.51	3983.65	4957.45	4480.79	5203.68	4868.04	6960.17	5935.74	11843.4	8433.9	4765.4	5020.8	6287.84	6980.98	129759	11530.5	13423.8	8416.34	4393.92	7824.62	2941.95	7058.53	6338.02	3986.3	8253.56	5693.2	4509.07	4396.22	3097.04	5622.42	3546.17	5320.07	5620.31	5774.29	4297.87	9201.42	5047.3	1215.84	4231.02
O43414	ERI3	ERI1 exoribonuclease 3	1469.46	1359.94	1093.73	746.807	3459.56	707.165	750.995	3170.26	713.858	523.488	1394.17	1117.2	663.321	1104.87	2122.77	525.713	789.758	7788.18	721.331	11332.1	1925.76	419.227	10957.9	1274.08	1552.48	1518.16	4256.52	2106.63	1877.67	1737.67	1846.6	1903.39	2090.13	1849.04	2709.84	1947.08	1298.97	1204.69	2815.44	1613.78	2477.12	879.998	1219.04	2538.06	2665.77
O43447	PPIH	Peptidyl-prolyl cis-trans isomerase H	4310.74	2912.33	1946.36	2310.6	1456.49	2503.05	2920.6	3339.39	3170.18	3988.11	3751.83	3962.86	2561.31	1552.77	2996.17	2122.7	4317.66	1451.93	789.227	1690.06	1864.65	3035.24	1109.4	3212.49	5087.13	4011.31	8812.82	2451.47	3461.28	1225.24	3133.57	2385.35	2714.54	3549.54	7626.96	2919.22	1918.78	2478.02	3233.77	3153.57	2849.99	1466.6	1807.81	5899.43	6227.49
O43464	HTRA2	Serine protease HTRA2, mitochondrial	7177.36	7222.95	7334.62	7731.59	8931.16	7204.2	8021.2	9030.64	8151.07	7825.71	7975.3	7152.02	8872.51	4923.65	7841.02	7887.36	7097.52	10910.5	10232.8	13013.6	9904.46	8241.62	13304.2	5667.83	6397.61	12213.8	9309.34	6952.56	7934.43	8077.75	4775.35	4487.3	4577.56	6669.54	6061.41	7515.64	7917.77	9790.94	8335.36	7211.28	8145.85	10178.1	8649.52	8155.3	6714.91
O43488	AKR7A2	Aflatoxin B1 aldehyde reductase member 2	11435.2	11495	10594.4	9923.93	8425.64	11875.9	11373.2	12174.8	10462.6	10953.1	8693.21	12366.7	6024.38	2633.01	13439.1	3759.27	10995.2	5627.69	5003.47	4193.18	5125.67	13919.4	5889.01	8344.76	15515.3	7470.96	37830.7	7313.08	12402	5458.3	6330.91	5787.19	4448.88	10447	11128.3	8367.01	5661.02	7293.54	14760.9	8599.13	6465.64	6074.53	7754.24	21696.9	14457.9
O43490	PROM1	Prominin-1	2598.05	3008.62	351.708	2036.71	1219.28	856.139	2589.38	1578.5	1477.26	1067.08	2157.12	967.445	2948.75	113.786	4863.89	5296.17	1329.3	3618.69	24401.9	35122.7	6230.54	4460.23	1237.43	4365.98	12628.8	3977.68	1649.46	2625.27	1084.13	4754.42	2534.2	2421.07	841.321	1072.48	7144.26	5374.72	1494.94	568.996	1213.8	2426.04	4406.89	2632.7	2197.55	5423.07	8390.65
O43491	EPB41L2	Band 4.1-like protein 2	9128.17	8725.58	8970.75	8451.85	9077.17	8120.37	8325.16	8589.72	8612.79	9124.34	9232.95	8389.44	7020.13	7076.82	5020.42	6348.38	10751.9	3300.89	4733.04	4309.13	11702.9	1955.64	6667.6	7943.68	7911.13	6510.42	9873.68	5581.25	6344.99	8058.21	4109.05	13001	7909.42	6465.61	5287.07	7016.78	9146.72	9233.42	5041.25	7210.43	6357.23	4697.71	6103.35	8615.45	10447.3
O43493	TGOLN2	Trans-Golgi network integral membrane protein 2	3608.68	2663.79	2432.47	2652.04	2370.99	2768.84	3103.89	1939.12	2180.3	3626.31	3625.77	3134.84	5703.81	5966.12	5451.2	13607.4	6713.08	3346.61	4509.2	3736.35	6804.12	5891.68	5290.7	3923.33	3625.32	4855.76	2530.42	4140.76	3760.38	1018.41	3569.02	3263.61	5067.26	2240.85	4181.1	2936.35	2422.81	3132.05	3174.27	2767.34	2529.65	5800.87	2415.47	1507.17	3391.86
O43504	LAMTOR5	Ragulator complex protein LAMTOR5	17837	9951.21	16797.2	17536.6	19738.1	16337.7	17772	19629	16781.8	16340.7	18064	14394.4	15956.5	15718.3	10659.8	23372.1	17350.5	11796.8	18943.6	16481.9	19426.4	12629.2	16300.6	12160.3	11236.7	12892.1	9509.48	17159.3	12158.3	16544.5	9001.58	15489.8	23085	11167.9	10863.1	14941.7	19857.4	18751.8	11615.3	11675.4	9411.73	21511.7	14122.2	11985.1	11491
O43505	B4GAT1	Beta-1,4-glucuronyltransferase 1	8773.27	3954.06	4716.54	4109.19	6319.02	9099.2	8818.97	8627.47	7815.57	7810.54	5546.53	9165.09	3045.3	4853.85	9853.52	8409.43	2586.1	1360.48	17532.3	22171.6	19855.2	837.862	6724.03	1305.89	2476.12	6021.79	5820.65	3932.42	3103.26	5709.73	1464.75	3298.79	2358.62	3829.37	1827.41	1743.61	3272.38	11094.2	1739.05	3221.92	3024.36	2130.82	7506.68	18078	1375.77
O43511	SLC26A4	Pendrin	6395.36	3064.48	3425.6	5869.98	9013.97	6429.82	675.852	4721.14	3814.27	6324.99	7142.78	4581.45	3667.26	5560.53	2852.54	1661.99	1311.42	7073.62	5207.82	6125.98	7279.04	4007.27	2474.37	4034.44	3758.82	4787.16	31314	6099.15	1725.26	5051.47	1576.28	685.004	4172.39	2726.58	4601.47	1133.1	4579.14	4320.96	4612.36	1688.41	3619.47	6768.31	959.675	1879.42	768.067
O43516	WIPF1	WAS/WASL-interacting protein family member 1	4540.27	1930.71	2007.19	2677.28	1195.56	3241.7	962.019	1030.23	578.04	2750.66	2879.41	3471.21	5478.42	2650.79	2808.23	2866.71	5204.72	1528.2	1798.96	3344.39	4600.07	4822.04	2774.81	14611.9	18042.4	2600.49	1812.98	589.455	1737.57	3536.71	2425.81	1727.52	7782.12	2672.26	6074.47	14360.4	2746.14	2243.63	2921.96	3126.94	6066.08	5741.8	1903.47	3222.77	12058.9
O43521	BCL2L11	Bcl-2-like protein 11	4569.83	2437.54	2334.62	3096.82	3580.85	3040.04	2913.73	6829.41	3727.88	2994.71	2741.03	1718.94	3163.18	3332.98	5058.54	1853.28	2630.38	7612.17	1924.93	5970.91	23865.9	3564	2633.64	4020.14	1434.73	6618.63	3117.21	1537.52	926.262	2134.65	1862.49	3165.06	1440.42	1585.57	2529.92	2460.05	1738.84	2634.59	870.342	1913.55	827.653	1122.56	1447.6	3313.69	1339.93
O43556	SGCE	Epsilon-sarcoglycan	3381.56	2126.03	3104.08	2594.95	3710.04	2819.13	2747.91	3946.02	4000.54	3385.33	2939.1	2897.7	4336.48	4806.06	6110.35	3999.1	4656.07	10149	5334.12	3262.27	4745.06	3114.72	4035.88	3475.53	4236.03	3779.91	3004.81	3088.59	3226.54	5005.61	2430.22	4843.57	3075	2312.27	1958.63	2698.97	4070.87	6580.63	1940.75	2828.92	2110.37	2617.46	2909.07	3900.74	4800.12
O43570	CA12	Carbonic anhydrase 12	1165.54	1212.9	2190.24	1425.59	1242.64	1773.97	1337.29	2183.31	1167.06	1686.64	1768.51	842.787	623.548	1684.16	2791.29	1994.9	1056.25	9181.93	1528.91	11332.1	1571.03	2772.43	1330.67	2408.27	1586.74	1790.8	573.376	19761.6	657.731	1916.95	2228.04	1935.48	3084.59	1675.31	2162.65	2072.39	1304.79	4870.33	2812.86	1892.6	2076.67	2807.61	1547.25	2200.9	2315.11
O43583	DENR	Density-regulated protein	3449.54	2593.91	1785.27	3285.03	3043.07	4575.56	4807.41	6639.12	4615.26	2507.68	1236.32	3264.61	2319.42	1439.17	5213.26	1396.1	5839.59	3496.07	2328.51	1449.95	3763.25	4169.53	2786.86	4315.9	6531.23	2279.87	15231.5	6291.19	12498.7	1679.85	7521.74	3218.48	3574.86	8166.69	12048.6	14321.2	5125.33	3254.22	7619.22	7919.06	9715.21	4631.83	6196.72	11989.7	13890.4
O43598	DNPH1	2'-deoxynucleoside 5'-phosphate N-hydrolase 1	5651.79	4090.18	4555.49	3832.7	2911.38	6621.57	8352.05	6335.96	6249.97	5011.12	4937.12	6295.69	3397.98	2682.4	11741.1	7825.04	9143.63	4141.52	11308.7	4098.37	4707.79	5140.03	3974.78	8114.63	9371.4	314.123	10896.4	2797.81	4999.36	6544.05	1991.3	4295.88	2821.71	3365.24	5569.72	7615.27	4373.92	4216.33	7827.79	3208.03	3046.58	4026.73	4516.95	11125.6	12320.1
O43615	TIMM44	Mitochondrial import inner membrane translocase subunit TIM44	3489.46	2517.77	3218.62	4273.63	3920.8	4256.05	3465.33	3799.11	3157.98	3226.91	3167.16	3638.15	4061.6	2351.43	4286.26	5677.69	5155.79	3572.59	4846.69	6795.27	5203.38	8158.63	4188.5	6363.72	4373.13	6531.25	4162.11	4855.44	2967.98	2862.76	2597.54	2096.89	3243.4	2488.11	4610.34	4016.2	1999.68	2689.59	4315.17	2964.72	3383.11	4970.82	3934.69	2962.54	5470.29
O43617	TRAPPC3	Trafficking protein particle complex subunit 3	2449.99	989.435	2378.27	4084.7	3896.88	3024.74	3578.08	3425.46	3222.63	2991.11	2569.2	3074.04	881.26	2550.91	3038.82	969.594	3428.49	3058.42	1712.47	2444.05	1721.89	4985.71	4654.03	4339.17	5668.89	3234.56	3708.03	2546.09	2388.71	3187.26	3911.69	1770.28	4139.28	2498.92	3654.11	4132.7	2447.71	2334.19	2305.4	1931.96	2855.47	2367.96	3081.75	4022.96	4449.78
O43633	CHMP2A	Charged multivesicular body protein 2a	9159.17	10243.5	8970.63	7184.63	7136.84	7329.69	4722.96	6729.14	7261.62	9336.66	6792.35	8054.79	8117.04	5508.54	8639.27	11352.9	5998.3	10777.9	12008.2	32970.7	42092.8	9002.6	15954.6	7255.31	5929.11	5926.05	10101.4	6269.64	5396.06	9648.95	7989.31	6938.8	5211.04	7218.37	8204.35	6976.59	3665.3	4031.02	5972.07	4523.23	6445.76	5393.81	4973.39	8047.97	8672.58
O43639	NCK2	Cytoplasmic protein NCK2	5517.26	6964.42	6901.67	4209.54	4415.37	4678	5722.87	6190.04	3197.36	4483.49	5120.33	5310.32	3434.31	2316.01	11525	5139.77	5568.54	3236.16	2242.28	2363.74	3386.75	4425.63	3589.5	5618	6914.42	3954.56	11798.1	3863.39	12521	1343.94	3017.72	1769.63	2111.19	7443.81	7452.33	6270.5	5211.12	3137.21	6361	4609.09	5072.54	2454	3362.3	9526.76	7623.22
O43657	TSPAN6	Tetraspanin-6	2287.84	203.473	2118.75	1449.17	1730.52	1339.29	1460.67	1910.07	2335.4	808.997	11082.9	443.95	82.614	2539.04	2177.09	924.755	992.567	3947.9	14355.6	2167.36	60397.2	8440.02	3649.94	4411.99	3800.43	1266.06	977.79	723.557	825.399	1423.3	1891.7	2608.79	560.831	631.628	908.741	522.298	1044	1054.47	1467.24	1980.36	809.519	1190.86	1240.88	2375.28	468.746
O43660	PLRG1	Pleiotropic regulator 1	4373.51	5716.62	7270.59	3262.57	4432.22	3671.71	4158.56	4182.06	4633.06	3877.67	3237.82	4073.47	5257.95	3705.69	2600.16	5541.57	4833.07	3710.83	3443.68	4329.8	1967.89	3877.34	3754.08	5278.55	5768.78	8717.07	4293.51	2623.65	3712.09	2070.97	4553.23	2541.47	1804.51	4680.03	5798.49	4197.77	2371.81	3326.74	2979.22	2752.44	3677.39	2957.35	3420.32	2905.74	4579.25
O43665	RGS10	Regulator of G-protein signaling 10	4286.39	6093.24	1597.29	1124.56	34892.9	1676.63	5634.01	12402.5	12467.9	1500.4	3711.46	2447.55	333.031	21887.2	46627.8	4438.24	10436.3	19593.2	5980.56	20062.4	14458.8	9176.18	2693.97	3935.72	2611.14	9214.93	3527.69	7771.95	1292.35	17424.1	13972.8	52894.3	2250.04	6106.18	18715.2	3265.99	26894	11388.1	5501.94	18481.5	5677.52	15736.9	1757.06	10058.3	10959.8
O43670	ZNF207	BUB3-interacting and GLEBS motif-containing protein ZNF207	9452.3	8249.99	10275	13242	10570.7	13450.4	10936	12449.6	15351.8	9562.51	7489.52	11242.5	11116.6	4691.22	3798.81	5961.86	19035.4	7764.96	7750.24	3542.91	158653	10026.7	8647.92	14886.7	19187.3	5070.11	14093.6	9060.71	13829.4	2863.42	11606.4	5543.19	8953.81	11922.1	10137.7	19420.2	8875.54	4349.63	14868.3	15259.5	11925.4	4199.82	10817.5	10303.3	20104.1
O43674	NDUFB5	NADH dehydrogenase [ubiquinone] 1 beta subcomplex subunit 5, mitochondrial	10005.6	6552.38	10252.7	9097.13	9795.5	8724.8	7443.28	7505.98	8376.84	9628.06	8593.79	8013.55	8532.31	8315.35	16641.7	5577.67	6835.24	16738.5	9433.61	12893.2	10248.9	12200.1	13529.3	10071.9	7785.97	9398.06	3982.71	7056.46	4661.75	9203.79	9662.25	7661.34	12855.5	6708.48	8260.41	7827.56	7119.39	6527.13	5850.65	5704.47	7183.03	10334.6	8099.18	4773.27	7353.11
O43676	NDUFB3	NADH dehydrogenase [ubiquinone] 1 beta subcomplex subunit 3	12135.3	13689.1	9426.34	9709.81	11113.3	10118.3	10317.8	8320.94	11254.4	9646.95	12410.9	9169.85	10048.6	18774.1	25140.4	10563.9	10534.3	17341.7	3274.67	8132.81	11621.2	17719.9	23283.4	14416	10815	4997.37	3454.9	4393.06	7406.05	2267.87	6480.62	4927.83	9705.86	4881.27	10430.7	10430.4	4574.99	8521.85	7292.75	7002.85	5614.96	8606.85	6916.25	5208.71	8206.75
O43678	NDUFA2	NADH dehydrogenase [ubiquinone] 1 alpha subcomplex subunit 2	20460.3	25388.3	19829.6	17058.3	20229.3	17454.9	16369.2	17292.7	16133.5	20698.2	22943.1	17841.6	18285.2	22400.2	52424.9	14182.2	18086.7	18803.4	11509.1	16182.7	20866.2	17149.9	30298.5	18558.4	16841	11901.6	9568.21	11276.9	11137.6	20856.8	13462.4	13554.9	27504.7	13580.9	15449.2	16249.2	16880.1	12520.9	12689.6	11041.1	11059.3	11584.8	9327.08	8342.29	12413.7
O43681	ASNA1	ATPase ASNA1	8523.92	4719.54	8229.05	7187.74	7363.59	7841.65	8158.79	7513.63	8716.92	8182.71	7892.4	8469.03	10020.8	7135.01	9175.88	4664.6	9371.88	13255.8	5411.58	6566.45	7360.74	16309.2	9554.28	10630.5	12133.7	9030.9	12090	7051.13	7076.61	5802.91	5298.36	6581.49	7355.52	6458.85	3919.38	9488.95	4247.53	5933.12	9956.63	8020	4754.45	7229.82	8287.69	8941.81	11488.5
O43684	BUB3	Mitotic checkpoint protein BUB3	8800.59	4681.87	6974.77	8776.5	7244.04	8658.19	8526.03	7640.92	8115.15	7351.65	6666.12	7431.4	4963.17	3820.42	7600.38	3990.74	10897.2	6196.76	4108.74	5226.92	10296.4	4666.5	2311.21	7325.04	11571.8	2466.06	14748.7	6373.32	8539.96	2784.17	8988.34	3872.91	5473.09	9780.05	16115	14226.1	5924.9	3923.98	10124.6	7826.99	8650.46	4146.34	8087.74	10482.8	16146.3
O43707	ACTN4	Alpha-actinin-4	22616	26489.5	23528.3	24423.7	24506.3	24401.6	22938.5	24122.4	24174.7	23724.8	25165.7	23432.4	18785.8	19937.8	26221.6	20795.8	16195	14825.9	25030.5	20582.8	28776.5	10200.4	24827.1	14692.4	15882.6	23594.6	19083.4	19971.1	27769.8	29836.5	22450.5	22230.2	23542.9	21502.8	15693	21038	20252.7	25938.9	16310.2	23781	17495.3	17160.2	17583.2	24692.6	18602.1
O43708	GSTZ1	Maleylacetoacetate isomerase	2636.36	4007.11	2480.65	3152.69	2577.04	2820.25	2855.56	3326.74	2965.28	2520.58	2654.17	3032.93	2511.04	871.5	4765.05	1380.24	3850.81	1123.85	1998.76	2076.55	1542.82	4406.3	3827.78	3842.6	4302.92	3268.99	8520.9	2505.07	3038.29	943.823	1908.34	1526.67	1814.78	3031.86	1759.46	3075.19	1214.57	1862.04	3316.91	3789.82	1814	2445.45	2693.29	3842.65	3790.19
O43719	HTATSF1	HIV Tat-specific factor 1	2959.33	841.579	3322.91	3647.84	3211.08	4542.49	3984.65	3016.14	5615.42	3188.23	2259.15	3289.33	1386.88	1683.49	3668.95	1958.31	3498.84	3454.97	4465.77	2855.21	2637.5	1781.26	2087.73	1343.92	2027.94	2274.36	6836.05	1579.46	4101.97	655.35	2928.44	1238.06	1263.43	3724.65	4592.57	2747.35	1095	1884.81	2004.76	1435.05	2273.72	2421.17	2004.63	4868.65	4173.73
O43747	AP1G1	AP-1 complex subunit gamma-1	3998.6	3303.36	4321.06	3718.85	3754.36	3839.32	3393	3624.57	3636.08	4272.71	3568.84	4248.47	5237.1	2192.36	3078.2	3906.02	5726.5	4710.57	3480.74	3423.06	3325.41	5598.59	2698.73	7182.66	8013.51	6575.68	6531.22	4006.72	4983.29	2547.95	4884.76	3980.65	4460.31	3211.15	5593.85	6376.07	2260.8	3365.97	5085.68	4936.43	3485.68	3954.75	3820.12	3497.37	7848.84
O43752	STX6	Syntaxin-6	5459	3640.94	2784.96	6103.33	3667.26	4720.96	5204	4693.86	4223.43	3641.3	2967.47	2974.64	4664.23	7114.24	3749.5	8553.39	5481.72	5938.88	6566.83	5870.71	5605.26	10984.2	7075.56	6927.11	5268.64	9305.38	1849.2	4493.21	4826.05	8637.39	6253.32	8041.51	8766.73	4122.63	5022.33	4516.9	4396.97	6441.82	3197.01	4516.69	4396.78	7096.85	5134.08	1178.7	4147.18
O43759	SYNGR1	Synaptogyrin-1	8361.91	5320.98	6788.99	2181.22	4133.97	2193.11	3644.42	2425.2	3187.93	6354.51	8339.18	5697.24	7061.89	14880.5	3244.27	7279.98	10507.8	5254.42	6692.87	4755.34	9759.22	4849.97	10629.7	6069.04	4804.68	2524.53	2461.78	3789.32	2423.76	4700.33	3098.21	9290.78	12824.4	2081.92	4488.74	3165.12	3728.54	8244.13	1586.95	1273.13	2281.98	5401.33	3613.41	2606.85	5076.94
O43760	SYNGR2	Synaptogyrin-2	5846.27	5519.07	9191.31	4742.86	6021.14	5654.01	5297.96	4925.86	5387.2	5350.01	4026.15	5017.45	10922.2	7356.06	6599.64	12050.4	12119.7	11812	27866.1	9703.73	9628.28	12697.5	8201.39	11606	10721.4	9139.93	5175.19	8739.05	5763.54	6057.18	7353.14	4692.25	25799.1	3741.27	15131.7	9594.39	4141.4	4321.51	5263.65	5795.53	5090.58	12235.1	8804.56	2550.2	9749.79
O43765	SGTA	Small glutamine-rich tetratricopeptide repeat-containing protein alpha	5084.4	2029.72	7129.35	4975.22	7074.09	2782.44	5045.88	6007.74	4940.07	5419.56	4108.74	6214.48	3029.45	1783.47	9318.42	2010.54	5178.45	2824.91	1534.62	1594.24	2038.39	1906.15	2539.89	3680.55	6984.08	2085.2	16334.4	5131.99	7763.29	1721.86	4596.47	3390.88	2407.94	6536.82	6923.13	6758.25	2842.57	3105.39	7832.01	5105.15	3881.91	3137.81	4158.4	10196.8	10579.1
O43772	SLC25A20	Mitochondrial carnitine/acylcarnitine carrier protein	4055.58	3748.71	4456.98	3656.61	3642.77	3942.92	3891.82	3454.12	3301.29	4241.66	4643.14	4390.39	6003.58	5873.55	3926.53	8096.82	4868.21	6790.64	9062.23	8953.19	4742.74	9412.06	6418.24	7065.94	4491.11	7564.69	2050.74	7859.63	2105.3	4343.95	2723.97	3461.51	8141.99	2106.89	3533.96	3666.86	2962.08	3555.22	3974.19	2701.95	2684.67	8198.33	4929.98	1967.81	3755.24
O43776	NARS	Asparagine--tRNA ligase, cytoplasmic	4367.46	3445.46	4043.86	4971.41	4224.75	5449.95	4852.15	5357.2	5241.06	5010.83	4425.71	5434.91	4534.6	2390.59	4145.81	2634.08	9463.37	4273.05	2945.34	2317.39	4772.56	9592.62	3072.3	7031.69	11237.3	5248.91	15171.5	7762.21	9019.73	1629.29	5151.05	5683.75	2080.21	6162.73	8788.06	10984.5	4459.9	4196.8	10702.7	8087.78	6182.4	5168.27	7195.12	9225.45	12962.9
O43790	KRT86	Keratin, type II cuticular Hb6	7198.76	5030.4	11122.4	3361.9	3472.48	5169.32	6997.22	4462.67	14070.4	6284.05	5586	7037.66	5772.08	16444.2	19707.4	6481.34	4295.03	19682	60574.3	16647.2	5325.55	11743.5	2436.38	6404.58	13880.3	7611.07	17389.2	6126.32	8113.06	12826.1	3738.54	4353.05	11107.9	7212.95	7492.85	3054.5	14976.3	7878.67	2895.45	5114.6	10258.6	2876.43	5311.68	13226.1	4313.18
O43795	MYO1B	Unconventional myosin-Ib	5925.06	5514.92	5536.24	5502.03	6574.11	5150.11	5862.3	5834.03	5565.32	5456.08	6375.52	4946.19	4127.46	7551.46	5087.59	9828.63	4261.38	5562.24	5826.06	5648.49	8220.49	6457.12	9527.3	7056.01	4020.05	7736.54	5210.09	5883.02	5317.58	6337.29	7346.25	5861.67	6484.98	5055.33	5046.69	5136.81	6851.66	7432.27	5223.38	5075.83	4965.4	6820.94	5055.27	6024.44	3757.37
O43809	NUDT21	Cleavage and polyadenylation specificity factor subunit 5	5162.4	3285.23	12453.1	1207.79	5206.15	5833.43	6148.56	6937.67	5414.19	4773.49	4677.35	5954.28	4142.72	3800.48	8886.15	4143.58	8964.65	5386.14	2914.65	2937.05	5688.85	5864.42	5082.48	9541.26	12733.8	5668.06	11881.8	5051.08	6037.24	1979.97	5054.14	2804.99	4818.49	6327.02	11759.9	9742.85	5394.05	4712.81	7277.47	5617.55	7070.22	4272.25	4910.28	9958	9830.16
O43813	LANCL1	Glutathione S-transferase LANCL1	7619.86	4684.97	6809.95	7084.06	7204.16	7581.09	7363.7	6974.07	7053.17	8284.32	7437.67	7666.61	6089.76	4556.88	18519.9	5574.47	7284.47	7614.1	7069.33	7114.83	7751.28	7315.84	5978.02	6626.38	7385.4	6371.49	8473.22	6319.61	7757.22	8438.92	9155.19	7277.62	7877.14	7121.08	8417.68	6597.03	5281.58	5858.37	7168.13	7177.33	7252.03	4749.07	7170.8	8399.89	7270.72
O43815	STRN	Striatin	3107.65	2730.29	4509.13	4393.23	3150.99	4091.88	2854.08	3916.42	3674.76	3620.15	3178.47	3288.96	4967.73	3524.03	5743.51	5203	4615.52	3374.86	3254.82	4195.19	4490.44	5448.48	5163.02	8914.06	6259.28	6690.79	4342.07	2406.45	3152.4	5248.85	2310	2522.01	16841.4	2304.62	6603.95	5873.34	2621.07	3130.24	2671.89	2382.69	4066.12	2368.39	2658.21	2896.32	5276.82
O43818	RRP9	U3 small nucleolar RNA-interacting protein 2	1461.86	2692.76	2598.58	2615.19	3429.54	2183.48	2758.87	1307.64	1014.17	2054	2627.82	2338.44	2889.96	18133	352584	3349.97	1588.24	8172.69	120505	3130.28	397722	2423.26	13777.1	2617.78	2284.93	2188.09	1842.49	2079.26	3058.04	1724.63	3462.43	3540.9	3478.1	2271.21	3846.09	3282.5	1907.94	1608.48	2299.28	2318.58	2110.41	2835.98	2345.91	16792	2173.21
O43819	SCO2	Protein SCO2 homolog, mitochondrial	3201.1	1187.91	5065.71	3452.69	2786.13	2135.78	2914.27	3851.68	3019.96	3261.95	3154.23	3104.17	8811.36	2011.72	3718.84	6956.34	5154.7	5156.87	7901.42	10105	3021.31	16789.8	5632.83	6368.87	2439.7	7300.55	1063.34	5482.34	3399.34	2382.78	2617.69	3203.37	3863.95	2006.7	2227.81	2540.35	3335.2	2917.1	4049.91	4317.3	2399.06	11110.9	5391.62	1090.24	2614.8
O43823	AKAP8	A-kinase anchor protein 8	2725.9	2831.57	2115.14	2009.75	5224.15	3804.89	2986.94	3227.18	2909.86	3188.88	2028.4	2457.8	1578.48	1938.21	7378.73	2796.61	2366.5	3779.3	11474.8	2019.93	175972	1240.73	1774.13	2454.95	2988.2	2589.86	3047.34	1762.83	2494.45	2093.21	2460.2	2852.3	3496.03	2104.41	4601.44	4409.76	2731.94	2315.76	1502.91	1535.44	2462.52	2637.7	2073.01	2114	3910.84
O43837	IDH3B	Isocitrate dehydrogenase [NAD] subunit beta, mitochondrial	3204.05	1839.23	2720.25	3371.6	3748.65	3619.79	3247.13	3141.52	3241.57	2883.07	2911.88	2824.36	3694.37	1730.09	9796.44	2065.07	4319.32	3078.94	4611.43	4714.38	2769.23	3583.65	3023.93	6219.48	5347.24	2985.02	4356.69	3849.35	2740.54	3995.41	1197.25	729.182	7462.01	2176.15	6521.8	6875.13	3642.05	3023.64	4346.69	2971.83	3337.99	5508.56	4401.21	3137.18	5928.55
O43852	CALU	Calumenin	10572.9	10169.7	10615.3	11193.6	10708	11170.1	10724	9853.28	11007.5	11016	10608.5	10619.8	8781.48	14340.6	8390.46	11358.3	8804.98	12452.9	10108.5	9726.14	14112.9	13455.3	16234.4	9411.74	9504.91	9419.98	7357.46	12359.7	10395.3	7797.19	13792.7	9351.35	9541.61	11168	11251.4	16713.4	11195.7	10992.5	11573.5	14842.6	12410.6	12975.2	11976.4	7751.88	14431.6
O43865	AHCYL1	S-adenosylhomocysteine hydrolase-like protein 1	4924.17	3670.97	4952.87	4188.79	4319.13	4679.71	4891.71	4481.78	4711.2	4327.18	4083.84	4508.64	2775.55	3319.18	6616.41	2693.1	6894.39	2551.25	2066.33	2395.48	3512.26	5828.3	6119.68	5922.88	11249.5	2850.36	9143.94	5496.18	7290.15	3017.3	4766.52	5076.49	2867.04	4684.19	4743.26	8743.19	3098.57	4014.94	8237.45	5691.17	3802.53	4080.74	5203.05	8058.8	9326.64
O43866	CD5L	CD5 antigen-like	7071.16	6589.88	6808.26	7280.58	7411.32	6266.23	5633.12	5268.13	6138.88	6572.87	4013.43	6213.49	4966.05	5262.84	18575.9	5474.64	3991.05	7160.58	13450.6	12297.9	8506.84	4044.99	5669.26	3685.58	3470.68	10336.7	8180.52	3279.14	4416.54	9272.85	3301.29	3502.33	14293.2	2714.58	8004.9	2363.2	7001.33	3772.98	765.029	1835.45	6359.75	3176.71	9048.67	13751.9	3132.39
O43920	NDUFS5	NADH dehydrogenase [ubiquinone] iron-sulfur protein 5	11246.3	8267.18	10262.7	10214.3	11660.4	10010.5	9856.98	9026.06	9271.66	10425.1	11172.7	8695.23	9914.06	12050.1	27185.5	5851.28	6848.95	11650.5	10058.8	6730.52	54338.7	11005.7	13710.3	6559.1	6615.35	6172.2	4091.68	5015.14	5097.61	11431.9	7077.94	5845.17	10380.4	7004.21	8428.32	7777.34	8119.3	6431.64	5900.56	5792.05	5539.31	4662.94	6078.62	3975.95	6346.81
O43924	PDE6D	Retinal rod rhodopsin-sensitive cGMP 3',5'-cyclic phosphodiesterase subunit delta	1144.71	1013.08	1357.75	1759.02	736.283	880.306	2006.31	1640	1585.75	1324.27	1359.93	1340.13	562.84	1857.98	3979.22	1084.5	1874.95	10009.7	1712.34	6216.56	530.595	1827.04	10957.9	3951.03	1093.76	1120.94	4890.62	1574.08	2771	1309.81	1482.61	1021.04	1531.55	1587.42	1871.15	3195.59	1319.16	1140.76	3503.12	2515.79	1883.89	904.376	1003.79	3662.89	2866.06
O60216	RAD21	Double-strand-break repair protein rad21 homolog	4350.13	5200.75	4258.29	4723.18	4590.95	5131.7	4731.36	4944.49	4872.56	4182.6	3824.81	4194.56	4639.79	4103.88	2981.13	6537.54	4992.67	4625.24	3414.18	4775.88	3256.54	6953.43	6010.24	5523.59	4773.39	7067.08	4676.95	3341.23	4964.26	3363.14	5617.92	4742.41	8151.89	3987.55	6232.6	5034.33	3810.26	4378.26	3844.86	3026.68	4409.74	4001.66	3577.7	4494.83	4447.47
O60220	TIMM8A	Mitochondrial import inner membrane translocase subunit Tim8 A	5216.17	3912.31	5372.48	5387.78	6100.36	6239.68	6701.02	6975.27	4877.22	5465.93	4582.07	3663.35	5841.49	2617.6	5479.92	6085.95	5793.02	11712.9	8837.94	8553.56	4117.73	15376.2	5734.55	6452.19	5078.02	7536.85	5187.05	8332.48	7083.45	5857.11	3699.63	3667.64	6550.34	4499.47	6181.28	5553.75	4041.82	6023.83	7586.42	5286.03	6295.56	10871.8	7059.6	4416.88	4455.63
O60232	ZNRD2	Protein ZNRD2	3287.23	5184.44	3436.93	4294.66	4321	3438.59	2862.99	3999.92	4001.87	4495.18	3804.71	3792.31	3251.55	4742.57	3135.31	3918.81	4049.05	3735.13	2043.53	2880.67	6799.73	2229.2	3115.91	3112.61	4794.04	3488.38	2380.44	2446.74	2734.17	2819.67	3671.32	3629.58	3512.93	2509.32	4353.05	5585.21	3061.73	4849.56	3189.89	4296.19	3509.51	3607.23	3107.02	2474.96	6226.62
O60234	GMFG	Glia maturation factor gamma	8730.79	4607.12	5228.62	4266.42	1994.4	4277.32	6209.25	6458.32	6199.99	8388.25	3747.46	9348.33	3869.24	1912.47	5985.25	1999.93	6825.16	2448.57	1594.43	3459.7	1691.12	6598.95	2032.71	7469.22	15456.8	4086.34	10260.7	2782.37	5795.31	1304.02	730.197	2732.81	7796.64	3730.19	37058.2	9180.9	2159.21	2302.84	4744.43	3049.1	6661.29	3276.78	5286.07	7914.88	17938.4
O60237	PPP1R12B	Protein phosphatase 1 regulatory subunit 12B	3797.26	2496.85	7043.02	927.987	1230.14	1435.98	7474.49	832.776	3386.22	2526.27	8585.03	7593.26	3171.03	35.4828	2511.5	11547.9	3499.59	2636.17	2409.64	2362.89	4501.98	5539.44	325.592	385.712	867.894	5903.69	4954.99	555.648	5400.17	7079.57	3719.46	4651.83	1398.28	3247.11	2749.34	2952.9	4930.43	1706.54	1646.38	3958.79	2733.03	3488.4	6935.11	5396.9	1869.16
O60240	PLIN1	Perilipin-1	9217.04	6132.06	7201.81	5841.38	8423.21	4430.37	6638.02	7186.04	6525.64	5850.46	7713.76	9033.9	3293.51	4097.6	7249.86	11432	5037.61	116443	4998.02	1761.12	864.137	19038.7	3436.73	6931.55	6078.21	6640.74	2472.3	4752.79	11104	4754.8	998.146	2423.11	28999	7549.45	26011	1799	1687.59	7291.36	10040.4	380.83	21072.9	2656.27	1674.33	19481.8	1326.54
O60256	PRPSAP2	Phosphoribosyl pyrophosphate synthase-associated protein 2	3266.78	2278.31	2669.74	3577.48	3466.8	3345.49	3449.77	3125.5	3141.7	3000.22	2921.46	2609.68	2621	1497.82	3385.11	3181.42	3828.04	1964.19	1869.33	2691.57	3383.28	2319.4	4058.19	4658.92	5201.42	3919.63	4590.24	3134.99	2522.98	2538.5	3131.46	2258.23	5058.04	2370.21	6189.49	3661.31	2461.73	2306.54	3020.72	2335.52	3122.23	2240.36	2170.75	3258.68	4826.77
O60262	GNG7	Guanine nucleotide-binding protein G(I)/G(S)/G(O) subunit gamma-7	6607.93	3178	12019.5	7127.5	13963.4	8577.48	9460.42	11600	10756.9	5832.46	11462.3	7265.92	12609.7	9277.57	33620.2	11453.9	7917.35	12079.5	4337.04	12035.3	8964.88	7445.73	13893.1	12567.2	13201.1	24268	1863.03	8236.92	5220.74	17841.8	7467.15	4650.57	12684.4	4244.4	12938	6954.08	7243.44	6968.41	4084.39	3112.98	7979.59	7411.88	5011.38	6322.86	5460.31
O60264	SMARCA5	SWI/SNF-related matrix-associated actin-dependent regulator of chromatin subfamily A member 5	6875.72	4803.42	5267.45	5846.76	5371.58	6158.79	5705.51	5407.18	5943.98	4901.45	5025.28	4879.94	6568.51	5176.75	7195.25	8296.1	5945.98	5970.25	7372.61	6288.65	2617.38	8153.29	5582.87	7771.78	7523.14	8047.84	7200.81	3550.51	6737.47	3633.91	6718.26	4285.69	14162	6238.17	10737	7860.85	5302.96	4655.36	5217.99	3206.68	7280.05	2649.94	5309.3	5709.8	8551.84
O60271	SPAG9	C-Jun-amino-terminal kinase-interacting protein 4	3708.34	3881.1	3839.44	3503.14	3655.11	3700.04	3819.27	3146.42	3848.95	3330.49	3116.72	3149.97	2817.25	1905.86	3577.98	2910.1	3726.53	5045.43	2500.28	2147.53	5275.29	1877.34	1264.37	2287.75	4870.15	3087.73	6747.11	3899.93	4122.24	1184.66	4007.4	3791.55	1680.86	3544.19	3863.75	3740.55	2352.98	3074.7	3209.4	3165.04	2316.52	3261.06	2429.94	4410.02	5020.41
O60306	AQR	RNA helicase aquarius	2366.96	2321.13	2712.33	1516.82	2014.89	2667.23	2618.69	2105.94	2585.51	2060.79	1942.65	1504.18	1963.62	2729.84	2709.57	3084.69	1749.23	1830.7	2982.07	1631.09	1984.88	943.203	766.031	949.007	1350.81	1683.71	1667.52	1969.79	1904.39	1238.36	2473.2	1634.49	1275.87	2311.56	2425.12	2179.72	1692.45	1245.25	1598.64	1423.12	2166.24	2125.7	1808.39	2105.67	2483.43
O60313	OPA1	Dynamin-like 120 kDa protein, mitochondrial	5514.08	5077.88	5387.26	5229.16	5195.09	4870.22	5067.61	5011.17	5000.67	5518.39	5993.21	5184.72	8742.25	5395.38	6791.17	8934.98	5410.23	8273.43	9929.25	9084.4	5404.34	8540.77	7593.81	5849.09	4178.36	8681.54	3286.36	6494.47	4447.92	6199.12	4276.17	4725.94	9574.1	3462.57	5916.37	4710.94	4281.39	5912.35	4408.38	4152.89	4521.87	8833.58	5922.75	3543.83	4351.44
O60315	ZEB2	Zinc finger E-box-binding homeobox 2	3957.23	2801.6	2550.29	1642.1	1877.99	1799	3714.1	2237.99	2768.07	1472.61	1028.73	3881.45	2462.05	2886.4	2616.92	4314.13	2714.32	3115.13	2799.85	2197.56	3130.64	441.252	3317.49	3759.11	3345.78	3344.06	1827.37	1487.74	3112.59	2904.5	1509.11	1603.92	8935.59	2164.67	3366.01	4010.21	2073.22	1946.84	2660.41	3291.57	2765.11	2757.44	2060.3	1816	2963.88
O60318	MCM3AP	Germinal-center associated nuclear protein	12292.7	12452.4	9913.16	13266.5	13607.2	12613.1	16123	16068	13493.6	7268.32	12393	12752.6	16399.2	13929.3	74068.3	13678.1	11139.7	22185.3	9114.72	16083.9	13050.1	14499.1	12603.2	14575.8	11181	7615.14	9723.04	10406.8	7012.9	16694.4	7206.85	12378.5	16768.5	9624.35	11274.6	9730.9	10815.3	9522.99	8765.22	8577.87	8724.08	7637.73	9575.99	7877.59	9501.7
O60341	KDM1A	Lysine-specific histone demethylase 1A	4418.48	2232.73	2216.41	2316.87	3850.37	4661.81	5332.74	4632.75	4801.1	3967.05	4084.36	4034.57	2400.86	3535.59	10814.7	4593.09	3983.59	5757.6	4107.92	2819.37	4517.73	4437.5	3095.86	2122.95	3787.5	4291.35	4661.16	2643.16	4547.97	2749.17	5831.08	2520.56	5625.04	3836.75	4677.69	4562.7	3270.39	3190.93	2796.53	2443.67	4103.51	2611.57	3308.71	4521.58	4655.14
O60343	TBC1D4	TBC1 domain family member 4	2825.65	3626.64	2685.62	2998.07	1900.21	3417.55	3796.22	3101.58	2845.68	2495.68	2865.04	2661.24	1867.15	1756.01	2065.47	1719.96	3019.81	3860.14	1611.96	1797.72	1845.76	1704.74	1776.9	1267	1842.74	3096.69	4203.05	1998.2	2101.48	1317.41	2601.57	2498.86	1189.03	1996.12	1949.16	2156.84	1286.14	2784.3	1619.12	1464.28	1642.89	1484.67	2772.32	3754.59	2630.13
O60437	PPL	Periplakin	6010.68	6119.11	6123.13	6374.22	5541.46	6512.06	6006.68	5982.61	6142.68	6312.54	5257.73	6099.36	11293.8	9959.14	8699.86	11550.5	6809.69	10206.9	12133.7	11366.8	7663.57	27065.3	12647.9	4179.2	6290.78	15008.9	8240.38	8500.26	14037.6	3066.3	10660.3	7497.24	4889.16	12200	4543.16	3851.93	7661.66	6659.22	9471.92	11825.3	10537.4	12580.2	10228.4	6646.66	3191.14
O60443	GSDME	Gasdermin-E	1017.4	984.488	1163.79	807.047	545.037	550.875	1673.06	1449.78	1003.77	56.2341	792.161	969.501	1025.56	1046.1	2163.01	343.399	211.255	2565.74	1899.9	2247.97	2109.66	2222.75	10957.9	1569.2	934.939	3923.71	2148.49	1249.29	1722.28	624.542	1474.2	1416.09	1254.76	1688.1	1181.54	1468.65	1203.58	673.731	662.68	1017.1	815.115	1055.43	1812.74	2202.95	1506.65
O60449	LY75	Lymphocyte antigen 75	3529.64	3612.89	3739.56	4304.09	4102.79	4836.76	4251.86	4526.74	4407.68	3991.47	3463.39	3861.57	5993.29	6633.37	4404.35	4970.77	4960.52	6053.12	4822.04	5011.08	5696.23	7937.15	5486.16	5446.68	6411.8	5515.63	2361.87	5654.01	5900.3	5557.67	6754.4	5374.45	12188.6	3399.83	10564.7	3796.21	3789.51	3136.83	4739.61	5774.16	7030.91	3324.47	4815.03	3079.71	5912.74
O60462	NRP2	Neuropilin-2	2330.36	2136.73	2105.05	3054.18	2498.35	2885.15	2586.37	2214.91	2545.18	2479.13	2222.14	2547.61	2847.3	2489.1	4999.17	3539.14	1721.09	3991.32	5973.88	4009.44	6542.49	4767.5	2902.73	1576.2	2158.81	1905.01	3003.9	3246.48	3027.67	1119.65	3456.24	2760.91	2222.29	3244	2510.28	2381.56	3429.89	3256.41	2383.5	4395.53	3676.78	4249.72	3300.54	7714.25	1973.48
O60476	MAN1A2	Mannosyl-oligosaccharide 1,2-alpha-mannosidase IB	2121.38	2079.46	3008.4	2345.57	1976.59	1987.8	2385.35	2445.41	2286.27	2321	2222.53	1582.64	3658.3	3719.7	2912.7	4097.78	2858.46	5938.61	3645.51	4329.5	3643.6	7707.16	8215.25	6485.69	3483.19	25463.3	1156.48	3403.77	2112.36	1183.33	3330.4	2857.54	3012.11	2002.45	3076.28	2848.76	2363.88	2881.62	2755.38	3177.7	2337.2	3676.34	2615.76	3918.78	3169.88
O60486	PLXNC1	Plexin-C1	729.563	373.516	635.523	581.772	629.721	885.833	574.29	1656.94	865.701	630.926	640.156	695.6	2044.64	357.142	1022.74	1611.2	1602.06	2754.86	952.316	2249.73	1902.45	4034.82	626.133	3748.38	2284.26	1322.47	767.744	1514.47	1913.97	1289.22	2787.24	2565.25	3456.48	1856.58	2378.73	1722.68	2045.03	1496.06	1924.25	2308.6	2393.88	2761.66	1767.93	1547.2	2169.82
O60487	MPZL2	Myelin protein zero-like protein 2	2572.37	2465.98	3930.59	1209.09	2559.54	2216.47	2060.51	2178.84	1324.37	3689.25	1778.7	3270.29	2434.66	4461.68	3451.37	3477.12	2572.14	3899.39	1711.02	3941.48	38359.2	4808.2	4287.74	3421.87	862.707	2822.06	3587.3	5027.77	3697.72	3180.48	5996.98	4484.3	1525.16	3588.7	1490.74	2018.29	2441.24	2144.11	380.341	2025.9	3633.35	4303.93	4176.12	2475.3	521.05
O60488	ACSL4	Long-chain-fatty-acid--CoA ligase 4	4029.29	3649.47	3993.74	4450.89	3820.9	4354.87	3681.3	4205.9	4071.01	4280.38	3355.18	3935.81	6114.34	4520.89	2770.94	5106.94	5352.09	6181.54	3564.55	4099.39	4881.47	4431.59	2323.57	6216.78	6223.95	4420.96	2515.31	5153.89	4049.51	3725.37	3752.56	3860.56	6462.37	3681.69	4015.95	6604.28	2900.66	2883.2	4660.18	3985.5	4914.29	6835.59	4695.85	2386.08	7990.24
O60493	SNX3	Sorting nexin-3	17542.9	15754	19270.3	14448.8	10812	14373.9	15355.5	14351.8	14374.4	17870.3	13360	19507.3	9710.82	7842	30615.8	6551.17	13649	14327.8	4481.15	6370	7489.69	12240.7	6455.33	11895.7	20206.5	9656.15	50343	9218.06	20829.2	5594.04	7680.21	4642.95	7865.56	21391.7	37421.5	13773	6053.83	9742.89	19887.2	10675.4	10508.5	8793.43	12529.6	29357.2	26766.3
O60496	DOK2	Docking protein 2	2028.56	2115.05	2529.62	3532.43	3291.43	2428.26	2156.26	3067.38	2910.68	1992.95	1155.29	2956.51	2340.07	19380.3	3477.44	9098.64	2157.25	4329.5	1578.94	1279.22	7506.28	3133.92	691.021	6970.57	8771.21	2919.86	6535.36	2492.3	4403.69	2047.3	4072.26	27833.9	3730.72	2538	7862.55	6712.62	2618.94	2203.96	2351.34	2674.98	4224.91	4390.97	3394.91	4994.34	8605.78
O60499	STX10	Syntaxin-10	2645.6	3028.17	2995.96	3152.62	2950.47	3657.94	1886.47	3308.72	2461.34	2105.31	1702.77	2084.41	2775.88	3662.98	1.61447e+06	3048.9	3521.3	195456	978.266	2325.17	956211	9571.31	22754.2	71912.8	4294.27	3.6352e+06	1787.26	1653.4	1464.78	3975.02	2340.26	2280.9	5563.52	1879.01	5373.82	3097.34	3492.32	1849.45	2799.16	3392.52	2419.25	1925.01	1622.94	1090.98	2179.59
O60502	OGA	Protein O-GlcNAcase	2166.72	986.854	1704.85	1477.32	1344.25	2173.01	1510.15	1590.56	1788.3	1695.6	1325.11	2157.34	2196.88	959.151	2485.15	2218.19	3319.56	2904.27	619.273	1359.29	1178.45	5336.63	3458.36	8213.43	5674.99	5123.7	4006.07	2243.06	3113.25	1398.87	4007.47	1963.49	1793.06	2559.21	6027.71	3312.39	1358.36	1696.17	2302.97	2536.63	2303.77	1379.94	2350.72	1525.4	4872.38
O60504	SORBS3	Vinexin	7588.43	4512.61	7445.36	8491.17	8226.66	7822.48	7465.75	7000.95	7900.56	7886.12	8525.68	7724.39	5192.82	7230.74	11216.9	8339.8	6769.35	4892.98	10630.3	9897.66	6836.07	2690.43	7276.46	5267.42	6325.36	8253.8	7186.32	4248.71	8185.06	12219.2	6212.16	9714.01	6868.67	9405.19	3961.63	6064.53	8417.21	7089.99	5006.32	4919.83	7572.49	3319.94	5384.81	9838.8	6093.13
O60506	SYNCRIP	Heterogeneous nuclear ribonucleoprotein Q	18634.5	17595.9	19199.6	18593.2	18372.1	19821.1	20014.5	18932.7	19704.3	19304.5	17215.3	19146.4	17076.9	9384.67	14048.6	16513.2	23324.1	18934.9	7403.81	7683.27	16612.1	18684.1	21608.9	23226.8	20986.4	22864.1	33009.3	17751.1	20919.6	8351.65	21307.9	19831	5042.11	23250	22592.2	22515.8	15783.8	18330.8	19490.1	15165.8	17807.7	16502.1	12585.7	22913	22992.3
O60507	TPST1	Protein-tyrosine sulfotransferase 1	4196.69	683.666	2477.67	3345.49	4884.19	3613.09	13108.2	4349.36	5750.85	4339.29	6743.13	4503.79	4585.75	6208.75	6098.13	3358.59	2807.09	0.39055	2013.66	10245.4	11973	4334.46	7662.73	4917.82	14956.8	4461.2	3896.75	3561.7	3052.49	5455.87	4116.81	4523.01	2342.59	4981.58	1552.86	1571.02	6596.11	5637.13	2405.1	3160.1	2805.11	672.173	1572.86	10733.9	3227.29
O60508	CDC40	Pre-mRNA-processing factor 17	3860.92	2810.5	4564.22	4246.44	3859.15	4081.34	4275.79	3977.82	4529	3706.37	3856.13	3908.37	5227.97	5311.1	3111.1	4552.35	3306.7	5118.81	3848.29	3824.33	5054.58	3884.25	5909.82	5073.33	3295.65	7146.07	1895.17	3821.31	2996.92	3074.98	3949.86	3308.25	2434.66	3600.64	5441.45	4370.64	2757.25	3529.28	2615.16	3873.74	4002.96	4590.14	3338.43	1948.79	3885.6
O60547	GMDS	GDP-mannose 4,6 dehydratase	3953	343.368	3682.02	1485.76	1612.78	2599.42	1176	2921.39	3845.17	1244.35	2955.88	1881.1	2171.4	1774.16	1670.13	1781.98	4064.13	3551.22	131.096	1684.34	2681.62	10.3636	11.6575	4091.97	5305.33	3524.5	4121.64	6311.56	4395.2	966.796	3162.34	2484.2	2199.98	4400.03	1955.94	6692.46	2768.81	1416.24	2072.6	2110.65	4061.22	3832.81	4181.61	3597.2	6936.09
O60568	PLOD3	Multifunctional procollagen lysine hydroxylase and glycosyltransferase LH3	2668.28	2263.82	2341.88	3311.98	3022.3	3129.71	3418.26	3355.71	3165.6	2529.48	2193.51	2583.5	3761.55	4039.05	1502.44	4190.64	2471.68	4904.23	4741.56	3395.45	6632.06	3092.66	3565.73	4674.14	2766.81	3408.36	2109.64	3175.46	3330.3	3531.07	4176.41	2193.22	6046.64	3304.17	3226.4	3613.3	4515.51	3147.14	2509.24	3487.81	4376.17	5732.85	3949.47	3034.17	4187.17
O60610	DIAPH1	Protein diaphanous homolog 1	2911.06	2307.86	2830.42	3077.97	2107.76	3160.62	2661.34	2460.71	2695.76	3057.92	2099.97	3073.76	3305.39	1679.15	2834.78	2107.17	3908.28	1866.58	2466.77	2679.12	2253.06	3125.74	2198.69	5219.02	5784.17	2697.36	5396.02	2851.64	3650.86	1629.46	3180.02	2386.07	4771.68	3120.17	7343.09	4457.96	1604.31	2101.69	3706.84	3817.06	3452.13	2013.17	3342.14	3220.81	7186.21
O60613	SELENOF	Selenoprotein F	8960.92	10719.3	8547.77	8473.57	9126.77	9174.29	9163.31	10473.9	8716.72	9355.38	8559.32	9125.04	8217.32	10101.6	5677.5	11225.4	7893.21	7553.73	10597.6	8582.2	6196.23	10394.8	11290	8732.1	9116.28	8486.42	10363.8	9992.4	9483.52	9069.48	13538.2	6884.32	11550.2	7055.79	10171.3	12034.4	8612.74	7876.59	8273.79	9315.16	9701.7	11560.1	8323.51	9610.56	11423.3
O60645	EXOC3	Exocyst complex component 3	5380.41	4200.41	3763.84	5349.9	4911.3	5031.06	4926.91	5116.27	4727.03	4935.52	5913.13	4589.81	4417.91	4415.59	4700	4554.08	6024.94	5169.43	1027	4220.55	27263	5119.66	4725.29	3807.58	4065.74	4629.16	8466.66	3966.6	5148.33	3329.84	6111.39	4410.58	3191.45	3444.04	4307.65	3623.9	2868.79	3731.26	5266.38	3913.08	2535.6	3729.87	4166.53	5576.32	5706.87
O60662	KLHL41	Kelch-like protein 41	12028.9	2346.99	4374.17	15213.9	2225.88	4203.38	856.847	814.119	1393.7	1049.73	3701.95	2668.1	3396.46	283961	304765	2062.48	5515.36	32838.9	155904	5755.81	32097.9	17032.3	755.919	27083.7	17402.6	109324	43803.7	3325.37	1462.35	9546.85	11862.5	15921.1	5592.23	9650.76	8600.05	7218.83	119324	1026.07	2343.29	1293.01	1913.86	10988	8134.66	28381.2	1887.56
O60664	PLIN3	Perilipin-3	12947	11832.8	12864.9	13019.8	13420.8	13443.6	13515.9	14963	12701.9	12430.9	13199.1	12173	14716.2	12515.3	14494.4	8912.68	17354.5	14305.5	9624.74	10537.1	17917.7	10399.5	5473.04	8257.63	14839.4	7040.83	17706.5	15722	15281	10856.5	14053	9676.89	6465.06	11408.1	16718.1	13350.9	9017.16	8793.33	10702.6	16344.3	10653.9	12912	12932.1	10444.1	14713.5
O60684	KPNA6	Importin subunit alpha-7	6823.98	5354.95	7577.72	6220.15	6422.64	8342.25	6113.14	6257.99	7322.18	7626.41	6480.12	7392.56	7622.18	5631.28	10355.9	7159.1	6163.14	5602.54	7059.3	6496.1	7535.12	6181.28	4123.22	7569.36	8035.18	6973.65	8316.75	5924.98	8027.58	6023.4	7427.91	5032.77	11545.2	7815.92	9784.72	8975.71	5037.35	6004.23	5597.43	5644.56	7359.65	5315.58	6809.56	8440.21	10280.2
O60687	SRPX2	Sushi repeat-containing protein SRPX2	48469	1120.21	1187.07	8290.38	4287.4	4445.2	5268.14	11100.3	8675.21	16334.9	43462.7	6435.56	15599.7	2959.34	16521.8	9365.66	4519.15	13251.2	8361.82	36363.7	43296.3	24182	8480.64	4269.6	635.349	11575.1	2669.86	6061.56	5060.21	18995	4658.83	5082.36	1634.12	6489.24	5322.13	2316.8	5172.14	2639.83	3854.24	5746.46	10700.2	7063.32	1739.39	13363.8	4469.5
O60701	UGDH	UDP-glucose 6-dehydrogenase	2768.95	2908.69	3554.47	1899.3	1639.06	2959.35	2585.76	3379.89	2682.05	3032.72	2312.19	2839.52	2981.61	1086.61	1274.19	1102.2	3883.5	988.517	2492.83	4146.5	8568.3	2596.46	1293.69	4753.66	7891.31	1773.69	11957.8	3411.36	5206.77	1705.17	2354.22	2632.07	762.245	5588.71	3551.62	5994.98	4639.67	2434.56	6208.09	6073.35	4083.32	2547.94	4037.14	6572.07	7591.95
O60704	TPST2	Protein-tyrosine sulfotransferase 2	4580.79	3714.17	2884.66	3526.89	5212.21	4408.56	4784.62	4872.53	4604.24	4822.06	5467.17	4450.91	2453.77	4936.83	6713.7	2830.83	4145.18	2213.6	7194.29	5054.7	7044.15	3413.48	9903.55	3909.86	2284.29	15247.7	5128.89	4751.98	1680.31	4849.23	3271.66	3201.24	1517.34	2753.82	1210.18	2435.52	2550.47	8445.27	1895.73	3724.31	1519.23	2489.06	3815.93	3545.08	1673.65
O60711	LPXN	Leupaxin	3755.09	4077.01	3737.35	3767.63	3529.96	4891.58	4197.58	4281.65	3830.81	4752.72	2862.69	4420.24	4775.55	4937.89	1257.03	4372.19	6478.7	5126.65	2649.74	6808.96	2951.76	821.628	2296.01	12137.8	7600.67	2286.09	4986.66	2668.99	1279.99	7306.09	1099.15	2154.45	18813	2375.26	18049.6	11743.2	1622.76	1599.66	2519.93	2552.97	5349.98	3403.77	4560.3	11773.5	13126.1
O60716	CTNND1	Catenin delta-1	14681.3	14620	15374.6	16052.7	18101.1	15825.1	15630.3	15062.9	15474.7	15456.1	16960.3	14859.2	9451.31	17793	7691.7	14558	12993.3	11845.1	14373.3	12785.9	19167.4	14668.5	23456.4	9462.31	10372.2	12443.7	10124.9	12249.2	12684	10879.8	14230.3	14073	4535.68	11554.5	5812.35	9917.41	13329.9	19924.8	11621.8	11507.2	7924.07	14088.7	12089.6	12161.4	9033.92
O60749	SNX2	Sorting nexin-2	8410.1	7117.23	8212.92	8579.45	7049.75	10067.9	7958.96	8112.61	7564.09	8019.21	6173.74	9365.74	5343.58	2901.71	9092.73	4023.8	8545.05	5351.15	3285.61	3556.39	4986.84	6715.28	4543.94	7454.86	12311.9	4775.93	25680.3	6776.67	9488.63	3754.75	7631.07	6716.96	6663.09	10415.7	18482.3	10224	4130.19	4803.91	11295.9	8171.74	7022.96	5305.57	7240.3	17818.5	15844
O60762	DPM1	Dolichol-phosphate mannosyltransferase subunit 1	11520.9	6758.35	11937	11870.9	13072	11679.6	12143	12715.6	12427.5	11229.2	11996	11299.4	14826.3	17362.9	6185.38	19367.8	11367.9	16816.1	14104.1	15973.2	14449.9	19545.4	22972.9	14480.1	10413.3	21097.4	7654.85	13803	10077.7	11267.3	14029.4	12241.1	12699.6	9552	9705.11	11159.7	10540.3	13325.2	11145.6	11355.6	10176	19995.4	13330.1	8646.37	10423.8
O60763	USO1	General vesicular transport factor p115	2900.06	2660.72	2925.38	3016.66	2970.54	3204.14	3050.58	3210.15	2870.97	2975.62	2441.24	2861.17	3817.82	1802.73	4637.68	2839.93	6693.07	3286.85	1510.98	1075.07	4283.18	3791.54	2041.78	4366.97	6189.01	2706.76	6023.88	4744.97	4687.49	1150.28	4962.22	2800.52	2065.07	3263.14	5239.16	7734.24	2367.07	2165.16	4934.22	4148.98	3184.1	3499.92	3484.98	3678.95	9543.79
O60784	TOM1	Target of Myb protein 1	3592.51	6315.86	5852.5	4660.73	3960.6	4303.03	4335.04	4086.54	4451.89	3933.15	3160.9	3855.07	3382.69	3602.1	7703.41	2332.06	4421.95	4968.67	2873.81	2379.43	3883.96	5381.01	3207.26	3618.31	4131.32	3337.08	7187.61	3239.19	4373.21	2700.42	3422.7	3580.51	2854.18	3915.51	2944.57	3637.52	4010.24	3838.78	3498.83	3157.02	3859.44	2708.49	3264.12	4661.09	4991.19
O60814;P62807	HIST1H2BK;HIST1H2BC	Histone H2B type 1-K;Histone H2B type 1-C/E/F/G/I	97814.3	97148.2	87247.6	101551	104886	102768	108859	101595	103563	92827.4	103658	104564	99070.1	94187.6	34265.5	92926.9	51270.8	90277	43595.9	44580.8	124169	67739.3	138954	118333	81095.5	63900	51405	78717.6	59868	87024.6	72502	97990.5	231326	79693.3	202997	119314	77760.1	80357.1	108538	84378.7	112386	89615.7	67478.1	80165.9	90022.6
O60826	CCDC22	Coiled-coil domain-containing protein 22	4023.02	4738.05	3850.62	3606.19	3995.34	4307.37	3781.43	3792.28	4075.35	3462.87	2901.96	3698.72	3315.38	1711.1	4258.68	3372.73	4940.78	4679.45	1188.59	1923.85	1917.65	5516.55	3653.54	4041.04	4698.39	15000.7	8371.48	3248.15	4990.12	1836.4	5268.07	3641.44	3060.94	4716.61	5998.15	4676.03	2473.16	2358.06	4938.13	4517.88	3065.26	2912.58	3817.07	3794.71	6638.33
O60828	PQBP1	Polyglutamine-binding protein 1	2389.1	1326.22	1514.82	1213.2	4075.5	2004.26	3349.77	2330.13	3498.6	1327.77	1181.38	1517.02	3347.93	2817.49	2222.35	627.525	5614.43	3409.19	2561.98	1179.45	2298.71	3811.04	10957.9	6645.97	13718.2	804.074	3792.09	2488.97	1673.97	2332.8	2610.47	1788.5	1367.49	2276.53	3214.01	3864.61	2113.26	1481.62	1008.13	1956.47	3809.88	2017.36	951.1	1871.3	5885.57
O60830	TIMM17B	Mitochondrial import inner membrane translocase subunit Tim17-B	4415.42	5600.27	3710.23	476.699	5426.28	5590.39	2854.78	4220.19	4521.1	6140.42	2961.47	5457.48	217.374	5812	3396.39	5601.67	2038.96	4808.97	4218.39	5720.47	2279.65	6168.5	4837.51	4378.46	2017.08	5621.2	2503.44	2702.47	2668.56	2705.91	1950.91	2786.26	3897.4	2058.51	2417.25	1919.87	2561.77	2482.31	1718.54	2012.51	609.942	6935.94	2655.46	2819.88	2776.64
O60831	PRAF2	PRA1 family protein 2	8850.83	5614.39	8274	9252.21	9832.45	11441.2	10111.7	10306.3	9345.62	8721.48	6482.4	6899.75	12852.7	15942.2	8383.34	19101.2	8591.46	18700.8	11935.4	8401.54	14047.6	19188.3	20389.7	10201.1	6693.91	8065.04	4776.72	14816.1	11049.2	8291.38	15758.4	11578.5	11964.6	11186.8	10270.7	9624.1	13174.6	10485.4	10624	12870.8	12161.6	16709.4	11716.5	4586.49	8341.91
O60832	DKC1	H/ACA ribonucleoprotein complex subunit DKC1	7084.38	5077.16	6171.41	6258.19	6793.52	6201.04	5936.14	5587.12	5984.98	6870.91	6919.87	6636.11	6772.78	4077.51	1994.6	8258.36	6959.08	4916.09	1260.93	2826.29	4959.17	6129.84	4733.86	6508.65	6942.36	16773.3	6848.27	4359.22	4826.53	2284.14	8135.18	5735.68	4478.97	5155.15	9906.15	6750.81	3678.23	4698.12	7007.98	6330.27	6259.81	5558.51	5902.95	5192.32	7122.45
O60841	EIF5B	Eukaryotic translation initiation factor 5B	2368.37	1532.46	1811.22	475.988	1585.88	1358.33	2338.02	3844.2	1266.9	1972.49	2021.51	2329.87	2106.36	1460.12	3185.64	2930.11	3873.75	3127.78	1486.53	1637.5	2846.25	3737.46	2586.33	4359.56	5766.75	2063.1	5723.26	2047.96	3043.34	1551.34	1235.98	2705.7	2082.15	1751.75	6246.72	4943.73	1282.97	1756.02	3173.79	2701.18	2702.89	2502.26	2070.09	3564.26	7351.83
O60869	EDF1	Endothelial differentiation-related factor 1	2888.83	725.433	1732.43	5232.42	3395.84	5735.35	2103.69	1196.04	2201.81	1868.88	4355.98	1696.2	2612.1	5525.35	18340.5	603.038	7111.04	8969.2	4866.32	8234.4	13104	29645.7	5421.26	20008.3	40520.9	3307.27	4667.87	4768.28	5961.06	9948.78	3127.06	3463.82	1184.54	2898.15	2726.9	13529.9	2481.97	3586.05	3401.52	7644.94	4636.13	4783.15	6444.97	3292.54	13126.1
O60884	DNAJA2	DnaJ homolog subfamily A member 2	4436.6	3285.43	4867.07	4621.88	3833.99	4363.69	3566.64	4037.18	3847.96	4891.38	4423	4726.42	4113.82	3858.65	14565.1	4164.98	4650.83	6866.09	3903.95	3976.85	4573.21	4920.38	5940.05	4382.95	4162.33	3062.18	5927.78	2500.99	4358.1	3857.98	4064.03	3717.38	5235.61	3913.45	4511.19	3974.72	3122.91	2950.9	3133.6	2818.44	3852.2	2450.96	2851.06	5451.6	5246.38
O60885	BRD4	Bromodomain-containing protein 4	2701.4	1090.69	2917.97	1391.48	667.417	1879.25	1964.39	962.008	1648.07	1173.62	871.681	1095.53	1291.77	416.919	20038.9	1155.33	2473.66	262243	4998.02	4918.23	1102.09	19038.7	3436.73	4108.14	4576.52	6640.74	4892.18	2281.23	2356.04	13190.3	1777.43	1763.82	1607.26	1229.35	5377.15	2493.06	769.347	1009.91	4257.16	1643.74	1682.34	679.415	1468.34	2945.07	3939.68
O60888	CUTA	Protein CutA	3695.36	1971.53	3668.64	4818.47	3577.61	4692.16	4311.87	4126.42	4483.22	4332.19	2483.41	3360.9	2286.64	1353.86	1454.45	2964.78	4582.8	3374.85	6348.93	5785.01	5752.97	11253.5	7825.44	6608.36	5345.19	26768.1	5903.42	6535.96	5895.17	3091.37	2326.72	2236.62	894.749	4001.73	1562.5	6035.07	3696.65	3497.74	4096.11	4712.78	3857.78	3530	5380.35	9617.12	5502.16
O60925	PFDN1	Prefoldin subunit 1	10778.5	2059.98	2688.79	600.238	6681.07	7746.84	6732.24	6631.93	6088.24	7876.14	5477.53	7790.63	6053.92	2650.44	7744.39	5159.73	9922.13	4601.17	3385.84	3134.28	4861.73	10137.3	5350.65	6882.89	10544.5	4679.82	19314.6	4535.61	9091.72	7656.23	6308.81	8599.46	3812.8	8852.78	9456.39	7271.53	8062.49	4178.46	8359.39	7812.05	9602.97	4366.87	5443.58	7966.84	11341.2
O60934	NBN	Nibrin	4716.28	3763.62	4081.93	2075.97	1839.23	2634.48	4226.24	3525.32	2854.13	2806.8	3969.06	3025.17	2223.3	3297.3	3058.5	2388.13	4468.86	3179.88	2102.77	2270.96	4477.24	2955.86	2523.31	3642.81	2699.82	2239.74	6345.92	1992.41	3507.29	2130.12	3371.58	3446.75	2234.79	3496.06	5452.65	3888.53	2522.46	1289.41	1919.39	2341.75	5348.82	2507.83	3519.74	3432.44	4458.93
O60941	DTNB	Dystrobrevin beta	4592.32	2390.4	3942.99	4050.14	4792.09	3924.57	4783.94	4552.34	4191.09	3959.09	4807.59	3984.89	1970.44	3666.69	6355.17	5164.9	5404.54	2397.21	2261.33	3028.3	4798.98	2459.99	2910.83	2077.64	3545.52	4828.87	2627.77	3255.52	3663.46	2022.71	3038.71	3753.16	2232.54	2222.67	1742.72	2204.11	3544.56	4556	2562.19	2331.87	2434.83	3409.29	2202.21	3284.8	2525.61
O75027	ABCB7	ATP-binding cassette sub-family B member 7, mitochondrial	3056.86	4041.79	4090.23	1855.29	3089.32	3254.19	3289.52	3204.72	2872.99	3251.6	2642.79	2443.28	5407.26	3616.8	2856.41	12394.7	3447.1	8244.59	9936.61	9033.36	3757.19	10460.2	2745.83	4454.02	2700.05	6417.48	2306.82	5612.89	2464.94	3144.15	3705.85	3120.71	7577.34	2340.35	4683.93	3501.46	2399.52	4202.91	5065.37	4178.91	2986.21	12253.1	4408.96	1653.52	2914.03
O75044;P0DJJ0;P0DMP2	SRGAP2;SRGAP2C;SRGAP2B	SLIT-ROBO Rho GTPase-activating protein 2;SLIT-ROBO Rho GTPase-activating protein 2C;SLIT-ROBO Rho GTPase-activating protein 2B	362.917	48.8336	310.556	704.533	348.087	579.917	663.312	422.196	583.302	415.84	405.306	684.927	570.881	795.667	2361.58	618.677	605.207	14108.4	490.697	11332.1	490.821	10669.7	7.78192	919.172	1232.97	24210.7	904.457	775.363	875.742	507.771	1057.76	636.889	1360.52	804.195	692.714	796.1	677.442	580.441	141.68	181.658	636.812	622.113	512.982	472.516	1283.46
O75063	FAM20B	Glycosaminoglycan xylosylkinase	1581.57	1062.04	1381.3	3330.13	4267.22	3720.67	3563.04	4147.17	2846.13	493.571	2657.03	1025.11	1868.96	4264.74	4690.88	2360.59	1601.73	4981.66	6391.14	3099.52	9915.43	4124.23	3817.18	3723.43	2992.84	3440.73	2069.84	5043.35	3641.38	6524.64	5750.71	2837.61	4746.92	2585.25	4117.37	4213.09	4365.97	3724.68	3160.54	4586.77	2972.46	5991.31	3338.27	785.802	2060.88
O75083	WDR1	WD repeat-containing protein 1	8516.12	8098.26	8399.22	7236.21	4858.67	7931	7447.63	7455.93	7289.73	8564.8	5982.85	9399.51	7547.79	3375.33	17080.9	4084.03	11505	6882.41	3801.9	4919.6	7351.09	11838.3	5003.68	9578.64	19152.2	5601.21	24323.8	8065.63	14680.8	3929.13	6484.34	5717.95	5402.42	10992.3	19374.3	13106.6	6005.32	4879.93	12172.4	11122.2	8417.25	6582.93	9641.82	14373.5	16950.3
O75094	SLIT3	Slit homolog 3 protein	6608.07	6566.85	6867.56	39245.2	25459.2	39613.4	12908.7	13098	935.12	7809.91	7831.25	8098.97	8023.75	8465.77	13813.7	9780.52	9504.71	6360.82	8544.9	10611.8	13835.6	10400.5	16242.6	10881.7	7849.03	9653.28	6366.39	5185.49	8082.12	14117.1	12499.9	22623.2	11637.2	4938	10109.9	4144.42	5429.1	13552.8	9454.49	9560.48	4899.88	4062.87	4382.28	9089.14	10024.6
O75095	MEGF6	Multiple epidermal growth factor-like domains protein 6	518.547	626.25	472.965	2218.97	2741.87	2095.36	2261.84	2380.07	2376.52	479.667	1753.29	1283.32	3264.37	2219.87	2933.98	1450.99	640.196	2196.46	112354	2006.11	151058	265.061	4801.06	1295.73	506.99	2554.31	3690.42	2970.92	1801.12	4871.53	2773.05	4089.89	1481.52	2064.75	1629.76	3278.49	5206.85	1193.36	1530.32	3955.79	1129.38	14622.8	2900.92	2380.54	974.857
O75110	ATP9A	Probable phospholipid-transporting ATPase IIA	3503.53	2381.38	3359.33	2381.43	1106.47	3046.35	4415.39	5378.17	4427.64	2656.71	10131.6	7906.25	5724.37	5255.6	5706.37	6551.34	5488.88	6732.32	9483.51	3970.64	4766.14	6011.65	1570.42	5012.59	3863.45	15113.7	4091.8	3300.41	2912.77	3926.25	4963.88	4633.79	1331.8	3628.83	2670.71	4247.7	4667.48	2817.72	3340.53	2669.4	3519.45	6674.36	3484.31	1553.71	3048.56
O75112	LDB3	LIM domain-binding protein 3	10723.7	5664.29	4585.53	4728.49	5059.13	9388.4	10775.5	12260	11563.3	11400.9	13597.3	8491.02	2016.89	3448.43	1584784	6557.07	1413.86	54785.2	5125.39	5002.97	3113.71	7932.64	2325.94	16367.2	4218.15	5433.65	6334.13	626.024	6558.94	12280.6	637.197	4196.03	1542.04	4989.42	6882.35	1345.22	6477.7	3398.39	2730.48	1920.45	1941.88	2452.91	1379.57	15605.3	2439.74
O75116	ROCK2	Rho-associated protein kinase 2	5285.54	4582	4289.97	4700.11	4463.37	4779.53	4793.01	4990.57	4598.14	4849.24	5058.26	4770.54	4104.15	3308.27	7937.85	4856.04	5585.5	3062.11	2631.51	3707.72	4240.56	2059.15	6096.02	3598.66	4871.53	4762.28	7096.65	3994.44	6688.54	3018.01	7055.88	4950.7	5385.95	4729.55	5949.78	5625.01	4221.08	3742.09	5237.57	4929.66	4536.84	3017.11	4539.91	5604.88	6508.52
O75122	CLASP2	CLIP-associating protein 2	1444.98	405.981	415.668	428.25	3008.63	385.221	3968.51	686.702	473.413	2933.55	3862.83	1365.1	1220.41	1309.9	3235.26	1118.41	1819.51	4936.38	1301.67	708.393	536.535	1580.83	7850.73	3657.49	2266.58	24210.7	2695.68	1323.2	1755.54	896.1	2085.48	1327.09	904.666	1398.66	2448.01	1656.77	1301.87	503.029	1869.46	1197.55	1972.88	2139.2	1177.84	1381.81	2166.02
O75131	CPNE3	Copine-3	6820.96	5004.59	7330.24	5761.56	4537.79	6838.59	6585.9	7082.41	6974.77	7004.74	5580.93	7086.11	4174.93	1575.99	5463.16	2264.79	6219.11	4006.72	2689.13	3462.98	2219.66	3898.13	4257.02	6089.17	10107.8	5313.79	15587.3	4478.54	7778.63	3859.38	5600.22	4534.34	3187.05	6401.06	10102.8	7644.82	3237.37	3529.39	6006.85	5108.15	6497	3028.21	5028.5	12409.1	12377.3
O75146	HIP1R	Huntingtin-interacting protein 1-related protein	12880	1138.79	1151.43	14453.9	10575.4	13318	8128.81	13183.6	8981.48	9903.8	10689	7875.71	8762.42	8049.87	6338.21	6530.85	9704.54	23096.9	13141.8	12924.6	6681.67	12773.6	5794.94	11517.6	10357.4	163987	4475.46	7715.68	5423.38	6996.14	10177.4	9927.4	32478.5	6131.57	25828.6	13399.3	8684.07	3324.35	5528.13	9669.7	11647.4	16221.5	7916.08	3196.34	7972.54
O75150	RNF40	E3 ubiquitin-protein ligase BRE1B	1488.36	3165.01	509.794	1535.87	2110	2134.16	2488.62	1806.85	2160.49	849.192	1720.26	720.804	1050.64	1633.94	4893	1372.52	942.123	4178.54	1101.22	2473.53	1566.04	3413.03	1054.71	4271	1776.73	1058.94	2621.11	1188.91	1735.06	1205.75	3186.1	3889.68	1480.53	2265.06	3092.68	2551.2	1183.25	729.88	1424.82	902.27	2254.82	1320.68	1118.36	2244.72	2862.62
O75152	ZC3H11A	Zinc finger CCCH domain-containing protein 11A	4408.36	1907.92	1729.78	6107.01	4624.19	5399.46	5092.3	5077.04	5264.84	4773.18	4891.04	5063.85	3416.79	3275.76	2894.02	5181.42	4359.67	2529.21	2077.46	1627.52	1604.84	2775.94	3782.64	4454.13	6074.41	6319.57	4687.94	1845.95	3503.95	1539.44	6843.31	1992.32	4838.49	3990.13	8534.94	5725.99	2196.12	3494.69	3526.57	2744.08	4106.31	2110.3	2365.93	2858.05	6981.64
O75155	CAND2	Cullin-associated NEDD8-dissociated protein 2	2410.61	1844.95	1456.99	1580.28	1193.9	847.826	757.424	448.523	790.581	1230.9	1494.99	925.601	1057.21	1220.04	5188.93	1839.04	1552.48	14108.4	1760.17	3639.29	2492.82	862.041	10957.9	1421.14	13461.3	1797.2	2027.28	683.119	960.575	907.407	591.592	1567.68	2525.87	1101.58	2718.49	1373.17	1094.35	1160.29	1209.24	606.096	1314.67	975.358	1836.62	3173.46	1381.14
O75165	DNAJC13	DnaJ homolog subfamily C member 13	3527.13	3117.02	3431.79	3503.78	3569.05	3640.38	3776.23	3676.11	3839.91	3583.26	3548.53	3459.05	4192.08	3585.64	3803.21	3950.92	4462.3	4825.69	3441.87	3410.35	3927.07	3134.87	2014.18	5222.17	4656.75	5663.41	2932.9	3673.78	3411.11	3142.93	4586.22	3589.94	5953.2	2649.02	5428.58	4878.98	3543.23	3355.77	2982.13	3045.78	3287	4328.71	3885.69	2812.56	6150.37
O75170	PPP6R2	Serine/threonine-protein phosphatase 6 regulatory subunit 2	1586.2	1023.42	1594.42	1518.31	3966.04	1002.49	1260.07	1808.37	1074.7	1032.42	1916.56	2120.19	1754.27	1632.65	773.029	1757.43	2552.2	4058.61	571.295	1713.88	2522.71	3033.2	10957.9	3185.34	7805.35	2650.52	2669.61	2149.41	2617.9	1611.13	4619.38	1753.56	3498.8	1838.99	3688.82	3065.79	647.026	1663.45	1845.55	2013.76	3190.23	1934.56	2241.1	2280.5	3172.52
O75175	CNOT3	CCR4-NOT transcription complex subunit 3	1105.09	2735.96	317.795	367.293	584.813	3846.24	2402.28	3402.29	722.053	525.643	1901.36	2821.88	2175.46	1208.21	6903.54	638.315	2127.63	14108.4	1095.73	11332.1	22621.1	2698.31	1167.47	3878.71	4845.75	1616.28	4027.5	807.224	2520.17	994.289	1995.65	1428.97	2506.7	1936.52	2258.71	2896.26	544.9	1004.72	1325.98	974.377	1600.9	679.53	1469.53	2367.86	2981.85
O75190	DNAJB6	DnaJ homolog subfamily B member 6	6361.63	1776.11	7640.16	7948.51	8258.5	9110.46	7379.14	9592.94	10402.9	5655.31	6456.75	5419.99	7517.01	5687.89	16071.5	6078.47	5039.29	6207.09	6956.07	7646.56	5204.53	5989.31	6471.72	5203.13	4965.07	4626.66	4562.32	6746.22	8311.88	7528.88	7856.01	4660.49	7970.11	9959.39	8409.59	8227.84	6766.79	6518.54	5314.42	6916.9	8421.72	5047.44	6900.65	6072.12	7176.8
O75208	COQ9	Ubiquinone biosynthesis protein COQ9, mitochondrial	2760.33	2556.1	1115.61	2730.78	3583.5	2260.18	3099.35	3780.77	3525.12	2432.63	2858.06	2241.68	2252.36	1282.42	34694	2060.91	3118.76	4726.42	5228.4	1742.94	3404.28	1818.53	1293.14	937.719	2712.9	1338.67	2662.96	2950.01	2445.61	3092.42	1625.48	1673.46	2915.05	2478.3	2400.07	1941.87	2167.52	2486.67	1560.96	1506.52	2654.59	2698.4	1980.03	2465.82	1842.41
O75223	GGCT	Gamma-glutamylcyclotransferase	3126.18	2828.04	2978.21	3971.4	2320.82	4349.81	3700.96	3806.11	3632.15	3126.36	1477.32	4055.01	3640.18	596.424	20673.5	2277.84	9567.92	7717.21	1279.38	4300.73	562.617	34144.4	2898.97	5097.87	16924.1	4341.14	52706.5	6456.01	37652.7	2894.97	13575.5	3227.25	3297.8	11055.8	9500.76	10164.7	4418.28	3239.09	20765.7	24679	9748.54	10002.4	14770.2	6529.02	6888.13
O75251	NDUFS7	NADH dehydrogenase [ubiquinone] iron-sulfur protein 7, mitochondrial	16288.1	6424.26	17553.9	20196.9	21137.8	17379.3	17224.6	14987.3	16422.6	15758	17220.9	14695.9	18893.1	19889.5	42023.2	14652.7	16327.1	19272.2	17683.9	12155	16576.9	19597.8	19218.9	18603	15280.6	10419.7	6586.79	17284.4	11735.9	13312.2	13022.5	13414.6	30070.1	12106.2	20885.5	18327.2	10382.6	13495.3	12745	12963.5	13872.1	25894.1	11483.9	8687.83	15238.4
O75298	RTN2	Reticulon-2	2173.25	909.434	1199.71	2845.07	7262.11	3045.58	699.507	2383.4	330.864	3313.12	1173.09	1118.54	332.142	644.495	60757.8	941.01	448.619	4647.52	5431.23	4812.56	5971.04	6923.29	6468.54	2015.8	2179.35	4571.44	3037.77	4225.28	2731.5	1118.18	1563.25	5311	3475.75	1396.48	2255.9	1043.07	504.285	1172.44	3013.2	2993.8	1821.25	858.835	3355.52	3456.78	1228.5
O75306	NDUFS2	NADH dehydrogenase [ubiquinone] iron-sulfur protein 2, mitochondrial	13452	15030.4	13031	12055.8	13275.4	11779.1	11548.5	10038.5	11858.5	13488.8	14655.5	12261.3	13169.3	16096	24236.7	7761.19	10799.4	13839.8	11779.3	13824	12820.7	13393.5	17127.2	11788	8832.6	8358.41	4714.5	8468.67	6376.12	14192	9115.84	8691.85	17328.3	7720.52	9381.83	8526.26	8986.99	10092	7957.29	8193.95	8278.07	12306.9	8023.82	7782.39	7734.65
O75309	CDH16	Cadherin-16	12521.3	7671.44	8344.21	12597.6	13522.2	11699.5	12013	11961.3	8933.92	11927.4	12954.6	10670.4	2010.29	9541.8	19989.6	4817.68	11282.6	2962.41	5950.26	6492.05	7482.45	4750.19	20640.2	4624.52	5765.56	24617	5365.73	4877.64	5205.32	5204.13	3180.82	10968.1	2931.55	2122.1	2671.33	2908.7	6632.82	13106.7	1970.69	2575.06	1651.62	2326.93	2559.91	3306.32	3173.15
O75323	NIPSNAP2	Protein NipSnap homolog 2	6307.11	6382.88	5637.72	5162.81	5478.96	4846.95	5262.63	5702.3	4614.38	7080.64	6810.06	7072.76	5298.14	2587.86	49334.7	3796.96	6631.02	6454.49	11887.2	6347.71	181955	7965.7	6156.76	4729.45	6292.07	9755.38	6694.02	6262.4	3659.49	2620.42	2482.14	2226.49	2487.19	3679.8	3116.8	4954.56	3995.33	5430.33	7807.24	3405.55	3793.87	6810.9	5220.89	6413.6	5744.54
O75339	CILP	Cartilage intermediate layer protein 1	1362.82	1556.48	1493	1532.11	6179.63	2522.37	1274.64	1468.1	396.774	735.45	2965.99	2136.82	2693.76	1605.02	20321.4	1178.55	1820.1	7354.97	877.82	11332.1	1984.83	2915.32	10957.9	4058.49	1564.2	2070.24	3379.98	832.059	2182.11	2017.41	2550.96	7321.85	1671.61	3293.31	1601.52	2312.39	2430.81	1080.6	2733.38	2789.54	3128.9	2309.83	1471.69	1825.07	1292.38
O75340	PDCD6	Programmed cell death protein 6	8463.61	6671.05	9376.93	9403.39	10553.2	8782.24	9309.17	9514.18	9649.45	10226.8	11061.2	8473.39	14985.5	8354.26	7243.06	6231.94	6408.29	16465.6	14991.2	19446	7928.22	5758.29	10617.3	8223.4	7229.85	3140.8	11799.1	5798.82	8990.32	13431	11727.8	7174.36	7187.88	10913.7	7564.6	6202.22	6234.14	4908.69	7057.11	12058.7	11305.2	3333.47	6746.5	8801.66	6606.23
O75347	TBCA	Tubulin-specific chaperone A	2346.14	1552.04	1416.01	3398.43	1786.49	4651.73	2717.33	1273.04	846.623	2463.76	1393.78	2878.42	3093.89	1894.05	4812.43	1848.39	6822.65	1401.39	2355.86	3998.3	2277.74	10025.6	2171.73	5501.45	12839.2	2647.67	3045.99	5707.4	8843.8	1482.96	892.043	2358.47	980.73	4010.88	3865.17	9960.13	3827.54	1202.94	8681.34	6251.7	3477.55	2282.91	6045.27	3465.97	9410.45
O75348	ATP6V1G1	V-type proton ATPase subunit G 1	15036.4	19713.2	15078.8	19163.1	17731.3	17056.9	17433.9	17260.8	17425.7	13510.2	14344.4	13299.9	16183.5	13553.5	10376.1	23262.1	17408.1	24435.3	24128.3	15352.6	14944.7	30955.5	16062.6	29380.4	20621.4	17299.8	13367	21650.8	14149.3	13934.4	18544.7	11013.9	26041.2	14285.4	19505.6	23394	17864.8	13074.9	13994.7	16009.3	18009.3	25920.1	19746.5	10679	19951.9
O75351	VPS4B	Vacuolar protein sorting-associated protein 4B	4606.87	3074.04	4233.5	4524.71	4163.8	5524.87	4581.08	4631.82	4199.64	4634.68	3408.17	5511.79	3770.76	2124.14	5966.89	3976.26	5230.72	4931.03	7222.56	8182.97	3662	4773.02	4230.15	5781.02	8400.75	7404.71	11128.4	4300.71	4912.92	3070.41	2118.05	2530.92	3104.18	5341.58	8748.73	6734.78	2383.85	2697.98	6303.96	4000.23	2895.3	3162	3873.45	6300.85	9180.68
O75352	MPDU1	Mannose-P-dolichol utilization defect 1 protein	7912.04	9198.67	7119.57	6307.62	7716.01	6221.33	6756.93	6572.57	6399.94	8199.87	9284.36	7813.64	14483.9	13994	4892.02	18282.5	11515.2	15627	8755.99	9404.93	7179.29	23529.6	38454.5	27583.4	8931.2	21150.4	2065.3	9444.46	4687.89	3953.78	10119.9	7367.32	13150.2	5197	7630.49	9270.44	5800.58	9292.96	7292.1	7792.27	4654.9	12482.5	8307.94	2997.51	9508.25
O75367	H2AFY	Core histone macro-H2A.1	47258.2	68110.8	48984.6	42251.9	50868.1	42898	44121.5	42550.6	45536.9	48455.5	56399.8	47865.7	58905.9	69597.5	22799.4	63617.4	31908.3	54039.3	30076	24936	41217.2	56441.3	66942.2	48667.4	47323.5	60366.4	24899.1	43674.1	48930.9	35094.2	43345.1	47752.9	96602.4	61480.2	65556	45327	48892.4	46994.6	63129.4	47874.1	58607.1	85591.3	51183.1	35338.1	41629.3
O75368	SH3BGRL	SH3 domain-binding glutamic acid-rich-like protein	10132.9	8133.36	10558.4	9442.69	6075.66	10654.4	9386.02	9670.64	9331.55	9836.24	6064.18	11454.9	6229.91	1078.25	10643.4	887.596	8585.23	3458.77	795.493	1786.36	4311.93	9166.88	3648.21	11607.1	25687.1	5322.4	29796.4	7096.69	20791.1	2232	3025.35	2676.43	4382	15169.4	24560.9	18446.8	6869.58	4124.62	12641.2	9579.44	10312.9	5409.92	9562.32	18164.7	18605.9
O75369	FLNB	Filamin-B	10620.4	10536.8	10609.7	10573	10683.2	10519.4	10601.9	11166.4	10679.3	10611.2	10517.6	10193	10251.1	8730.9	8428.61	9504.13	12764.9	7970.55	9492.71	8400.68	11698.3	6214.58	10137.5	8880.54	10763.3	11270.8	13752.5	8276.11	9848.41	10004.9	10644.7	9026.92	9136.26	10027.9	6962.91	9167.3	8858.03	8921.08	9017.91	9198.04	10887.9	6791.4	9798.54	14250.8	9876.59
O75376	NCOR1	Nuclear receptor corepressor 1	1998.19	1344.72	988.363	1657.63	1805.53	2308.63	1497.58	2093.24	2518.37	2245.43	1826.59	1953.45	1060.06	2533.85	2614.72	2330.14	1292.38	3003.29	2615.84	758.584	5304	1732.5	2418.5	546.008	1366.45	2595.86	1749.95	1171.11	1357.77	1399.16	2704.71	1487.81	4180.03	1420.23	3040.32	1989.99	1566.35	1832.2	848.809	1453.14	1877.11	1183.96	1328.14	1636.48	1830.18
O75379	VAMP4	Vesicle-associated membrane protein 4	645.785	407.58	253.774	1838.82	1497.99	485.411	2279.37	3202.39	1577.03	311.926	1532.27	1063.15	950.71	886.685	27997.4	577.962	1108.67	1476.99	1309.68	1430.14	2856.16	2423.33	476.999	1651.89	794.367	663.745	2200.63	3446.87	3198.24	1677.12	5415.81	1513.08	2596.33	1458.69	2390.11	2517.48	2619.76	1641.28	809.192	1023.72	2316.21	3572.6	2065.28	2757.82	2144.12
O75380	NDUFS6	NADH dehydrogenase [ubiquinone] iron-sulfur protein 6, mitochondrial	20195	18883.2	21849.5	15187.4	16854.3	14045.7	14411.7	14385.6	13959.9	19722.7	20701.1	18675.7	15052.8	16559.5	31164.9	13863.8	15061.1	12400.3	16413.6	10356.8	18819.8	9765.84	19414.5	13679.5	10589.3	6252.94	3548.72	7839.94	7092.39	19900.8	9708.53	12629.1	22846.3	9656.6	10621.9	12309.4	10961.3	9726.01	9085.08	10342.1	8723.02	4967.06	6271.03	6683.25	9213.35
O75381	PEX14	Peroxisomal membrane protein PEX14	2681.7	4940.21	2745.05	2608.02	3476.79	2855.13	1924.27	1416.35	2262.36	3031.37	2668.04	3007.76	6362.31	5909.7	9971.78	7909.46	3866	6483.76	4090.56	2829.49	13932.2	6042.8	8499.99	5267.17	2926.19	6074.9	979.667	2558.37	1745.12	4120.52	3435.85	3576.23	8254.46	1983.89	4351.28	2367.72	1302.58	2744.63	3755.46	2413.45	2490.68	5236.56	2531.22	1278.93	3812.2
O75390	CS	Citrate synthase, mitochondrial	8065.8	8074.33	7696.44	6444.52	6051.97	6843	7235.63	6932.42	7194.77	7577.2	7233.35	9194.36	10390.2	3669.21	47036.1	5893.34	9777.12	9096.52	9937.36	11436.1	5845.18	14191.4	10860.2	13812.5	13329.7	13033.1	13158	8528.08	5985.33	6113.24	3134.34	3372.25	12988.6	5776.35	12307.2	11762.5	5449.14	7911.28	9072.86	7123.88	7527.56	9808.25	10912	8889.47	12261
O75391	SPAG7	Sperm-associated antigen 7	1183.49	1485.69	833.833	3057.35	1270.47	3192.66	832.125	836.243	891.958	1669.97	1261.02	701.272	1121.36	832.756	3341.4	1399.4	2315.15	3827.23	996.824	6216.56	1479.07	2733.79	1796.78	4487.95	2829.82	1844.49	4632.7	1776.5	3026.98	895.465	2197.11	988.317	1380.69	2534.16	2450.42	3153.7	1087.22	1266.36	1881.65	2352.53	647.4	1326.09	1338.21	3034.01	2937.67
O75396	SEC22B	Vesicle-trafficking protein SEC22b	11230.8	7559.65	11168.7	10514.9	10903.9	9994.48	12817.5	13017.2	11216.4	9992.64	11337.5	10859.5	14378.4	15870.6	10699.9	18205.6	14770.4	14377.5	10851.7	11782.1	20281	17835	20878.6	20500.6	14105.4	20386.8	8777.53	11857.3	7796.86	14315.3	9234.11	10534.2	19929.8	9127.19	12749.1	15190.9	11314.7	15038.9	8809.06	10350.7	11953.7	14922.6	11514.8	9961.03	15610.4
O75400	PRPF40A	Pre-mRNA-processing factor 40 homolog A	4715.17	2779.63	4346.18	5882.24	4070.92	5178.78	5050.51	5641.48	4906.02	4636.29	3616.83	5412.46	3265.83	2289.17	3927.94	3662.34	4202.67	1495.74	2434.21	718.681	3656.33	3864.99	2982.37	3808.42	5148.02	4245.65	7188.35	2561.72	4265.58	2153.81	5858.29	3010.35	4984.83	4228.93	8446.92	5987.33	2237.98	2298.57	4745.6	3114.52	4516.18	2539.73	4238.86	6865.26	7533.34
O75410	TACC1	Transforming acidic coiled-coil-containing protein 1	7101.87	5994.26	8252.33	5178.14	5108.93	5391	6815.39	5923.1	6781.34	6374.74	7629.18	6607.75	4133.32	5397.7	13227.2	6078.9	7118.75	4460.71	3660.39	3611.19	3656.25	3622.09	6270.95	6308.67	6388.72	6491.78	7498.37	4006.62	5531.94	2727.17	6119.51	4726.02	7445.98	4872.73	6004.49	5896.02	3556.07	4901.35	4287.08	3635.79	5024.13	2565.86	4272.63	6896.16	6402.04
O75427	LRCH4	Leucine-rich repeat and calponin homology domain-containing protein 4	15599.8	3704.77	8271.06	5399.85	14143.7	10993.2	11681.3	7557.81	10419.2	8818.37	18508.2	9710.59	12013.4	15661.3	14941.7	9130.92	22764.1	165928	19763.4	22818	10626.2	10161	13655.6	22536.5	18729.3	60293.2	11532.3	8639.56	7593.45	12149.2	9105.25	12386.2	18584.5	8562.48	25283.1	16997.7	5605.58	6811.25	9435.58	7904.97	8953.34	16999.6	9235.71	9089.2	13575.2
O75431	MTX2	Metaxin-2	6752.05	4440.69	6686.47	8380.96	8465.22	8062.52	8016.71	7834.13	7633.17	7064.74	7055.86	7412.04	10684.2	7950.25	9541.17	14617	6303.5	13540.6	17250.3	15871.5	6674.75	15605.6	7923.45	6493.45	5725.76	9136.76	3194.29	13324.8	6662.03	7311.67	6755.93	5513.26	8517.52	5130.19	6508.14	6646.4	5464.02	8959.98	7701.84	7006.02	5864.19	25919.7	10672.6	5271.6	6176.58
O75436	VPS26A	Vacuolar protein sorting-associated protein 26A	6620.08	4181.15	7199.44	6693.4	5748.02	6875.53	8034.1	9211.96	7658.58	7319.11	5014.86	7333.57	6894.64	2811.23	7038.54	4627.31	10298	5015.49	3457.39	3110.99	4395.81	5990.88	3703.41	8505.54	11182.5	3761.63	14171	7012.82	9165.1	3397.57	6328.05	5240.86	4427.74	7991.34	8940.55	9171.61	5802.49	5427.95	8372.69	6036.29	6333.6	5761.44	8773.51	12809.6	12370.9
O75438	NDUFB1	NADH dehydrogenase [ubiquinone] 1 beta subcomplex subunit 1	9870.68	12029.8	10158.7	10486.1	8318.3	10441.5	8769.53	8879.08	11516.1	10063	10082.2	10537.3	10019.2	15967.6	25383	7552.14	10379.8	14036.7	21912	11334.6	10836.8	19345.6	19495.2	15602.4	9356.64	12965.2	5347.09	6889.84	5557.74	5894.39	9918.21	7556.3	14517.4	6164.17	9906.32	8868.11	6789.04	10069.3	6428.22	7371.6	7849.47	14664.4	10679.1	5431.18	10214.6
O75439	PMPCB	Mitochondrial-processing peptidase subunit beta	2975.81	3428.74	2671.82	2140.15	3579.01	3072.68	2980.65	2354.07	2958.44	2838	2891.67	2765.98	2927.09	1322.15	3571.32	1973.89	3739.84	2368.55	2702.82	2167.86	3101.88	2827.32	5509.33	4594.88	4220.85	4139.05	5344.88	2890.53	2393.06	2062.82	1883.52	2181.25	4478.42	2462.86	3425.11	5157.7	2593.48	2603.06	2687.06	2097.89	2881.43	2784.61	3420.28	3476.98	5545.19
O75475	PSIP1	PC4 and SFRS1-interacting protein	5726.37	4358.05	2907.67	5145.21	3813.8	5721.4	5133.18	4806.95	5174.79	5548.81	4099.73	6550.71	4030.58	1510.28	1758.66	2268.03	7626.9	2997.45	952.349	2633.52	3538.64	5987.77	3178.4	4513.04	12420.1	1759.21	11447.2	3419.81	6629.1	2375.29	4066.65	3420.71	6127.48	5689.31	15319.8	7659.06	3425.78	2461.86	6845.33	4195.4	5975.43	2830.19	3766.56	5295.67	9167.26
O75477	ERLIN1	Erlin-1	5776.78	4008.85	5804.87	5660.36	6000.62	5546.42	5273.26	6156.02	5398.78	5512.46	6088.24	5431.82	8286.77	8559.08	10845.3	8416.81	6669.5	9788.57	8732.29	7449.72	5394.91	9548.71	9038.51	6913.18	5779.73	17205.6	3681.02	7611.49	5788.3	6364.5	11587.8	8283.93	6914.02	5528.13	5607.48	4507.74	5473.6	6001.97	7868.93	8539.64	6178.56	15371.3	6949.93	4120.54	4468.08
O75487	GPC4	Glypican-4	2494	1854.62	2378.36	3370.32	3073.42	3483.52	2577.6	1762.73	3262.75	2622.05	2615.58	2933.75	4261.16	4550.25	3722.75	4653.52	5434.36	4072.78	10035.4	6791.93	5964.07	4271.98	3989.17	879.765	659.273	4608.46	1956.28	5553.48	3527.73	3500	3861.65	2707.81	3180.95	2706.63	2803.27	3299.38	3325.47	3094.49	3559.91	4025.05	4802.02	4444.37	4112.41	3016.15	2332.35
O75489	NDUFS3	NADH dehydrogenase [ubiquinone] iron-sulfur protein 3, mitochondrial	10813.4	15014.5	10440.7	11645	13778.3	10918	11984.6	12112.3	11689.4	10706.1	12649.9	10389.7	11005.2	13073.2	23218	7897.41	9382.66	14739.3	9332.34	12516.6	12827.6	13486.2	21785.1	12233.1	9179.41	21394.8	5899.65	9383.75	7629.12	13992.5	8522.8	9113.29	15723	9287.08	10873.5	9476.35	11026.1	10463.8	8514.58	8262.03	9084.56	12414.8	8167.61	7651.35	7770.91
O75494	SRSF10	Serine/arginine-rich splicing factor 10	7799.13	6329.38	6480.25	11110.1	12401.9	10861.8	13011.1	10110.9	11396.8	9509.86	10098.2	8441.11	9258.82	6911.54	5504.39	12699.2	8263.71	6903.69	12840.8	7914.42	11999.9	8882.03	17665.6	10568.1	6735.11	5012.6	6959.5	10792.2	9911.25	12911.3	18786	12951.9	7584.6	10157.7	14273.9	14224.3	12725.1	9983.98	9651.96	9200.8	12091.1	15871.1	7599.66	6673.84	10398.5
O75503	CLN5	Ceroid-lipofuscinosis neuronal protein 5	14285	7800.59	7209.98	5909.1	7199.42	12269.4	13105.4	15421.2	13791.4	13993.2	15918.6	14372.6	9136.12	25433.4	1324.55	6406.16	3931.89	6218.67	18327.9	25282.5	54139.1	1013.47	9038.98	2942.16	3016.55	10308.1	9863.43	8329.51	2435.68	20441.1	2612.63	5774.5	2240.42	10140.4	1901.42	3325.19	4261.97	25166	1949.37	4790	1953.23	2329.52	14435.1	15905	2569.04
O75506	HSBP1	Heat shock factor-binding protein 1	5682.43	16652.2	16973.6	4719.9	5165.77	5017.87	6651.07	7676.51	6827.3	5192.14	6722.88	5054.45	5400.17	5547.74	4335.56	9232.39	5549.76	5534.91	5700.31	4973.36	4612.78	10525.2	5995.15	4094.71	5409.42	10951.4	5117.04	5311.03	9520.18	3360.94	10196.7	5830.96	4332.07	8297.3	3435.65	5818.49	9299.16	7809.8	7847.21	5692.29	5158.11	8214.96	5683.43	3022.39	4838.25
O75521	ECI2	Enoyl-CoA delta isomerase 2, mitochondrial	5012.36	7353.75	6990.01	4949.62	5108.92	4811.85	4298.06	4587.25	4105.12	4653.5	5319.28	4545.6	4471.32	4222.3	17904.7	4514.9	6204.92	3900.55	6119.83	5391.27	4366.01	6039.81	5528.9	3827.85	4116.16	6740.62	6072.58	3932.27	3958.08	4634.8	3488.06	2641.42	4891.12	3180.94	4966.12	6627.54	5126.53	5287.06	4542.05	3182.6	4607.43	5951.93	4587.6	4691.37	4994.37
O75531	BANF1	Barrier-to-autointegration factor	16603.1	25439.7	16967.9	13908.6	15749	13097	14337.8	13856.6	15104.3	16788.3	19314.9	16537.3	13774	25041.8	16373.6	13659.8	14718.6	33933	12154.4	15904.2	13750.3	21092.2	21892.2	18406.6	15372.7	15953.1	23117.9	12925.9	12666.8	10993.6	24408.2	17406	11331.4	20188.6	21658.3	9684.5	13826.4	12938.4	20149	15658.4	10205.8	21629	13465.3	14297.8	10333.1
O75533	SF3B1	Splicing factor 3B subunit 1	5921.48	6417.18	5676.77	5648.37	5737.33	5653.74	5571.63	5287.01	5719.8	5842.21	5742.99	5682.38	7331.65	7132.25	5064.74	8844.14	7095.21	4461.61	7157.29	6222.43	6952.34	9104.69	7588.02	7047.82	7340.21	8344.61	4902.61	5104	5322.35	4364.94	6136.31	5909.92	3573.47	5230.83	5742.96	6526.83	4793.58	5633.32	4968.89	3920.16	5507.6	5023.4	4905.82	4555.5	7110.14
O75534	CSDE1	Cold shock domain-containing protein E1	3435.29	3811.2	2726.12	3558.29	2866.99	4229.38	3366.33	3512.12	3525.71	3308.61	2490.3	3669.87	1863.32	765.984	8398	1397.42	3582.44	2413.52	3077.87	1625.78	5771.05	2917.1	3436.87	3254.78	4335.62	1824.74	5784.45	2402.95	5198.15	2809.42	3014.81	2308.84	1772.71	4012.96	6953.63	5509.18	1915.45	1610.48	3522.54	3207.92	2835.12	2169.32	2538.1	5776.74	7562.39
O75569	PRKRA	Interferon-inducible double-stranded RNA-dependent protein kinase activator A	5303.12	6110.83	5175.12	5263.68	4851.37	5120.29	5239.77	5561.94	4942.86	5190.22	5436.59	5048.65	6806.85	6135.26	6043.58	3786.1	4625.27	8126.86	7718.51	5270.73	8593.2	3795.07	5150.56	5746.06	5675.36	3470.69	5813.99	4299.92	5510.36	3379.71	4200.71	3414.6	2127.67	5336.66	5285.08	6136.16	3769.14	5919.64	4835.62	3981.74	4616.04	5426.9	4062.59	4457.68	4831.93
O75592	MYCBP2	E3 ubiquitin-protein ligase MYCBP2	1999.19	1027.52	1972.07	1395.52	3296.93	2749.25	2233.11	3005.21	2484.76	1309.6	1466.27	1202.96	1607.79	1781.52	2652.05	1845.45	2085.73	1731.09	3777.99	1756.19	1365.1	2610.8	2527.24	2022.47	2758.98	3643.82	1540.56	2367.01	1295.86	2253.07	2556.49	2084.92	4494.09	1342.78	3910.33	2431.91	1165.49	1143.58	1806.21	2318.72	2568.19	1634.19	1749.82	2161.55	2687.56
O75608	LYPLA1	Acyl-protein thioesterase 1	6637.87	6498.25	4756.69	6249.04	4385.69	8217.16	6120.94	5201.98	6707.68	6569.29	2844.17	7820.67	5318.18	1965.56	18883.1	4255.64	8355.07	8723.15	4161.86	5759.23	2635.37	8382.35	1592.99	9081.23	13457.4	6496.66	17666.1	7987.53	7545.65	3744.56	2512.79	3915.28	6799.09	6576.27	12359.5	14632.2	2805.7	4436.67	7716.76	5924.66	5849.81	5416.7	8930.07	11778.7	15577.1
O75643	SNRNP200	U5 small nuclear ribonucleoprotein 200 kDa helicase	4968.42	4858.78	4808.37	5040.79	4999.45	4879.8	4947.41	4926.01	4952.8	5073.37	4968.16	4911.11	5530.84	5423.41	3894.35	6985.43	5408.49	5325.86	4292.74	4788.62	3699.01	8625.69	6330.03	7321.25	6018.76	7321.16	5163.5	4320.7	4535.4	3415.78	6499.53	5036.38	3379.25	4971.79	7267.3	5117.27	3921.35	4462.59	4735.82	4315.85	5376.41	5455.35	4177.64	4692.27	5705.1
O75663	TIPRL	TIP41-like protein	3153.94	1583.02	1735.32	2318.14	1191.22	2741.79	1877.42	2066.87	1467.8	2475.96	1695.31	2132.6	617.543	1531.26	4153.54	1122.63	2028.3	954.354	2155.72	626.324	835.52	739.707	822.985	1053.24	3017.72	1894.89	5390.09	1790.93	3379.37	910.738	2062.99	1415.35	1650.4	2732.6	4695.58	4082.34	1482.06	1153.19	1954.24	1133.89	987.976	1508.98	2271.57	2080.39	5446.44
O75676	RPS6KA4	Ribosomal protein S6 kinase alpha-4	2680.9	3220.31	1684.12	2196.18	4750.62	2507.88	890.783	1261.6	2113.46	2136.41	989.688	2283.75	1324.9	1738.15	3864.66	454.178	2827.55	804.75	1373.58	825.281	1913.06	2507.53	2239.5	3599.62	4706.72	1998.17	3757.21	1798.97	1858.93	354.789	3214.4	1180.71	2226.35	1896.3	5966.25	3906.26	474.467	1597.33	2549.27	1612.55	2353.27	1265.4	2422.79	3437.22	4009.64
O75691	UTP20	Small subunit processome component 20 homolog	9246.06	4885.53	4529.72	5312.61	7978.07	6841.75	8260.57	9060.91	7086.74	8387.4	9428.43	7852.41	9013.61	6443.39	6731.69	9733.97	6733.06	4473.05	4333.12	13865.3	9443.41	7625.92	10193.9	6352	6465.78	8418.65	3623.51	6637.25	5397.41	5576.19	7714.87	7811.9	10176.2	5668.48	10765.3	4921.99	5500.26	6232.57	6017.3	6169.66	5309.1	6343.5	6445.81	7053.34	5561.33
O75694	NUP155	Nuclear pore complex protein Nup155	6425.31	5402.3	6255.27	7115.34	7829.45	7088.73	6671.8	6498.71	6638.08	6635.29	6702.42	6046.54	8542.35	7568.53	3575.77	7311.03	6263.49	9322.17	8368.14	8468.35	7971.78	7345.63	7925.72	8157.02	5462.67	5774.07	2161.14	5188.73	3863.96	7700.35	5020.56	5211.01	12037.4	4828.15	6260.27	6556.95	5877.91	6087.39	4266.02	4746.84	4786	7754.09	5340.7	3375.2	5432.67
O75695	RP2	Protein XRP2	4254.59	3386.35	5164.8	4048.88	4200.11	4561.01	3380.96	3714.22	3981.6	5365.6	4384.88	5069.21	4997.24	6728.61	6219.28	6236.78	5576.71	7040.96	2336.1	4586.97	8330.49	4807.84	7804.05	10455.1	3984.74	11353.4	4888.02	3668.26	2715.51	4777.55	3153.38	4669.45	8706.08	2188.38	5936.02	4218.06	4002.88	3586.18	2616.39	3210.8	2913.04	4506.4	3521.04	1869.56	5665.56
O75718	CRTAP	Cartilage-associated protein	3464.86	3276.64	864.96	2731.82	3804.57	3579.31	4429.71	2915.95	3264.66	2197.04	3842.35	3518.07	6833.89	3970.43	2566.6	4489.18	2477.05	8782.06	1300.96	3322.81	18690.4	3001.71	5760.23	6545.98	3359.51	5441.96	3551.58	3669.2	2683.42	5887.59	3053.22	2174.17	4691.96	4728.49	3518.12	5253.87	8859.06	3828.84	3307.68	5997.92	4373.31	4076.84	5070.7	707.402	3110.65
O75746	SLC25A12	Calcium-binding mitochondrial carrier protein Aralar1	6497.33	6021.81	6519.28	6368.79	7052.56	6097.63	6790.81	6405.32	6743.08	6617.14	7213.51	6123.23	10444.6	8007.2	16240.3	10563.1	7028.49	17062.9	15964.5	14688.9	7957.91	19249.1	9509.8	8574.57	4963.19	17029.3	3562.62	10162.1	4216.74	9197.71	6729.93	6564.03	8634.45	3980.44	5778.93	5659.2	5742.63	8422.41	7598.6	5402.07	5101.52	24827	10437.6	4259.6	5188.15
O75781	PALM	Paralemmin-1	6899.94	3689.23	5851.61	5881.72	6836.28	5946.1	6896.14	6681.88	6489.17	5804.47	7120.21	4906.75	5015.38	9397.94	7152.83	6414.18	7303.76	3337.53	3494.57	9253.21	47591.4	13346.7	7993.44	6803.92	5797.47	9131.64	6365.25	2568.72	9125.01	4067.67	7232.44	10365.4	3968.96	2966.15	2138.65	4496.82	5583.4	6879.82	5524.94	6097.76	4106.73	6290.23	6057.99	9981.73	3180.57
O75787	ATP6AP2	Renin receptor	2590.76	3041.63	2013.04	2595.24	1832.05	2783.85	2682.37	3080.54	2702.95	2582.97	2129.98	2546.35	2086.81	2099.08	2125.51	10463.9	1321.48	2463.01	3968.35	6987.79	4589.01	4567.01	7937.15	4969.93	3450.06	6659.2	3146.85	3446.35	3741.96	2856.26	2184.4	2091	1730.73	2580.26	2065.73	1296.78	2992.02	2344.89	3295.73	3030.04	2606.63	4076.7	3291.73	5751.8	1246.37
O75791	GRAP2	GRB2-related adapter protein 2	2042.08	3143.54	1123.66	1872.5	1063.94	4040.66	1180.26	1681.05	1198.94	678.861	1225.09	915.974	1252.05	1660.36	1811.65	220.052	3068.2	1509.27	2283.5	1585.57	2170.66	2730.83	1258.8	3646.22	7836.03	8220.81	1285.63	2698.3	1904.23	1536.82	1010.04	719.221	5512.3	2281.23	18326.5	3855.32	2228.69	1947.31	595.133	750.57	2792.77	442.963	2121.22	1132.04	6941.92
O75821	EIF3G	Eukaryotic translation initiation factor 3 subunit G	7096.37	5092.09	7233.28	7339.31	5180.32	7598.57	6934.89	7092.59	6351.07	7179.06	4409.86	7927.4	6061.33	4883.72	9515.16	4833.2	7108.85	5868.62	19002.5	2680.64	5779.71	6076.55	7541.25	10603.4	10141.3	7999.19	14734.4	3800.2	8519.1	2906.05	4019.35	2556.75	4419.12	7254.21	11258.3	8699.97	4463.74	3818.68	7176.79	5682.62	4511.1	3018.68	4585.71	7355.31	12516.5
O75822	EIF3J	Eukaryotic translation initiation factor 3 subunit J	4165.38	3786.93	2758.33	3930.12	3018.04	4606.88	2348.91	4561.77	4348.74	4575.19	3337.03	4529.12	3520.63	1902.14	17963.3	1033.74	7046.72	5636.68	2094.23	953.032	3482.67	3290.22	1676.44	4230.83	7017.28	883.644	10921.7	3689.13	6143.34	2195.63	1950.15	1529.53	2811.54	4967.29	9717.26	10349.3	3039.27	2048.14	4894.05	2425.88	3718.81	3717.92	2704.11	6746.05	11716
O75828	CBR3	Carbonyl reductase [NADPH] 3	13954.6	7049.69	7858.82	14793.3	10564.6	18202.2	15686.1	15646.5	14795.9	13239.3	10114.9	16334.8	6227.7	3725.78	14364.9	4257.58	14245.3	3411.5	3349.83	2882.08	27241.5	8982.45	4174.48	6008.24	17650.1	5197.38	54272.6	11289.9	23849.8	5243.25	5790.17	5740.89	4434.87	19537.9	19796.6	12529	8437.51	10953.2	21739.8	14045.6	8273.3	5165.75	13430.7	32357.1	21696.5
O75832	PSMD10	26S proteasome non-ATPase regulatory subunit 10	2806.99	2014.82	2184.92	1411.12	1002.96	1856.2	2282.7	2308.7	2832.77	2564.88	2193.8	2986.06	1203.17	685.693	6226.55	1226.89	2385.35	771.895	1262.34	370.53	2037.93	2554.42	2440.74	4657.75	2781.13	1255.64	4962.51	1720.84	3948.36	1376.65	2643.94	653.254	1511.56	3506.72	5578.07	3696.05	1440.38	1176.22	2858.37	1785.51	2351.21	1680.93	1742.7	3995.47	4837.62
O75844	ZMPSTE24	CAAX prenyl protease 1 homolog	6557.21	5651.38	6326.9	6978.56	8168.69	6569.96	6755.34	7088.24	6395.46	6886.98	6075.52	5500.93	9056.3	10531.8	5494	9886.6	7283.92	10767.3	6321.47	7175.9	9758.06	9730.86	12935.2	8924.58	5421.83	8099.66	3145.75	8860.21	4423	6150.99	7717.4	6359.22	12728.1	4892.87	6608.11	6735.04	5402.78	6419.34	5958.34	6878.84	6000.14	9982.17	6873.49	2829.97	7299.03
O75874	IDH1	Isocitrate dehydrogenase [NADP] cytoplasmic	7461	7439.62	7565.16	7905.81	5391.58	8892.04	7042.72	6905	8016.23	7426.14	5309.49	8562.76	7142.16	2519.73	9551.66	2869.69	11878.4	5592.8	2353	3602.4	4771.81	11951.7	4826.19	9012.36	16355.2	3602.95	27355.4	7972.09	12497.9	2248.06	3675.53	5730.26	3494.48	12275.1	9449.59	13545	5615.13	5182.44	14231.2	10507.2	9091.21	5556.94	10876.3	17300.5	18802.8
O75880	SCO1	Protein SCO1 homolog, mitochondrial	4416.18	3940.96	1029.6	4340.3	4198.58	4148.12	5026.22	5521.59	4983.82	4210.09	4246.64	2253.16	5981.66	4014.18	4787.61	8476.2	5978.36	6961.28	12455	10340.5	75084.3	15073.9	6869.58	4536.81	4267.5	5807.33	3109.46	5956.78	1933.08	4927.11	2562.62	2938.12	3796.36	1510.93	1852.08	2432.57	2906.23	4648.03	2057.86	2530.23	2876.39	8965.49	4995.57	900.237	3066.71
O75881	CYP7B1	25-hydroxycholesterol 7-alpha-hydroxylase	3739.7	5034.46	5185.1	6312.88	5130.14	4435.14	4764.76	3855.07	4238.9	4565.83	4833.58	4007.09	2454.17	5901.77	1669.99	4030.21	3217.39	2542.76	3197.08	2972.11	5176.4	1377.1	11575.1	3629.89	3786.05	5405.44	2257.41	4282.75	2027.19	3354.21	3397.92	4573.7	5961.52	2100.79	1327.39	2113.16	4680.25	3443.31	1878.92	2630.14	3906.9	3385.36	3116.76	2401.05	3105.86
O75882	ATRN	Attractin	8745.81	4216.37	3831.33	3929.88	6554.27	11204.9	9563.08	11839.3	9931.63	8377.52	6262.03	10154.5	2976.57	4056.53	4495.53	4507.51	2253.62	5494.14	27130.8	19700.3	26080.6	1480.16	4108.86	3036.97	2794.85	3288.55	7213.91	5763.04	3466.89	3705.66	2385.44	3124.43	999.932	6197.43	1946.07	1941.96	5657.74	11581.2	1836.21	3314.63	4272.31	2367.94	8203.27	27955.5	1938.2
O75884	RBBP9	Putative hydrolase RBBP9	6444.56	3047.52	4717.65	6915.87	3510.75	6738.47	6503.14	7782.58	7613	7270	4100.27	8146.61	2322.14	878.564	9052.33	2455.94	4359.29	2943.41	1346.06	831.942	2547.24	2394.96	1514.7	3642.14	5514.5	2328.69	27578.8	7454.73	8540.84	1112.82	2249.27	1773.34	1014.62	11024.5	6882.55	4654.17	1973.87	5260.13	5655.64	2768.94	2924.74	2351.35	3449.69	14940.2	8580.41
O75886	STAM2	Signal transducing adapter molecule 2	2590.98	3105.22	2950.39	2640.75	2879.89	2062.69	4890.55	1991.13	1696.33	1899.33	2952.05	2545.73	2525.56	1715.94	5107.96	2077.27	2573.86	2055.02	2535.14	2580.37	2137.7	2085.14	1926.02	2782.58	4934.64	888.382	6484.72	2454.93	3565.82	3778.68	3042.64	2157.79	2665.63	4144.26	4708.4	3519.27	1876.27	1875.87	3349.45	2779.31	2568.3	3116.86	1704.07	6011.02	5352.85
O75888	TNFSF13	Tumor necrosis factor ligand superfamily member 13	1978.05	1414.74	1591.89	2949.04	1928	116.359	1617.4	1995.91	1383.54	1730.23	337.561	1244.36	1012.38	1609.66	1350.04	1140.54	17898.2	1838.52	2766.84	8114.61	2053.32	10669.7	10957.9	1651.75	1565.58	24210.7	3943.91	5118.31	553.576	4824.65	407.61	2364.51	2780.29	722.168	6336.08	1703.48	983.047	982.811	1675.52	1875.39	957.201	3453.24	1512.8	4144.77	6234.38
O75891	ALDH1L1	Cytosolic 10-formyltetrahydrofolate dehydrogenase	452.747	38615.9	45383.5	12345.2	10074.1	17595.8	29939.6	27463.8	1616.36	15691.7	69540.1	43225.2	36208.9	6303.2	36091.7	2038.97	18026.3	13298.5	3972.86	21875.5	51244.1	37658.8	31157.5	8408.2	5068.85	15858	19109.3	8125.78	12614.8	67249.7	395024	27779.8	11078.2	15935.2	28548.9	9068.29	22961.2	27534.9	18267.6	10784.4	7985.67	9687.29	20295.6	42151	13283.9
O75907	DGAT1	Diacylglycerol O-acyltransferase 1	4412.44	2530.11	3680	4193.6	5021.14	4703.72	2599.32	2561.23	4090.36	3805.34	4073.02	3049.54	3726.16	4404.76	2837.35	4378.92	3878.66	4991.63	50876.7	4921.61	216097	6058.35	4697.77	1818.22	1254.55	3167.83	896.778	4732.34	3619.9	1218.44	6840.36	5192.46	5382.37	2513.88	2902.99	3794.12	2926.22	4269.21	3299.82	5001.12	2694.75	5540.36	2930.03	1801.81	3073.83
O75915	ARL6IP5	PRA1 family protein 3	22169.3	26899.3	19573.4	16705.6	15783.6	16968.8	19331.5	16379.6	17771.2	19832.2	19452.1	19750.9	37574.3	29152.5	35903.2	37023.6	25917.4	41851.2	22955	26962.6	26322.5	43401.1	39112.5	29460.6	24713.1	33866.1	13600.3	24290.3	18486.9	26209.5	25010.1	24710.5	46608	16490.5	26414.5	20327.7	17426.9	14715.2	26368.4	26662.7	22740.6	37509.1	25064.7	11882.8	23164.5
O75923	DYSF	Dysferlin	6328.14	5859.2	6518.01	6552.09	7571.22	5967.49	6299.09	6682.87	6512.11	6251.64	7226.52	5719.9	2224.03	9504.5	23961.9	9914.08	4085.65	6098.54	6309.26	6710.25	10935	4341.83	10201.6	6211.49	3789.5	8935.27	1958.52	6935.2	6109.74	7990.26	10697.6	8504.89	7120.94	4470.74	4932.13	3965.67	8053.75	7752.75	5434.08	5543.63	5137.43	8234.74	5496.62	5103.13	2758.04
O75934	BCAS2	Pre-mRNA-splicing factor SPF27	4290.21	3440.24	4111.73	4876.76	4881.79	5066.52	5562.04	5670.77	5131.25	3790.92	3601.74	4259.46	3817.14	4075.75	2376.54	4021.58	3754.29	4654	23665.4	2654.52	2624.58	4128.03	2182.93	3521.18	4060.68	2231.7	6547.09	3340.86	4323.78	3009.1	4942.22	4291.02	2653.74	5561.77	6247.18	4901.06	3943.77	3462.55	3400.72	3012.58	5061.41	3823.34	3017.67	4323.15	4821.73
O75935	DCTN3	Dynactin subunit 3	6307.56	6237.27	4786.46	4349.04	4461.05	5025.71	5065.15	5256.88	4327.84	5520.12	5410.54	5818.04	4203.31	2361.4	5417.36	3821.57	5934.5	3114	3904.09	1566.75	4198.66	3078	3903.4	4152.34	6422.42	4674.78	11435.4	3490.48	6177.53	4388.32	4926.12	3485.03	1924.75	4351.09	4602.3	5990.04	3319.57	3045.06	5482.96	3422.69	5100.4	3176.33	3548.77	9388.94	6761.03
O75937	DNAJC8	DnaJ homolog subfamily C member 8	2777.33	2260.65	2588.81	2187.53	1632.12	2642.42	1655.31	1899.31	2878.13	2395.61	930.554	3025.95	1789.34	1024.34	3783.35	2054.61	1896.46	2456.8	1510.38	5529.03	1598.46	5999.16	3388.48	5203.4	5597.25	3097.18	7833.3	1236.38	3743.18	1545.55	1327.01	1549.08	623.995	3164.84	6018.29	3859.6	1943.05	924.521	3318.11	3049.73	1608.8	1350.65	2224.61	3161.8	5032.02
O75947	ATP5PD	ATP synthase subunit d, mitochondrial	28630.8	22474.4	33348.4	35202.8	35517	37781.1	34931.5	33052.2	36505.4	30278.5	30854.6	28791.6	47885.5	36960	65262	51309	27365.2	66424.2	70403.7	59559.8	34678.6	60566.1	25788.2	22528.5	18476.1	40665.6	16898.3	62408.1	22984.9	30808.4	29643.1	27284.7	35916.7	27871.3	32441.4	23790.7	26763.8	45683.1	31940.3	22444.4	26464.6	102381	36767.5	19176.2	27467.3
O75954	TSPAN9	Tetraspanin-9	6999.77	5974.45	5444.08	7019.12	9389.37	8152.61	7395.11	6104.97	7642.23	9255.83	10000.9	9494.67	6151.89	11581.6	5631.9	10661.5	8175.12	9834.33	11228.5	12253.8	10529.7	8464.6	12430.1	8321.22	5993.24	4903.31	2649.56	7739.08	6344.32	10298.4	9340.48	10164.3	7581.62	6045.37	3771.29	5061.19	3501.39	9340.21	5101.39	6518.4	5601.21	7233.31	7109.39	4401.56	4622.83
O75955	FLOT1	Flotillin-1	7462.56	9433.96	7314.11	8267.94	8934.97	7570.16	8304.62	8272.61	8098.53	7226.75	7905.54	6795.15	6789.1	7878.65	7909.35	9942.61	6307.58	8432.49	9572.58	9552	9967.41	8600.86	9959.96	8438.68	5858.04	7961.51	4470.23	8708.7	6517.01	10150.8	9486.97	7973.11	13239.1	6102.12	8151.03	7079.11	7229.59	8841.88	6159.58	7118.34	5523.91	12389.9	7912.74	4861.26	5359.09
O75964	ATP5MG	ATP synthase subunit g, mitochondrial	25097.3	24431.7	24970.1	21947.1	23748.9	21973.8	21537	20911.5	22263.4	25213.6	27658	24306.8	39972.7	29010.3	44941.3	41182.2	23071.8	45475.4	64497.2	47506.9	27603.3	61496.9	24127.2	23612	17037.4	44374.3	12984.1	39170.8	14459.4	22168.2	16890.2	18736.6	31527.2	17575.4	24352.7	14388.9	18211.7	30995.7	27698	18069	20024	67507.4	27858	12667.4	20200.4
O75976	CPD	Carboxypeptidase D	4565.74	1385.03	1291.16	1703.63	3417.01	3682.68	3945.48	1432.21	2864.14	3915.62	3193.05	2532.35	5428.86	4992.8	2350.7	10707.1	3281.06	4145.29	8469.32	6791.92	5524.83	6627.71	5122.35	2304.43	1690.81	5365.26	1599.91	6909.86	2530.14	2693.24	4382.21	2891.06	2981.59	1921.12	3952.71	1873.82	2300.9	2766.8	2898.99	3777.63	2370.96	6268.55	4071.41	2069.18	1695.87
O76003	GLRX3	Glutaredoxin-3	4052.73	5279.44	6286.66	4431.86	1943.34	4399.73	5347.11	5047.1	4938.08	5256.42	4766.81	6086.04	4463.95	1576.3	13842.9	2047.61	5793.05	2397.51	2078.3	1817.52	3493.01	4812.12	2096.43	5557.43	7394.75	2883.89	13675.8	4085.33	6978.69	2519.39	3581.24	2992.72	6690.21	6531.77	15630.3	8282.12	1583.75	2913.38	6089.08	4995.48	5214.51	2717.93	5765.56	8729.73	9331.84
O76011	KRT34	Keratin, type I cuticular Ha4	13159.3	16845.2	16235.9	10534.6	9442.06	11906.6	22754.9	11726.8	11268.4	21795.3	12769.8	15184.7	121988	62905.7	25649.2	50885.8	33486.8	31431.2	115469	69831.8	27940.5	67834.1	46777	18025.6	14198.5	33447.1	32834.3	19046	14803	9710.36	18577.1	20220.7	17574.5	17177	7843.96	9171.54	22639.7	19483.1	27838	27949.9	13435.9	35280.5	31322.5	15016	4314.62
O76015	KRT38	Keratin, type I cuticular Ha8	53627.3	53791.4	66429.7	54814.7	60977.2	42111	57187.6	51329.5	53889.1	39959.9	52853.9	32006.8	92919.3	57322.7	29216.6	43135.8	53098.3	70301.9	181574	90108.6	27275.9	107815	86380.7	26756.1	36859.2	25842.3	35126.9	23402.8	52580.3	22093.2	32475.3	48889.7	18202.7	34614.1	9160.74	35656.1	46796.2	12473.3	43857.7	50351.5	25820.5	35069.2	31420.1	24324.2	22030.4
O76021	RSL1D1	Ribosomal L1 domain-containing protein 1	5487.23	3338.59	6137.45	5772.97	5086.39	5462.54	5710.08	6218.53	6097.71	4928.89	5124.1	5772.35	6602.37	4987.5	2522.01	7659.12	5844.24	4926.03	2026.58	1502.17	9189.35	7601.15	6115.78	8166.05	7219.74	7876.18	3337.87	4097.22	4326.76	3632.27	6007.9	4290.9	12906.8	4970.42	13043.2	6743.9	3717.89	5189.4	5379.3	4602.75	5665.78	7259.37	5262.18	4287.45	7209.5
O76024	WFS1	Wolframin	8307.82	8765.85	8198.38	6811.82	8213.27	7218.25	6242.95	7644.18	6230.96	8579.08	9392.62	7633.23	6089.63	10038.9	1882.32	5937.18	7275.54	3492.57	4856.36	5853.39	11714.1	2307.47	14781.5	7116.23	5957.25	9528.67	3751.16	4240.1	2851.95	5381.93	3029.33	5635.12	3299.24	2604.67	1425.49	6026.02	5041.03	8927.18	3172.22	3755.65	2625.38	5115.22	4841.63	6075.37	5365.46
O76027	ANXA9	Annexin A9	4568.03	3244.32	4660	4846.01	3404.72	5120.59	4832.14	5108.89	4818.24	4633.04	3600.06	5388.22	5136.04	4595.07	4705.8	4417.08	4499.32	2722.26	5054.67	5676.52	3894.08	31811.6	6483.79	2500.61	5764.64	13985.1	9433.86	4653.05	12528	1166.92	9236.42	4688.32	2071.05	5833.59	4002.38	1855.97	3182.27	5875.38	9866.07	8957.71	7630.33	9713.66	8154	7755.53	2725.1
O76031	CLPX	ATP-dependent Clp protease ATP-binding subunit clpX-like, mitochondrial	1618.59	1661.53	1540.36	1965.49	1648.82	1751.92	1391.77	1565.18	1602	1597.24	556.799	1487.74	1269.41	858.938	773.029	513.911	1260.23	6995.7	1339.55	1179.45	1381.09	1620.9	10957.9	3509.65	2413.59	1123.72	2308.42	1887.66	1795.02	1989.75	1858.72	1214.17	1412	1554.59	2271.85	3488.77	2155.04	1583.7	2093.45	1613.99	2021.65	1174.11	1866.72	1695.76	3068.14
O76041	NEBL	Nebulette	4460.63	3497.01	4327.79	4058.77	4366.54	3811.91	4537.23	4402.61	3840.39	4508.88	2921.4	5144.62	976.565	1395.46	2978.94	391.169	2830.17	2778.27	2645.48	2099.62	3113	1316.73	2288.41	2569.06	4809.17	1227.88	8733.23	2752.49	6412.72	3129.58	4139.3	2818.41	998.372	5513.46	2077.52	4190.13	3717.75	4201.92	5290.52	3660.99	3406.89	2268.17	3091.37	7402.22	5565.32
O76062	TM7SF2	Delta(14)-sterol reductase	13368.2	11949.2	14057.1	16324.8	16771	14346.7	16748.9	15245.6	20104.6	13695.4	12942.3	11386.5	13182.3	19364.2	12515	15233.7	10667.3	20294.7	13788.8	16225.5	14506.8	25778.3	25548.3	7574.06	9567.16	17521.5	5386.51	21023.1	16582.7	12334.9	26947.4	19702	7739.69	14222.3	10498.2	9866.89	12163.4	16966.9	8507.07	7418.07	12395	24580.1	14466.4	8407.26	5811.47
O76070	SNCG	Gamma-synuclein	1224.61	263.619	237.709	1754.57	1644.01	1317.4	598.153	2075.73	1045.74	392.332	1299.51	182.136	241.032	1537.22	5316.17	1398.04	1588.48	4688.82	1031.85	1514.01	1190.43	1748.48	476.999	2115.12	1755.69	1057.12	3362.18	1025.38	6310.29	2588.99	2601.33	1692.7	1790.3	982.167	1531.4	2282.17	1145.16	858.729	1803.44	832.287	1702.09	1572.1	5567.24	2209.47	2220.76
O76071	CIAO1	Probable cytosolic iron-sulfur protein assembly protein CIAO1	3257.63	2132.66	2241.97	2568.68	2011.21	2959.72	1368.36	2652.77	3942.22	2406.48	1947.12	3261.25	2499.95	898.578	2997.1	1970.56	4151.15	3590.49	317.132	1844.9	1703.06	3128.74	2316.17	2898.98	5419.49	3832.86	4699.59	3290.94	4278.97	1871.5	4477.34	2025.11	2349.07	2388.33	3543.62	5965.48	1777.44	1691.37	3053.46	2653.46	3490.92	3558.4	3589.79	3676.25	6163.55
O76074	PDE5A	cGMP-specific 3',5'-cyclic phosphodiesterase	2332.76	1483.73	6105.82	5680.86	943.712	1584.68	1020.29	1794.53	1630.73	3771.6	1979.71	1913.57	3540.69	1894.17	6643.93	4032.82	3265.25	4779.5	3527.02	3295.28	3818.67	7718.54	5981.73	3169.95	3243.97	5252.57	7349.31	3636.96	11045.4	2757.54	12245.9	4174.91	2177.43	4425.06	3943.52	2889.99	3308.32	1710.55	7075.54	6284.45	4118.24	4291.77	3990.69	2379.99	2440.66
O76076	WISP2	WNT1-inducible-signaling pathway protein 2	2805.96	1358.58	788.72	1827.05	2684.79	1100.41	2401.69	2650.76	2539.65	1991.01	2218.24	2341.79	3365.64	3048.78	15424	1476.98	5006.52	13472.2	13193.7	7982.09	6085.83	13328.9	5903.65	5980.74	3339.17	14491.1	4020.19	2716.27	5848.18	9888.26	1381.43	5703.98	931.49	3860.88	4038.73	1804.12	6664.42	2825.55	3592.35	3887.5	6480.42	4260.64	3268.75	3744.28	1312.12
O76094	SRP72	Signal recognition particle subunit SRP72	3636.98	3805.13	3559.98	4298.79	3604.13	4663.78	3966.66	4091.15	4336.38	3883.08	3659.8	4230.97	4193.28	2731.2	4335.23	3518.31	5289.38	8068.81	5061.63	4049.48	3868	3863.25	1657.6	5744.1	6075.71	3100.63	5486.8	4902.18	4528.76	3698.14	4309.26	5342.04	2663.77	4341.8	7271.77	7496.74	2249.23	2357.5	3783.57	3794.6	4949.05	4255.16	3626.22	5070.29	10340.2
O94760	DDAH1	N(G),N(G)-dimethylarginine dimethylaminohydrolase 1	12405.9	9534.33	12762.1	11859.5	10288.5	14065	12471	13128	11683.2	12643.4	9473.16	12943.5	7867.27	2330.34	21870.1	4016.87	13128.4	4558.1	4203.21	4116.36	6044.57	14431.1	7065	5492.31	15611.2	8112.22	38201.8	14097.1	22322.1	4500.86	5985.22	11352.7	2214.12	14301.6	4306.95	9001.4	9679.62	9295.78	17607.6	15403.4	8069.85	6868.55	8904.87	23291.3	10789.7
O94766	B3GAT3	Galactosylgalactosylxylosylprotein 3-beta-glucuronosyltransferase 3	3704.85	3406.89	1728.09	2226	2722.24	3691.96	4519.74	3387.96	3720.5	3042.01	3488.24	3879.28	5566.8	4621.85	2795.99	7945.4	3559.23	9881.5	3735.78	5578.5	5863.98	10552.2	10946.2	12051.2	2961.47	6393.04	2310.72	5397.6	3753.51	2636.2	6617.25	3880.22	4988.27	2785.83	4755.49	3936.44	2547.61	3240.42	3346.08	3748.35	3008.69	5962.34	4066.22	2550.22	2956.45
O94769	ECM2	Extracellular matrix protein 2	1641.37	2034.83	874.105	342.961	4426.09	941.334	16950	4675.37	647.149	1115.76	1741.6	10380.2	4151.1	6731.24	4314.83	765.168	1952.58	25404.1	15470.6	18658.4	50150.3	3571.57	5453.76	2840.34	7052.71	8330.39	1536.84	1566.22	1459.61	24411.8	3591.92	1492.81	1690.58	4974.28	3622.84	1327.46	6432.98	801.413	1522.12	6022.6	4998.51	2623.93	1400.84	1533.86	1267.62
O94776	MTA2	Metastasis-associated protein MTA2	6138.81	5568.3	5045.43	5450.38	5158.13	5987.89	6178.69	4390.29	5216.42	6467.39	5635.99	6716.8	5773.86	5531.62	6894.42	8025.2	7796.39	3390.19	3309.87	4584.91	3093.58	7911.87	5260.1	7618.94	8261.72	9191.63	9625.21	3370.82	5058.91	2612.79	7794.49	4239.7	9551.82	6031.42	10932.1	6351.51	4230.53	3450.96	4234.7	2926.81	7050.15	2805.52	4866.97	6330.76	7296.8
O94804	STK10	Serine/threonine-protein kinase 10	2228.22	1691.96	1795.81	2926.25	2746.82	2537.03	3082.6	3754.14	3825.39	1443.47	1137.9	1644.38	1784.11	425.713	2756.62	697.299	3153.82	2965.57	16575.9	1526.79	2033.43	5018.13	10957.9	5535.79	6074.7	2488.73	3669.16	1848.91	2605.24	3228.57	1326.59	5494.99	7228.63	1731.34	18556	5767.36	1374.3	417.785	2776.92	2116.64	4556.69	1771.22	3031.32	2841.41	10535.1
O94811	TPPP	Tubulin polymerization-promoting protein	4067.26	5923.46	833.424	919.508	1535.22	5011.68	2327.9	6560.87	1852.81	5457.02	5058.83	3385.36	5496.74	3255.85	2160.84	3081.14	1796.52	3333.15	2735.29	2823.87	10421.9	3176.45	3844.36	3366.23	2926.77	2337	5187.15	1683.59	1769.05	2631.87	3209.99	3895.12	1506.94	4211.23	2326.63	1464.05	1702.18	2922.24	1456.07	1858.5	1731.67	2084.28	1419.64	8166.72	2047.84
O94826	TOMM70	Mitochondrial import receptor subunit TOM70	7801.41	7099.79	8116.89	7291.91	7423.92	7126.79	7721.69	6956.61	7274.3	7876.3	8052.35	7267.07	10190.9	10984.8	8633.3	16784.7	7986.18	13411.3	16051.2	12859.1	8779.1	16083.5	12256.7	7820.7	5913.28	13557.5	4663.44	13085.7	6091.06	8271.84	8199.75	7705.8	9406.19	6149.19	6716.41	6700.25	7952.77	9612.27	8241.61	7680.08	6577.56	20069.4	9624.84	5365.6	6083.23
O94832	MYO1D	Unconventional myosin-Id	6929.99	7380.57	6112.44	5854.13	6709.56	5373.27	6119.97	5033.05	5810.73	6967.28	7762.65	6177.33	7535.17	10708.6	6586.19	11359.9	9498.33	9263.57	7316.71	7665.75	10848.5	8672.15	10353	7348.08	7952.61	9546.58	6563.71	6516.67	6642.63	6981.4	11300.7	10015.9	4517.32	7242.37	3174.55	5568.12	9162.22	8050.94	7972.08	9009.54	5953.72	5636.42	6834.82	5752	4998.15
O94842	TOX4	TOX high mobility group box family member 4	2263.36	1475.65	2128.22	1271.99	1640.79	1864.69	1331.84	1285.45	1983.36	1810.07	718.338	1225.58	1173.04	1163.1	2792.11	1591.99	2149.65	2041.48	1029.49	1937.08	1561.91	2766.24	1815.5	4425.41	836.276	978.427	2694.23	811.213	2607.18	1729.78	3522.48	1792.42	2919.41	2316.42	4346.47	4570.39	1479.21	1501.14	2128.15	1658.85	3171.74	497.094	1870.5	1533.55	4705.61
O94855	SEC24D	Protein transport protein Sec24D	3906.1	4323.43	4384.31	2816.56	3242.4	4395.74	3524.49	4035.49	4173.79	4576.86	4254.43	5189.62	9444.19	4511.83	3674.02	4533.99	9465.18	7369.98	3488.44	3330.51	10380.6	5775.1	5539.7	11676	7848.26	6305.5	6717.83	6536.54	5848.63	2583.44	4023.37	3358.02	2351.71	5661.82	2914.7	11823.4	5962.28	4111.6	5403.93	9374.49	5293.84	4909.41	7214.51	3209.29	13174
O94874	UFL1	E3 UFM1-protein ligase 1	6323.57	6841.72	6688.79	5981.75	6035.68	6487.43	6444.39	6401.17	6008.37	6381.9	6466.25	6355.65	7740.52	8376.48	5885.47	9214.47	8603.25	5560.44	5916.47	6519.86	9311.39	14136.9	9942.47	12042.3	9678.25	11091.8	6315.57	6640.07	7132.64	4499.73	6120.63	7190.96	11820.4	4951.92	7618.38	9850.42	5967.51	6829.52	6586.28	6257.91	6889.75	8126.01	6332.75	5659.29	10268.6
O94875	SORBS2	Sorbin and SH3 domain-containing protein 2	31391.1	28575.7	30536.9	29262.4	30034.4	29483.4	27787.8	29058.4	28028.3	30750.8	31660.6	29709.1	6569.68	16982.9	32738.1	11570.6	19327.8	3053.1	23305.7	19242	110695	1072.03	25555.5	8427.23	12333.8	13826.2	35293.9	6228.9	24293.9	26718.8	7791.87	19988.4	4061.13	18399.9	6732.06	10631	21253.1	32825.6	12531.1	10353	9369.41	11386.4	10493.9	34851.4	13079.9
O94880	PHF14	PHD finger protein 14	2351.7	2023.97	1835.44	4330.56	2856.58	3506.98	3378.46	2045.79	3794.27	2463.91	2211.22	2449.98	2711.1	2696.56	3455.77	3632.46	2741.92	3598.6	3498.29	6511.45	1854.2	5279.05	5223.38	5039.96	3769.62	4472.32	2330.6	2203.02	4304.32	2574.81	4999.91	3366.02	5469.06	2747.77	3134.73	3630.4	2586.63	2023.95	2158.27	1606.41	3311.54	988.337	2488.34	1235.86	2893.74
O94886	TMEM63A	CSC1-like protein 1	4373.24	7053.24	3071.09	3283.88	3840.86	4800.61	4433.41	4986.58	5326.8	3363.15	3641.85	3569.04	7147.58	4834.48	4134.61	8150.07	5505.71	6377.32	5916.36	7846.2	5126.05	6837.18	8426.83	6564.35	4342.41	6256.1	3060.84	5993.45	2639.32	5965.16	4055.67	3486.29	11790.9	3542.89	7053	2881.14	4072.8	2978.92	4227.11	3694.74	3798.27	6977.38	5209.99	1976.03	3154.17
O94901	SUN1	SUN domain-containing protein 1	7256.98	8735.68	7094.44	6674.37	7567.78	6540.53	7095.64	6621.27	7587.09	7002.63	7592.03	6616.84	9525	10869.4	7949.48	10643.8	5885.94	9083.29	13819	9045.18	8426.54	11726.7	12884.8	5413.45	4049.15	9537.1	4013.75	9166.32	5902.5	9461.1	9941.14	9176.54	4501.87	6965.68	4372.9	4618.53	6842.29	8130.98	6500.57	6254.92	6790.68	12057.5	7956.93	5977.42	3688.73
O94903	PLPBP	Pyridoxal phosphate homeostasis protein	9773.93	8128.74	8721.89	9371.67	6720.91	9720.01	8915.51	10090.2	8543.03	9769.62	6632.73	11332.8	3206.9	2935.24	12990.2	2813.53	6441.04	4140.52	1695.96	2028.08	395.996	6742.23	6522.31	4350.55	9795.6	7925.81	26684.2	5318.46	12597.4	1264.78	5876.04	2574.08	4407.3	10036.6	17305.3	8174.54	2729.62	4707.18	10298.3	5275.11	5575.11	3810.37	5012.03	13725.3	13725.5
O94905	ERLIN2	Erlin-2	15317.4	15053.7	14308.6	14361	15479.2	13252.2	15437.1	16419.5	14978.2	14093.5	15345.9	14522.3	13313.9	16703.3	11378.2	16270.4	14791.9	15273.1	14429.6	14861.2	13711.9	16013.6	21900.6	9456.33	13126	24506.2	9029.16	14339.9	11196.2	15620.9	19538.4	17670.8	8770.84	10967.2	9362.27	9488.68	10691.4	14258.9	12182.8	12436.7	10698.3	19932	12664.8	11869.3	8008.97
O94906	PRPF6	Pre-mRNA-processing factor 6	4276.86	4584.49	5069.57	5656.56	3799.98	5893.05	4883.15	4728.86	5943.23	4510.72	4011.34	5122.26	3147.63	3568.5	5886.05	5045.75	5617.07	2864.01	2677.04	3095.03	3274.08	7545.52	3354.67	5464.69	5797.64	3360.46	8235.59	3539.4	6683.08	2250.35	9854.3	3917.36	3754.88	5355.54	9378.47	6635.06	2854	3743.31	3619.38	2793.6	4824.03	3063.38	3854.75	6717.31	7658.38
O94911	ABCA8	ATP-binding cassette sub-family A member 8	7294	6591.95	7136.04	6529.36	9700.67	7461.15	7443.43	7462.26	7496.68	7523.05	8611.98	6872.68	4519.97	7720.69	2110.08	7251.57	6521.88	2459.06	5572.63	4773.98	4718.28	614.232	7715.6	3774.58	4874	9628.23	7448.2	4259.13	4598.1	7493.73	5032.04	22534.2	2649.92	2373.59	1791.02	2241.68	6399.78	9335.78	3369.9	4078.77	3737.28	1409.38	4182.85	3670.19	6072.02
O94919	ENDOD1	Endonuclease domain-containing 1 protein	7333.49	6846.04	6712.5	7200.28	7757.1	6672.46	8114.96	8103.78	7480.56	7428.03	7618.22	6125.45	11033.3	17223	17169.2	15243.1	7397.19	15417.4	15282.1	13652	8199.54	17427.8	17027.2	9919.74	5174.29	13455.4	4851.57	10295.2	10057	10949.4	18662.9	11074.1	9453.73	8725.53	5996.5	6310.36	9321.02	9313.7	11915.9	11221.3	10228.1	15411.6	13290.3	5883.37	5063.88
O94925	GLS	Glutaminase kidney isoform, mitochondrial	5587.77	5303.88	5497.26	5574.01	4863.75	6067.62	5144.49	5005.19	4998.12	5364.14	4984.96	5234.67	17154.6	4023.37	4573.22	6691.08	6174.54	7058.57	15339.5	11644.2	6113.12	6719.03	7891.61	6642.33	8768.33	6441.86	10393.5	5842.59	5276.31	5656.39	2813.31	3211.43	10390.2	5090.39	10259.8	11375.3	4469.09	7365.71	7300.35	5160.98	5053.53	7690.89	9617.84	5667.33	8890.92
O94929	ABLIM3	Actin-binding LIM protein 3	1990.05	1189.94	2798.99	1130.54	1203.88	985.58	1171.37	4454.97	715.262	741.28	2944.37	1366.16	1154.01	6034.32	4275.95	959.072	1649.33	1504.42	3089.93	1648.83	1263.14	2584.15	2652.55	2078	1551.16	752.925	955.537	791.468	1759.1	5021.47	944.99	2603.06	2877.26	1365.4	1474.34	1509.37	2665	1844.05	930.56	797.967	2573.29	2793.44	1702.91	3732.21	1378.46
O94956	SLCO2B1	Solute carrier organic anion transporter family member 2B1	1468.06	1898.46	3456.81	1544.22	2561.71	2948.7	2350.72	1790.23	1848.94	1831.08	1079.03	1781.01	4553.24	2077.39	2368.95	4495.11	3577.46	4660.87	912.299	3048.05	5695.44	3401.49	1054.68	9852.65	11081	3208.65	6359.84	3709.89	4273.24	6619.1	3336.04	2894.21	12363.9	1780.89	6064.48	4545.06	3257.27	1206.6	2607.81	885.832	2633.08	4996.1	5346.63	2449.84	4110.62
O94973	AP2A2	AP-2 complex subunit alpha-2	4145.93	5706.99	4461.47	5536.74	4328.55	4797.97	4573	4266	4495.03	4261.17	3842.47	4361.36	4355.61	2852.8	2790.31	3343.06	6377.31	1467.12	3304.16	2626.69	6473.48	2706.92	2817.74	6975.47	7156.6	3957.25	5550.67	3771.17	4430.61	4137.61	2846.56	4868.78	6072.05	4293.07	4518.14	7173.92	4578.76	4070.63	4180.83	4267.29	4430.86	2213.36	5122.58	4964.55	9731.65
O94979	SEC31A	Protein transport protein Sec31A	5706.1	6277.84	6127.65	5829.91	4823.2	5969.43	5147.83	4804.37	5271.79	6078.99	4924.1	6417.98	6676.45	3705.18	5661.77	4221.58	8650.14	6261.68	3664.63	4076.35	6094.03	5166.73	3691.78	9111.87	9046.63	4477.15	11529.5	5556.91	6984.49	3027.24	4872.18	4473.11	4253.1	6853.01	6783.14	10498.4	4620.17	4374.65	6164.43	5695.18	5215.79	5004.11	6020.89	7621.91	13585.8
O94992	HEXIM1	Protein HEXIM1	3223.94	4540.62	3246.09	5642.72	2956.75	3120.27	1365.14	1659.96	4281.32	1550.27	3071.3	3578.28	1641.09	4414.27	3919.56	4185.44	2348.71	2018.49	3950.76	1043.78	2411.32	5045	547.729	3010.05	4127.49	2994.55	8279.37	4014.98	7314.41	1571.7	12933.5	5809.15	3848.69	5646.63	5034.61	6977.83	3006	2778.72	2238.88	3925.56	8350.61	2782.27	4856.4	4564.3	7582.15
O95049	TJP3	Tight junction protein ZO-3	4648.89	3633.64	2971.18	3408.76	1974.19	2955.8	3617.83	3396.5	4309.01	4156.6	3801.94	3917.21	1964.24	2007.42	4639.79	4515.19	6149.55	2957.42	3654.82	1812.74	2993.54	1.11022	2958.17	1143.64	2491.04	3679.97	6503.33	2461.17	4043.86	794.816	2275.58	1916.98	227.031	2706.33	1313.18	1833.1	2983.44	5415.47	2507.32	1439.73	1321.62	1862.76	1996.92	3956.5	2458.91
O95070	YIF1A	Protein YIF1A	971.637	1721.03	1282.08	2529.58	2789.43	3081.47	4444.01	2850.74	2832.45	2631.23	2783.31	1904.85	4961.86	6622.69	3276.31	3963.96	2360.05	1979.23	1851.68	2528.41	1305.68	1657.06	1155.45	3127.15	2060.88	3228.16	1648.79	4838.1	2456.84	2615.77	3465.05	1184.22	4634.88	3057.73	3188.39	2819.64	2030.55	3392.58	1928.36	1301.87	4154.62	1967.4	4993.16	1099.39	2312.12
O95071	UBR5	E3 ubiquitin-protein ligase UBR5	1838.64	2418.59	2845.75	1493.3	1188.96	827.1	1382.48	2003.5	1134.35	1562.05	1155.39	1255.24	1838.22	1894.51	3296.38	1870.44	1682.42	2148.74	824.39	2652.62	1988.13	2206.43	1346.58	2362.67	1760.19	1637.1	1501.27	1067.4	1504.57	1322.02	2407.68	1089.98	2018.57	1149.68	2473.19	1865.11	832.158	1613.75	1651.55	1784.58	1365.1	947.855	1405.66	796.963	1691.32
O95084	PRSS23	Serine protease 23	1758.44	1495.77	1011.32	1833.91	1646.24	1403.43	1923.07	2971.26	3246.27	1467.35	1499.63	2204.53	5395.07	29456.2	20388.5	4155.47	1730.5	12661	49660.9	67919.4	1907.98	14376.1	10102.6	3385.01	7475.34	39099.4	3105.26	5120.61	4954.19	19875.3	5184.68	2582.11	2494.31	7220.89	3752.25	1288.56	5409.6	2714.41	3206.78	5961.53	11203.9	6338.98	3927.97	2633.91	5481.04
O95104	SCAF4	SR-related and CTD-associated factor 4	3388.11	3304.18	2687.99	2387.89	1305.1	3299.32	2993.92	1010.59	4038.37	3618.94	1105.06	5160.73	1555.47	387.234	3499.41	1085.79	2528.07	1456.39	1431.34	1313.66	3009.47	1579.59	1745.36	6705.15	6293.62	3888.97	8349.32	769.114	1443.1	3602.65	939.485	2072.67	2912.55	2703.98	7405.61	4218.95	1838.38	2260.23	2913.01	508.687	1789.9	1411.54	1261.84	7092.92	6103.67
O95139	NDUFB6	NADH dehydrogenase [ubiquinone] 1 beta subcomplex subunit 6	27949.8	28479.4	28168.4	22885.3	25345.3	17460.6	22427.9	25302.7	20193	28527.8	32343.6	27144.9	32799.4	41877.9	79115.2	34128.8	31279.6	26322.1	21613.7	21366	30083.1	32029.4	42380.2	33853.7	18364	63605.4	10533.2	18245.5	12292.4	20619.6	15656.2	24029.1	27816.9	15593.8	24249.8	18256.2	19504.3	20493.4	17182.5	16401.4	15495.6	26996.8	20756.9	15763.7	20418.1
O95140	MFN2	Mitofusin-2	5230.81	5877.77	5115.01	4985.23	5618.08	4634.69	4633.02	4797.34	4571.51	4812.75	5046.9	4341.84	6425.27	6470.98	5308.07	8200.99	4545.06	7909.84	8645.04	8145.43	5435.8	7322.66	7346.3	4537.05	3010.35	7702.59	2349.51	7958.78	3585.13	5081.11	6306.85	4437.02	6037.19	3943.24	3947.94	3811.45	4367.56	5203.4	4884.92	4854.73	3282.53	14619.2	5525.46	2961.14	3230.27
O95159	ZFPL1	Zinc finger protein-like 1	3175.47	2512.88	5368.77	2802.63	2974.87	2849.78	2933.48	2293.01	2720.61	3224.45	2987.21	2988.83	4573.65	5048.2	1746.11	5031.59	2960.58	2708.73	3559.79	3465.19	943.164	7474.94	3496.49	4977.61	3106.84	4250.27	1526.26	3623.68	2587.62	1481.44	2130.64	3440.76	3300.91	2021.86	2109.19	3751.34	2966.68	3082.16	1990.91	1439.73	2746.52	3393.91	3323.38	1259.22	3305.36
O95163	ELP1	Elongator complex protein 1	1929.84	2598.3	2100.54	2796.61	3084.23	1088.08	2368.13	914.81	1187.33	468.994	163.719	2375.17	1405.79	1690.15	2779.68	521.066	2498.94	2372.86	1824.28	2134.26	3387.05	2519.31	1815.5	4736.84	1159.86	1081.71	2727.81	1013.87	1566.67	2037.58	1630.79	1439.24	2071.75	1689.03	2866.43	5037.21	1364.52	1456.84	1890.17	1759.38	1686.83	1179.74	1812.74	2076.63	3807.48
O95167	NDUFA3	NADH dehydrogenase [ubiquinone] 1 alpha subcomplex subunit 3	9383.73	6990.37	8399.25	4661.78	4728.43	4857.9	3128.66	4201.93	4017.7	8264.47	11085	9358.72	11799	15995.5	16499.9	7624.48	11108.8	10421	8389.94	6560.75	16993.4	10717.3	11009.1	9767.2	8350.84	10351.1	2519.67	5375.89	3404.95	4926.42	2964.02	3839.79	8035.44	4758.35	4784.35	4033.2	3592.17	6109.22	4284.63	4096.68	3989.27	7006.39	5372.76	3265.03	5305.37
O95168	NDUFB4	NADH dehydrogenase [ubiquinone] 1 beta subcomplex subunit 4	22531.7	17571.5	21042.1	21182	24252	20191	22933.7	20928.6	21850.1	20266	23904	22120.6	23605.1	30285.8	61827.2	15982.4	19467.9	33453.9	21405.3	21090.7	22378.6	31137.3	40792.6	29310.8	22691.9	20456.4	7731.64	16395.3	14474.1	29601.7	19021.9	17209.3	28394.5	16451.8	24850.2	21798.5	22417	22306.3	13363.3	15442.4	18143.6	16006.4	15934.3	15372.2	18846.7
O95169	NDUFB8	NADH dehydrogenase [ubiquinone] 1 beta subcomplex subunit 8, mitochondrial	12711.6	4457.52	12072.6	12617	12411	13405	12655.5	13017.2	12196.5	12837.6	12885.2	12070.7	7298.44	19971.4	25624.6	6151.58	9581.48	10829.3	5549.11	7009.92	16351.1	13923.8	18405.9	11735.2	8265.37	8175.64	5708.28	8161.6	6580.91	16676.8	12552.8	11885.5	17214.3	7224.86	12014.6	10989.3	9436.56	11061.7	8138.29	9025.8	9130.96	8188.14	8000.89	8157.45	9900.66
O95171	SCEL	Sciellin	6168.16	1570.41	233.806	12558.8	15064.1	2189.8	772.403	9884.91	7819.77	1150.17	21477.4	24442.9	2862.99	3130.49	2524.9	2895.08	891.787	5069.83	3027.01	2677.45	24907.3	5143.88	2077.02	4734.3	1020.02	2296.31	2510.72	1094.35	4663.91	8032.88	2443.93	4991.27	2667.66	2188.43	1357.45	827.79	2194.39	2582.84	1204.32	1652.62	2397.75	3140.5	1414.53	1720.35	3511.52
O95182	NDUFA7	NADH dehydrogenase [ubiquinone] 1 alpha subcomplex subunit 7	10953.6	8468.83	13127	10532.9	10803.3	10083.2	9847.24	8421.9	10423.2	11814.1	11909	10299.6	10589.2	13979.5	28510.4	8327.73	10624.4	8439.8	11786	6660.14	10430.9	8288.02	12947.6	11310.6	8264.07	6838.31	3922.51	6002.43	6629.62	11350.1	6997.46	4936.91	13946	7499.24	8892.28	10876.5	7049.67	8563.77	5413.77	5765.41	6267.81	5327.1	4260.33	6311.39	8047.01
O95183	VAMP5	Vesicle-associated membrane protein 5	15223	18405.9	15824.7	22721.1	18822.2	12592.6	19532	20335.1	16073.1	21522.1	19844.9	14721.7	7217.01	17688.1	15204.1	12428	16069.9	15086.8	7961.25	15775.9	25562.1	34069	24094.5	14697.4	19478.3	21565.4	3995.31	12467.5	8199.65	17895.6	6839.47	14931.5	19641.4	6198.8	5994.23	14778.8	19240.4	16215.2	4456.57	11114.7	11731.3	17866.3	9557.61	9522.79	8257.48
O95197	RTN3	Reticulon-3	40198.9	37699.7	42073.6	44160.9	55325.2	48658.2	43848.6	48254.4	44339.1	37857.4	43169	39930.8	29659.9	62081.4	34485.9	49390	40441.7	38595	93287.5	39197.5	85459.6	57156.4	72769.4	35716	32746	36400.1	24327.3	37335.3	26432.6	36182.8	47895	42673.4	31971.6	32258.6	19016.3	24822.8	38384.3	45138.7	27516.7	28682	28544.5	40218.2	30994.7	33605.1	23861.1
O95202	LETM1	Mitochondrial proton/calcium exchanger protein	4588.81	5051.9	4562.75	4792.81	5486.29	4741.88	4422.19	4856.65	4935.04	4533.61	4870.08	4539.72	8392.95	7900.59	5463.97	20135.6	5123.49	11341.2	13516.5	11159.1	7105.11	20511.4	9364.5	8607.14	3486.36	10384.2	3141.87	13424.9	4220.28	4540.32	7349.53	5251.51	8623.4	3894.11	5894.31	5557.07	5353.86	7906.61	7546	5616.19	4780.68	15330.7	8161.08	2899	5431.68
O95210	STBD1	Starch-binding domain-containing protein 1	1221.96	748.814	897.18	1939.87	917.834	84.0164	1232.76	5956.9	1011.36	964.254	604.887	833.938	324.38	2574.94	8348.51	642.482	472.583	2501.28	3354.89	2766.76	2195.19	1908.97	10957.9	2585.24	1397.32	24210.7	1490.77	1666.85	2257.84	2843.5	1420.91	932.721	1487.87	660.727	879.152	2318.6	902.392	872.31	739.264	1063.39	1525.56	1731.39	1170.44	1518.26	1456.78
O95218	ZRANB2	Zinc finger Ran-binding domain-containing protein 2	2298.43	2026.11	2403.18	1270.48	376.594	2259.6	689.291	2499.75	1220.92	3239.89	1180.32	1474.65	4504	481.835	3064.16	1384.45	2355.89	2507.39	990.605	1387.19	1488.46	4143.09	2609.3	4004.66	4703.63	2098.92	2473.24	1268.72	2957.26	970.571	551.828	1311.78	1451.37	1498.97	3401	5020.82	901.781	781.362	2994.27	2132.82	1925.08	1922.1	2048.75	1278.17	4199.03
O95219	SNX4	Sorting nexin-4	3052.33	1608.96	1318.98	2248.51	1951.6	2281.3	3087.07	2244.79	1816.84	2576.77	1985.21	2546.41	3017.54	1427.45	3775.49	1540.35	3673.6	2890.6	1492.87	2388.56	1161.08	5112.34	2934.04	6733.17	6440.99	3497.1	9442.69	2763.23	4425.68	1171.34	2007.24	1705.51	524.538	4063.95	2861.09	2707	2541.69	2013.44	3081.32	4179.6	2722.95	1818.61	3013.43	4425.39	4356.97
O95232	LUC7L3	Luc7-like protein 3	4885.05	2923.14	3067.05	5094.19	4269.73	4767.95	7907.46	7892.27	6183.98	5452.59	4097.8	5488.65	3662.3	3091.49	3615.74	2682.2	7478.1	4565.87	7383.41	4889.84	14369.2	5045.47	1380.27	2124.1	5987.25	9592.67	9558.75	3765.27	7164.82	458.268	6663.03	3731.85	1958.69	4871.48	8165.53	7493.28	2923.19	3188.51	8523.42	5395.44	3930.96	4138.61	4100.08	6423.81	6868.55
O95236	APOL3	Apolipoprotein L3	1180.43	1775.7	2711.16	4425.96	2349.93	966.624	2953.48	3684.11	3792.19	1034.1	3395.83	598.74	2617.95	4553.07	6310.32	6028.96	1634.56	4550.73	56983.7	5276.03	129737	6232.57	7087.07	6321.85	5344.84	1303.62	3217.31	2581.71	3770.71	4037.66	927.264	1723.52	10275.7	1557.86	7087.52	4743.66	1014.74	3737.12	1561.74	2241.57	3227.09	6481.46	3070.64	3095.67	7660.6
O95248	SBF1	Myotubularin-related protein 5	1854.98	746.05	1364.58	1401.86	963.03	1701.95	1362.6	1912.57	2227.06	1539.49	636.65	1799.32	1662.92	1809.55	3337.91	1634	3134.11	1946.12	12620.4	5178.4	1902.42	1222.54	937.652	2576.14	1886.32	1067.98	2410.19	1629.96	2337.57	4730.49	2557.42	1811.63	2290.57	1568.18	3312.12	3149.09	849.915	1532.47	2070.6	1932.62	1907.46	1640.83	2098.25	1946.21	3356.51
O95249	GOSR1	Golgi SNAP receptor complex member 1	6086.7	8607.59	6133.4	5282.02	5103.56	5339.28	6024.11	4744.64	5333.52	5858.89	6330.09	5668.71	6828.54	7758.51	3551.17	9787.71	7535.52	7751.62	7319.62	10036.7	9007.89	11001	8217.14	9867.12	7140.73	7981.05	4532.86	7066.11	5254.3	5588.16	6208.49	5772.73	7908.29	3415.62	5174.16	7234.39	6111.59	6345.92	4544.61	4598.36	5545.17	8672.46	5807.87	2142.63	6104.72
O95251	KAT7	Histone acetyltransferase KAT7	1843.67	2226.24	2225.68	1110.04	761.744	764.122	1597.67	3429.76	355.162	579.647	3311.15	416.007	1575.74	3633.54	10451.3	4803.79	1382.14	3583.33	71106.2	5075.72	279558	12611.7	4232.23	2447.41	2453.18	1854.41	2667.94	4206.33	1449.54	4072.35	2604.57	830.688	3724.45	1802.84	3083.8	2229.85	717.698	747.127	1266.74	2149.86	2019.71	4474.89	717.185	1865.98	2652.37
O95263	PDE8B	High affinity cAMP-specific and IBMX-insensitive 3',5'-cyclic phosphodiesterase 8B	3632.11	1723.87	4645.01	2101.12	2580.45	3265.99	3483.06	5885.9	4471.87	3508.62	3448.19	3967.15	2207.94	1929.31	1420.1	1214.19	2750.56	3629.73	3619.91	1655.58	2446.79	2719.15	3183.39	1786.55	1943.98	3304.22	3319.19	2723.79	2369.84	1696.03	2322.2	3656.22	1362.06	2461.1	918.167	1848.17	1700.71	2189.23	2325.04	1763.52	873.627	1745.42	1811.2	7662	3123.62
O95292	VAPB	Vesicle-associated membrane protein-associated protein B/C	8732.62	10008.5	8869.37	8594.03	7546.35	8542.91	9127.49	9526.99	9755.42	9170.22	8610.18	7852.47	6895.65	14114.4	10205.9	12097.5	7414.49	6818.11	9504.42	7232.83	16320.5	10139.6	12320.2	9019.58	8261.85	10007.9	4298.61	9887.03	6866.6	5274.05	6548.9	9488.57	8659.22	5201.47	5045.48	8252.46	8548.5	13022.8	6877.98	5936.44	4695.98	13073.4	10284.8	6952.63	5689.64
O95294	RASAL1	RasGAP-activating-like protein 1	988.163	1051.39	2444.61	1448.95	1252.72	1573.03	1911.05	1772.22	1294.47	786.766	1550.5	1334.8	1731.33	1867.79	3200.38	3611.55	1899.23	2797.87	2584.98	2646.82	5282.86	2584.38	2162.88	2088.46	2446.82	2753.99	2170.14	1303.32	2279.5	1314.07	3605.37	1944.32	2422.96	2491.7	2294.42	1585.2	1257.62	1687.67	2778.62	1733.56	891.493	1827.65	2493.04	2463.46	1009.93
O95295	SNAPIN	SNARE-associated protein Snapin	7141.21	5356.56	4621.59	7084.15	6277.91	7202.05	6813.43	6725.02	5987.79	6506.81	5373.44	7648.75	5343.81	3974.15	6796.11	6089.39	10509	4840.88	5233.98	6762.15	6128.09	4128.41	4346.79	8614.47	9906.85	7051.14	10811	5333.78	8825.93	5334.33	7470.66	4557.22	6884.66	5836.7	9831.84	9008.39	5058.24	3881.51	5988.34	4848.68	6223.16	4298.35	6677.88	8799.07	8406.98
O95297	MPZL1	Myelin protein zero-like protein 1	5572.35	4921.49	4150.18	3559.94	4688.82	3760.06	4624.46	5854.21	5997.08	5638.15	6482.04	5420.2	4574.94	6831.03	4083.53	4602.19	6485.91	86.0466	13403.5	5792.36	7576.48	4564.99	3528.82	6591.23	4174.94	3198.18	2502.14	4022.5	1571.19	5293.23	2270.77	3768.05	6051.15	3281.43	2881.63	3410.79	3629.96	6178.94	1889.39	2918.8	2284.7	4086.06	3753.4	1180.07	3374.32
O95298	NDUFC2	NADH dehydrogenase [ubiquinone] 1 subunit C2	4679.71	3695.42	3021.64	4726.99	5131.67	4148.85	4623.09	4777.26	3062.88	5423.95	5144.1	5633.65	5293.46	6781.72	8053.24	4459.32	3884.19	4589.56	414773	5200.99	1.21423e+06	6086.51	5138.7	4589.32	3612.71	4208.7	2129.88	3209.17	1867.98	2841.97	3640.11	3661.98	6504.92	2084.61	3916.43	2958.28	2468.51	3585.83	3277.78	2410.45	1782.63	2862.73	3648.04	2880.41	2757.94
O95299	NDUFA10	NADH dehydrogenase [ubiquinone] 1 alpha subcomplex subunit 10, mitochondrial	8356.9	6388.89	7676.76	9235.29	10003.5	8094.1	8949.71	7881.96	8926.73	8278.03	9737.03	7880.42	10458	8265.81	29100.5	5866.22	7096.5	7423.31	7728.55	8254.17	5590.72	5691.82	11573.3	7452.69	6779.21	5395.81	5078.58	5620.36	6244.56	9359.45	6205.41	5554.47	16963	7095.63	8941.92	8481.32	7208.83	8030.65	5977.13	5537.96	7177.28	4052.26	6426.95	6532.91	9238.11
O95302	FKBP9	Peptidyl-prolyl cis-trans isomerase FKBP9	7365.01	4237.73	7372.12	8073.91	8258.47	6822.93	7274.55	5038.96	7685.5	6919.73	6808.92	5556.74	7773.76	10109.8	7827.08	8626.62	5384.1	7690.12	6857.14	6134.44	7473.23	6249.19	5441.37	4674.36	4524.56	5926.52	9767.99	7914.37	6744.88	8882.14	6041.76	6093.36	5338.8	9130.57	4125.71	8035.03	11746	8021.4	6551.3	9056.47	8199.17	6002.01	6410.05	5546.14	5534.54
O95319	CELF2	CUGBP Elav-like family member 2	4412.28	5465.02	2913.83	3750.32	4049.69	5401.05	4412.34	4336.1	4505.19	4865.77	3256.7	5263.82	4591.99	2114.34	4387.99	1623.71	4964.52	2594.3	1895.51	1509.69	2336.26	768.346	2135.55	6478.1	7539.01	2191.12	3564.69	2615.76	3185.73	3841.59	1823.94	2125.96	3550.27	4008.16	15308.4	7086.92	2063.97	2107	3766.58	4449.76	5132.3	2802.84	4198.02	4844.25	10245.6
O95336	PGLS	6-phosphogluconolactonase	9109.52	9633.84	8247.74	7389.12	5544.79	9844.4	8045.6	8609.88	7535.61	8311.24	5895.57	9925.84	3910.68	2218.84	7463.19	5394.96	9470.61	5408.81	4234.21	4770.12	4493.56	11892	5026.09	7027.01	18473.6	11199.8	35915.2	7911.29	10023	3382.33	5747.87	4232.39	3277.05	11430.7	11650.3	11954.9	4776.57	5284.39	12701.9	8578.27	6434.08	5045.12	10089.9	20398.1	13202.7
O95340	PAPSS2	Bifunctional 3'-phosphoadenosine 5'-phosphosulfate synthase 2	6267.73	3848.69	3063.07	4174.73	3120.41	6668.28	6222.71	5663.41	6222.99	5900.7	5226.56	6825.71	3658.26	2821.13	6733.56	4494.86	7548.19	13071.6	5996.23	7954.94	6728.1	4209.43	2533.69	5435.41	7140.59	4585.03	12637.1	2552.38	3987.84	1406.49	2733.56	2517.93	689.45	5055.99	2582.19	5994.25	3740	3012.68	4376.69	2769.88	3153.52	3055.3	3433.1	5729.1	7236.25
O95342	ABCB11	Bile salt export pump	83040.6	166340	66239.4	88769	122181	68117.1	80005.6	89300.6	73287.7	56691	71266.2	44886.7	11775.8	38011.1	506058	10338.2	58676.1	96991	28968.9	29037.8	230517	6931.37	32770.1	14630.7	56653	15663.4	37927.8	12810.9	43242.2	65501.9	22250.4	47034.6	18234.8	23351.6	31915.9	46402.8	28940.8	39379.5	16914.6	25447.6	17386.9	27205.9	22067.2	109214	39006.7
O95352	ATG7	Ubiquitin-like modifier-activating enzyme ATG7	3958.24	4808.81	5327.87	571.74	167.442	2143.98	2124.37	3442.13	3156.38	2640.76	1873.98	3241.9	2281.58	1036.06	4322.82	990.071	4059.7	3184.03	714.58	2175.44	1355.65	995.979	1736.28	2954.49	5720.78	1576.24	7147.42	3294.33	3568.25	1722.05	3870.6	2752.33	2483.64	2681.34	4384.3	3714.46	973.912	1763.97	2918.53	3783.68	3638.64	2790.34	4186.17	3386.01	8703.99
O95372	LYPLA2	Acyl-protein thioesterase 2	3804.03	7705.48	3127.77	2265.69	1405.43	2063.8	2670.07	5455.7	2379.43	2261.77	2027.8	2557.36	1876.2	2018.65	4873.5	2307.8	4399.42	2825.69	2014.62	1660.3	7486.59	5385.78	2221.96	1406.19	4197.72	1794.98	9652.93	4159.43	5554.3	1840.87	2077.24	1215.58	2108.63	5112.59	5281.05	4469.03	2986.32	2112.39	4035.3	3662.38	2740.23	2573.86	4890.44	5347.08	7245.24
O95373	IPO7	Importin-7	3435.66	3632.32	3338.53	3467.4	3056.18	3970.2	3129.31	3070.42	2442.24	3005.61	2711.39	3523.64	2589.13	1608.44	5872.8	1821.66	3811.97	2203.48	475.916	1369.07	3437.98	3882.57	2788.11	6232.13	4445.97	4901.76	6872.74	3399.87	3604.35	1897.83	3782.75	2632.67	3192.69	3058.5	6253.76	3578.84	2109.75	2222.68	4538.99	3825.33	2411.35	2760.66	3071.39	4706.98	5352.51
O95379	TNFAIP8	Tumor necrosis factor alpha-induced protein 8	1398.61	147.739	994.146	1568.51	1110.97	1155.46	1422.44	1443.81	975.039	1225.77	1034.6	1146.12	510.104	1465.58	1325.04	2654.66	1744.62	1703.13	1081.85	4527.06	1190.22	1649.74	10957.9	3636.5	3213.38	5515.56	2383.08	1098.62	1223.71	1802.59	1473.76	1765.31	4925.1	1439.14	6903.37	3324.27	1345.94	794.491	1151.07	1103.61	3235.46	1439.97	576.361	1951.05	4552.18
O95391	SLU7	Pre-mRNA-splicing factor SLU7	3445.21	4734.68	5010.3	9247.87	6053.68	9091.98	7551.91	10143.6	5300.07	4928.66	4816.31	4365.6	3843.79	7347.22	4072.91	635.936	7147.09	8609.61	3852.67	3649	4676.99	2885.59	6363.13	3216.22	3522.33	17223.8	6467.68	4288.75	3607.18	5118.98	3159.41	2667.87	8326.63	3938.67	5674.5	7387.53	4138.92	4909.53	5894.33	3939.73	4636.29	2824.94	4009.62	8654.83	5856.08
O95394	PGM3	Phosphoacetylglucosamine mutase	2996.2	3099.09	2639.15	3120.44	3113.6	3775.28	3927.35	4257.65	2689.73	3312.25	2095.6	3499.1	2934.73	1168.77	15390.9	2354.64	3085.59	5296.81	3984.03	3309.5	783.438	7864.87	7744.94	4673.4	3703.03	9230.63	10189.5	3703.04	4434.46	9359.61	2327.95	1650.11	456.877	5213.98	3272.33	4341.92	2443.58	2806.71	3858.39	4321.62	3136.32	2405.46	3331.86	5160.64	7176.73
O95396	MOCS3	Adenylyltransferase and sulfurtransferase MOCS3	2289.67	1037.92	789.675	2181.28	2527.62	2141.56	1551.17	2096.22	1393.01	1675.96	937.977	1111.69	1164.62	2189.88	2409.97	1218.04	2625.55	1796.96	1277.72	4191.47	1000.98	1073.62	10957.9	2259.14	2288.62	3203.17	1989.16	960.422	3236.57	3025.96	2761	743.182	966.449	1750.92	2921.37	3622.43	869.024	833.635	2297.54	1394.06	1834.55	1194.91	2752.69	3270.45	3110.68
O95400	CD2BP2	CD2 antigen cytoplasmic tail-binding protein 2	4098.85	3376.81	4503.76	4368.99	2766.66	4674.06	2870.43	4620.88	4123.76	4161.22	2729.5	4187.18	2022.76	2903.96	3694.45	2903.98	3830.93	2369.56	791.889	3098.43	1343.59	2408.73	1696.83	2710.9	3058.87	2854.33	8527.4	2495.09	5953.11	2242.87	8221.94	2806.31	2423.82	5129.42	6493.33	4890.1	1938	2039.97	3326.21	2302.16	3659.9	2272.65	2462.07	4006.92	6384.9
O95425	SVIL	Supervillin	3602.05	4700.76	3962.91	4441.62	4242.73	4567.48	4155.36	4603.38	4298.14	3838.85	3128.5	3414.69	4286.23	3213.16	10570.4	5596.44	4476.44	5657.46	3053.24	3358.35	4161.55	3601.88	2652.08	5174.2	5569.56	6071.68	4256.79	2769.4	5065.89	3615.56	2457.37	4627.03	5914.35	4559.36	2713.06	4873.83	4673.57	4045.98	3067.07	3516.45	4475.82	2383.58	3834.22	5326.58	5435.15
O95428	PAPLN	Papilin	5417.72	3886.54	4485.4	5686.15	6952.26	4771.3	5813.69	5430.25	5488.59	5536.33	6658.1	4337.75	4196.53	8852.19	2441.92	4152.66	6469.17	2365.38	8914.94	5532.66	6700.04	2845	4035.85	1880.14	3291.73	1689.14	1701.94	3038.74	3636.49	8923.42	2798.95	4786.32	5056.52	4045.78	1600.81	3480.48	5932.21	5399.99	2172.38	4216.37	2723.21	1851.18	4666.49	5977.57	2393.59
O95433	AHSA1	Activator of 90 kDa heat shock protein ATPase homolog 1	4659.52	3625.86	2505.05	2422.41	2576.1	5858.41	5156.92	5476.52	4876.91	4909.66	2281.35	4873.22	4388.56	1346.41	15934.3	2156	6263.68	3438.64	2591.47	1429.96	3427.73	4976.39	1897.98	4794.01	7834.37	2249.89	10848.9	4033.24	4686.47	1762.45	3064.76	1170.45	3426.93	5727.02	13164.4	6599.86	2927.43	2080.14	6694.82	4116.43	4675.27	3167.22	3937.25	7455.32	12297.2
O95436	SLC34A2	Sodium-dependent phosphate transport protein 2B	999.328	1018.41	1653.58	1966.08	4865.97	2924.7	1580.66	2077.8	1542.18	1252.62	10341.8	1567.43	7906.04	7345.47	2707.67	20049.2	3283.69	10183.2	25032	9730.77	3277.29	22188.1	7014.72	4758.09	3063.21	15720.8	5114.78	2934.54	6704.38	15258.3	15328	3245.33	4589.3	3901.82	5206.01	1195.45	2653.75	2807.53	7693.22	10791.7	7379.36	22951.7	8256.62	517.991	1052.5
O95445	APOM	Apolipoprotein M	10034.7	758.165	741.09	7215.92	10626.7	1545.69	720.649	989.126	4486.73	8048.7	8208.74	7578.33	2682.21	8172.76	10576.4	8153.87	2711.92	7737.5	4830.88	5145.55	3971.46	4472.44	5360.62	7684.8	1750.1	5309.5	7837.08	2119.82	2156.29	5295.73	3236.12	2091.37	14495.7	3486.66	4782.75	803.64	3292	1085.54	2861.69	639.528	2455.47	1703.58	2934.77	8438.96	919.615
O95453	PARN	Poly(A)-specific ribonuclease PARN	4593.47	2267.24	1877.78	4594.7	4856.3	3481.05	4330.61	3499.47	3889.29	2995.75	5328.45	4443.6	3920.15	2258.44	5412.7	6526.96	5347.37	3347.19	2858.47	2785.64	3846.99	5022.3	2502.12	5065.7	5081.99	7311.82	9560.19	4146.95	5693.96	3888.14	7616.28	3726.82	2717.92	4072.91	8280.14	6409.11	3491.11	3812.61	3024.97	3415.62	5599.29	2943.36	5668.47	7507.52	6177.41
O95456	PSMG1	Proteasome assembly chaperone 1	1657.13	187.07	1830.22	699.54	2369.96	2713.76	672.824	3061.5	898.425	1887.08	781.692	1660.04	600.783	1595.36	2570.44	1393.81	2788.91	238.505	293.99	3719.88	1581.4	2705.4	10957.9	5553.65	2871.27	1711.25	5731.01	1297.07	2852.46	983.565	1839.9	1895.55	1507.25	1858.91	3095.13	3177.61	1600.94	1151.89	2435.79	1876.76	2015.26	1168.49	1888.28	3981.14	3134.17
O95466	FMNL1	Formin-like protein 1	2474.2	2226.85	1287.47	2269.36	2607.46	3647.22	3314.39	2653.71	3033.57	2943.53	2191.29	2910.19	5407.05	1406.66	4635.24	1336.39	5384.55	7468.94	2019.37	5397.88	3763.86	5168.41	1930.61	10105.4	9669.88	6048.37	2206.58	2563.67	2181.2	5517.66	1593.86	1110.09	19698.8	2007.64	19501.4	8880.75	1663.21	962.241	2121.49	2327.75	5608.23	2306.39	4649.58	1025.87	11852.3
O95470	SGPL1	Sphingosine-1-phosphate lyase 1	4038.5	4039.91	4046.65	4418.81	3967.74	3824.18	3795.08	3612.51	3755.45	4372.39	3920.46	4135.81	6702.03	6548.42	3243.72	7151.77	4622.39	6267.15	4743.94	4041.85	6424.18	7477.68	5646.45	7699.2	4118.81	7340.64	1645.44	4282.89	3697.5	4071.52	7301.1	4211.72	11434.8	2852.98	6793.64	5512.08	3934.93	4518.83	4452.79	4109.94	4494.36	7963.54	5810.74	1324.3	5493.63
O95478	NSA2	Ribosome biogenesis protein NSA2 homolog	1136.37	470.422	982.661	1134.35	996.036	1129.13	1058.48	1555.67	1409.4	701.006	586.164	1148.94	786.5	921.02	27997.4	735.804	727.718	14108.4	2416.83	1535.9	1331.96	1115.6	10957.9	11089.7	3174.87	1982.67	2758.29	1329.14	1221.81	1823.57	1498.82	1042.4	4961.67	685.656	9281.09	3877.62	1788.66	1173.77	2625.67	2025.54	2175.11	3449.52	2687.33	2414.9	4404.6
O95479	H6PD	GDH/6PGL endoplasmic bifunctional protein	5640.73	5832.12	6406.61	5327.14	5566.75	5364.61	5208.26	5126.18	5156.11	4779.41	5395.96	5123.11	4692.03	5359.88	5999.36	4789.24	4893.68	4932.32	4137.5	4663.08	9288.19	10195.6	6120.46	7667.55	7863.9	5806.11	7714.15	5789.12	6343.3	4971.49	6642.29	3824.16	8137.68	6131.85	6985.19	7424.22	4479.89	5535.24	5974.44	6519.9	6351.95	6596.17	6773.55	5070.65	5398.48
O95486	SEC24A	Protein transport protein Sec24A	1664.02	2222.84	2390.67	3241.36	1473.29	1985.28	2309.61	2311.81	2157.81	1643.13	1597.6	1829.63	3327.06	1497.44	3079.2	1421.95	4299.73	2030.13	2904.84	4850.67	3162.33	1870.11	4039.07	4229.8	4909.17	2379.08	3126.87	2256.23	2248.13	1112.36	1747.65	1781.37	1169.39	1536.65	2050.2	6055.75	1504.81	1556.52	2209.65	2793.28	2281.44	2428.57	2378.85	2138.38	7039.81
O95487	SEC24B	Protein transport protein Sec24B	3122.09	2786.27	2577.79	2535.25	2861.82	2596.17	2984.16	3127.97	2648.43	2807.45	2372.18	2615.71	4089.47	2348.37	2741.58	2929.41	4904.93	3556.66	1552.11	2555.1	3183.11	3829.55	2773.59	5627.37	4097.91	5586.6	2704.72	2389.63	2705.24	1931.7	2423.91	2305.49	4368.29	2547.04	3273.15	3985.34	2372.65	2269.42	2636.56	2724.78	2197.32	2564.9	2805.25	2742.62	4456.06
O95490	ADGRL2	Adhesion G protein-coupled receptor L2	4857.89	2933.5	2894	3385.07	5983.35	5044.66	5113.15	5057.68	5298.64	5086.28	5901.92	3846.22	3386.84	5328.8	2360.14	3595.93	4023.6	2182.17	5047.36	4953.35	6733.76	1044.73	6075.01	2621.7	2381.96	4597.15	3433.8	4635.65	3859.74	4865.33	3961.04	4372.03	1543.11	3329.91	1413.87	2600.13	4524.78	5293.79	2176.81	2952.58	2438.41	3194.91	3142.28	3688	1941.21
O95563	MPC2	Mitochondrial pyruvate carrier 2	9033	5661.82	9352.27	5836.76	8722.99	7367.96	8082.53	5346.67	6830.58	8338.59	10433.1	8403.4	12713.2	10827.2	19370.5	17805.1	8894.04	14155.8	15409.7	14425.8	7569.89	14787.8	10408.7	9156.77	3972.32	9117.4	3475.27	11022.3	3373.75	8484.44	6750.74	7763.39	5216.04	4131.71	5382.62	5095.28	4598.49	9096.7	6965.69	6643.32	5238.55	15564.6	7136.18	4275.5	4852.18
O95571	ETHE1	Persulfide dioxygenase ETHE1, mitochondrial	3934.58	2266.97	3326.79	2910.06	2307.89	3874.44	3869.78	3733.57	3002.04	3508.88	2336.5	4417.27	13440.5	2977.1	2888.48	4090.49	9828.05	12448.5	20800.5	17749.6	6552.26	18284.7	7209.2	16206	9628.85	20275	14662.4	6124.44	7634.13	2604.94	3781.27	969	4669.14	3726.89	4853.6	10356.9	4222.44	3553.67	19590.3	10096.7	8628.48	18056.4	17123.2	2749.21	11300.2
O95573	ACSL3	Long-chain-fatty-acid--CoA ligase 3	5868.61	5423.05	5783.35	6558.53	6359.48	6274.5	5690.23	5979.49	5953.69	5474.37	5945.17	5577.72	7023.98	10390.1	9141.68	9554.53	5964.73	8258.26	6559.34	6316.12	7352.46	10718.3	8979.59	7968.19	5567.74	9221.86	3187.63	8900.1	5875.78	5240.3	9339.79	6845.83	10231.7	4709.51	6927.11	5819.5	6194.74	6631.07	7387.02	7057.97	5603.06	10915.9	7004.44	3758.85	5626.32
O95613	PCNT	Pericentrin	1892.01	1556.79	1734.71	1289.84	884.538	941.951	1808.59	1038.37	1120.2	1425.72	1419	1193.9	2406.43	1988.26	4774.8	2065.57	1399.25	2129.83	1631.71	1927.67	917.055	4842.43	1400.91	3129.8	1954.03	2380.4	1629.01	1764.83	1365.46	1946.84	2441.86	2780.7	3239.51	883.737	2205.36	1761.2	859.848	1828.74	1349.76	1935.16	1253.7	2369.47	1542.12	1864.61	1875.34
O95633	FSTL3	Follistatin-related protein 3	5213.64	4414.8	6513.19	535.513	1542.73	685.755	553.591	2094.96	456.768	4932.62	8679.07	4717.19	1756.71	1815.54	1880.2	1656.81	2799.48	4600.64	1465.3	1700.21	2522.67	2022.9	10957.9	3743.18	2912.63	998.107	8860.82	390.846	1306.39	1982.12	1199.41	1615.59	3887.7	538.914	4620.95	3301.62	551.485	1296.23	444.392	1251.3	479.077	3009.45	3810.49	708.318	3073.8
O95639	CPSF4	Cleavage and polyadenylation specificity factor subunit 4	7763.39	10353.9	3774.86	9470.82	10245.9	9460.35	7152.65	7608.48	6746.13	6426.96	7482.71	6342.17	5532.25	4054.59	3469	6997.58	7606.47	5596.32	3941.54	37745.9	5747	8733.71	8929.92	12674.2	7856.15	27032.3	8216.17	2727.09	4558.23	2701.54	8769.4	3590.17	6523.68	5588.18	12115.7	6446.34	3680.02	5187.52	4774.7	4896.93	4800.35	2784.83	4226.71	4601.51	8228.4
O95644	NFATC1	Nuclear factor of activated T-cells, cytoplasmic 1	3803.82	2425.46	1721.04	4165.94	4006.27	5388	2321.89	4230.37	3355.44	2994.3	4146.65	4397.05	2849.69	4239.13	4038.23	3283.27	4003.88	2545.57	2264.43	3372.06	2137.45	2474.62	3991.67	6798.15	5762.66	4099.29	1716.9	1634.19	2474.44	3919.41	2350.76	2812.62	11956.3	2955.49	14875.3	6493.85	953.275	745.839	3248.91	3743.05	2250.63	3434.73	3465.02	4344.52	7972.92
O95671	ASMTL	Probable bifunctional dTTP/UTP pyrophosphatase/methyltransferase protein	2706.05	1097.8	1442.35	4368.14	4577.08	2984.77	3884.01	3824.21	3995.64	2511.66	2733.35	2669.82	2869.52	1315.91	19545.5	2165.59	3827.42	2610.33	1637.86	938.822	4252	4286.94	5969.11	2010.27	3853.41	1560.31	7292.06	2582.53	5933.57	702.104	4268.01	2263.13	2252.14	4581.92	6294.47	5079.89	2235.29	2445.88	4288.15	2972.49	3419.17	2735.43	1699.53	5779.02	5809.99
O95674	CDS2	Phosphatidate cytidylyltransferase 2	2918.39	1870.14	3350.15	3839.72	4187.67	3811.6	3709.77	3420.11	3788.86	3369.19	3393.48	3445.52	4863.4	6440.3	2283.92	9124.53	4360.05	3528.2	2166.91	3097.89	3806.99	2975.64	4793.38	2488.1	2341.97	4745.05	1381.85	3653.21	2514.97	3227.22	3784.68	2742.9	6495.81	2532.99	4502.63	3098.34	3911.44	4698.92	4109.16	3966.43	2861.5	7291.87	3921.26	2630.45	3388.74
O95715	CXCL14	C-X-C motif chemokine 14	1577.38	1293.63	1151.75	12050.6	11591.6	8898.26	9631.41	11139.7	9503.32	1282.7	1086.29	3255.11	4842.73	27259.8	7958.97	7152.05	8929.36	118876	658111	23018.3	367954	14730.5	12122.1	31141.7	2809.41	29795.9	1927.49	2106.08	799.886	32622.5	5407.16	27949.9	7269.82	7190.92	3721.17	778.974	11465.2	13818.9	3146.9	5301.22	12433.9	1718.14	1009.63	20255.1	8964.68
O95716	RAB3D	Ras-related protein Rab-3D	3111.79	2864.67	3641.58	3045.36	3014.19	2515.17	3432.79	3100.25	2788.22	3398.54	3330.61	2984.86	4063.45	4798.35	4954.31	3604.26	4670.39	3255.21	3510.3	3553.57	1761.64	4672.62	5381.61	4081.51	5291.32	3880.89	2433.25	3671.74	2530.19	1971.83	2849.34	3492.67	4423.27	1946.41	1960.1	3045.43	2964.79	3436.25	2492.36	2872.64	2363.22	5146.95	2792.24	2214.02	2402.64
O95721	SNAP29	Synaptosomal-associated protein 29	6477.58	4249.86	5399.01	6807.89	6207.72	7888	6188.3	5706.9	5886.98	5759.04	5815.15	5421.5	3174.13	5866.29	3147.39	4276.83	4525.16	6160.26	4510.91	5035.44	5855.34	3921.75	8552.97	7734.03	6447.27	5400.93	3405.71	4536.53	6334.45	5656.45	9390.45	4010.93	11893.6	2211.45	7653.53	6981.4	3619.03	4022.53	3692.25	4137.54	4832.48	5176.39	3805.01	2927.98	7639.91
O95747	OXSR1	Serine/threonine-protein kinase OSR1	5729.01	4340.4	5206.62	4685.7	4685.9	6833.72	6744.17	5830.2	6353.77	5902.4	4646.91	7470.69	4063.09	3034.77	16930	2121.75	6468.27	3963.68	2000.21	2271.49	2981.28	6723.95	2657.21	6624.38	8258.31	2937.46	18521.5	3129.29	6455.64	3322.01	3549.66	3351.59	6010.57	5939.73	11710.2	7949.88	3171.57	4200.97	7479.33	4216.72	4423.79	3947.64	4639.86	10689.6	10316.8
O95757	HSPA4L	Heat shock 70 kDa protein 4L	8560.9	5533.88	6523.43	9631.02	7101.73	8898.2	6435.22	7414.13	7460.62	8027.48	5364.97	7697.27	6943.85	3283.77	15584.8	5573.46	12148	6558.21	3020.42	2988.5	7476.49	8088.05	5127.89	11067.6	9377.88	5520.35	16179.1	6486.51	10677	3765.72	6092.69	4905.52	6209.29	8255.08	12064.8	8275.87	4527.22	4538.59	9658.78	8921.57	6987.48	3490.24	7117.36	7285.42	14293.2
O95758	PTBP3	Polypyrimidine tract-binding protein 3	3326.1	2358.55	2293.99	3356.06	3075.54	3876.06	3919.65	4109.6	3747.96	3982.44	3125.33	4141.39	4842.3	2738.13	4204.66	3042.6	3631.21	4087.73	1990.84	2457.78	2851.58	1958.11	1669.66	5053.95	5732.89	3630.8	3144.21	2542.1	2425.07	2434.5	2394.35	2886.83	5299.12	2790.81	7697.27	5164.09	2848.43	3236.99	2932.98	2480.38	3202.03	2840.83	2350.77	2438.69	6337.69
O95760	IL33	Interleukin-33	2729.57	2175.8	2098.22	3792.58	2957.59	3228.75	3056.99	2220.8	1206.28	2624.6	2987.95	2272.12	1742.28	2333.94	2257.18	1590	1811.29	6756.11	18440.9	3331.44	35447.8	3303.62	2551.8	4135.78	1986.32	3363.23	1687.7	809.737	1862.63	3412.79	1056.47	2062.87	12593.2	2140.04	5277.45	3966.26	2149.87	1087.91	1977.33	2144.59	1553.21	2113.29	1636.01	2673.56	4399.13
O95772	STARD3NL	STARD3 N-terminal-like protein	6200.3	5315.24	4243.54	3311.03	4375.43	3829.42	4955.99	5075.11	6162.24	6467.91	5698.75	4567.09	4949.39	7448.94	4437.69	8542.92	7070.23	4843.7	12578.4	3010.31	3235.69	3896.47	10663.3	4352.23	3671.9	5339.53	1831.49	5911.19	3090.85	3018.46	4236.25	3370.57	8035.98	2592.93	3135.99	1361.66	5248.24	5954.12	4041.61	1832.58	2787.9	6786.02	3932.72	2568.48	2464.08
O95777	LSM8	U6 snRNA-associated Sm-like protein LSm8	4552.82	2798.71	3378.68	2627.87	2206.31	3360.7	3139.91	2501.93	2960.81	3514.14	3827.78	3135.02	4478.24	2105.2	2607.39	4268.06	8663.36	3451.94	3319.58	2556.89	3437.48	9970.76	2765.87	7471.61	9162.61	9323.23	5845.9	4446.28	6087.2	2334.52	4284.55	3445.02	1500.88	3750.34	3779.61	6669.28	3588.23	2904.62	5290.95	3836.99	5688.08	2257.92	3627.13	3832.78	5332.62
O95782	AP2A1	AP-2 complex subunit alpha-1	6134.81	7011.35	5914.31	5972.56	6138	6183.13	6424.55	6131.41	6175.31	5833.57	6042.57	5875.46	8070.43	5565.57	5845.38	5725.75	8919.96	6484.97	5565.08	5788.52	10600.6	5995.59	5498.4	11300.8	10827.2	8541.72	6735.55	5847.99	6736.1	5863.18	5197.92	6251.92	8011.68	5905.68	5341.37	10461.8	8609.92	6576.78	5994.96	7445.88	6509.82	5241.93	7521.15	5829.46	11409.8
O95786	DDX58	Probable ATP-dependent RNA helicase DDX58	3141.32	2246.82	3287.65	2462.16	3024.68	3956.23	3664.95	4462.98	3436.01	3494.29	3057.68	4537.36	2450.44	2575.1	3312.18	1307.91	5227	2604.7	1772.13	2520.15	2202.13	2452.97	1079.64	6800.88	8121.73	3717.47	5030.64	2300.78	3093.48	1388.38	3711.6	2482.77	4359.83	3830.85	8572.36	5313.98	2739.92	3025.27	3022.65	2382.39	3138.22	3318.21	3899.26	3091.79	10215.1
O95793	STAU1	Double-stranded RNA-binding protein Staufen homolog 1	4062.92	4385.98	5034.34	4325.35	4518.63	4739.04	4753.61	4312.67	4782.45	4413.99	3690.23	4361.95	3275.79	2956.4	5729.11	3449.5	4077.16	4722.36	3101.63	2974.5	4427.62	3430.3	3186.16	5053	4308.81	3705.15	5184.26	3948.11	4697.58	2782.29	4188.93	4072.3	1266.88	4775.54	3554.82	5033.69	3644.08	4131.82	4069.61	4150.83	3829.58	4248.28	3788.36	4012.35	5142.57
O95810	CAVIN2	Caveolae-associated protein 2	19437.7	13681.2	20497.5	18312.9	19127.6	17515.3	18931.7	20414.4	19579.3	20375.7	21921.7	17726	3313.31	18885.5	7560.5	8155.62	10485.5	4023.59	11703.8	10580.5	16556.4	4942.45	16088.9	6080.52	8690.7	14826.7	11579.3	7033.26	7338.71	10886.5	7324.76	14274	5989.97	7278.99	3565.32	4226.33	8530.62	15904.8	6614.51	5534.31	6225.31	3666.53	8249.12	26148	3741.94
O95816	BAG2	BAG family molecular chaperone regulator 2	6556.14	4958.94	3161.96	6259.39	6444.3	5642.79	5347.03	5685.48	5334.6	6367.34	6505.43	5949.15	4904.18	6758.16	8778.25	5804.71	4346.66	4048.85	6333.44	4196.69	6339.31	4914.68	8009.86	3811.39	3876.44	5165.56	4627.37	4293.36	4411.61	4855.42	4981.16	5825.2	4964.68	4644.46	4304.94	3876.06	3186	4552.08	3341.66	2717.08	3620.66	4728.94	4121.65	4367.06	3682.01
O95817	BAG3	BAG family molecular chaperone regulator 3	2740.98	1771.04	1509.23	3997.83	3049.85	3659.27	2731.86	2744.78	3594.9	2742.82	2549.98	3219.09	3754.97	3299.46	41167.9	3668.53	3925.6	6392.83	5755.18	3267.49	4287.69	3742.42	4412.55	4608.59	3152.63	2374.01	3716.79	2466.62	3119.05	2505.79	2369.35	2997.78	2994.82	3030.69	2475.58	4603.31	2518.69	2308.59	3218.78	3061.76	2983.53	2157.12	3199.66	2491.63	4607.8
O95819;Q8N4C8;Q9UKE5	MAP4K4;MINK1;TNIK	Mitogen-activated protein kinase kinase kinase kinase 4;Misshapen-like kinase 1;TRAF2 and NCK-interacting protein kinase	3185.36	771.544	2721.87	2462	2203.76	2518.33	3299.69	2327.71	2964.85	2363.59	2915.56	3460.86	4652.5	2920.34	4026.94	3026.4	4491	19021.4	4288.5	15280.9	700.341	21944.4	15914.9	4454.11	5367.81	2083.88	5422.32	2941.17	2864.87	1926.73	3814.12	2729.46	3106.84	2977.19	5722.17	4418.12	3203.74	1140	4499.49	3772.81	3196	2973.4	3185.65	3043.4	4786.4
O95825	CRYZL1	Quinone oxidoreductase-like protein 1	1820.96	2332.48	1500.57	1029.04	1235.49	1022.95	2864.39	3010.48	2317.28	2568.78	3617.84	1776.13	1316.2	1675.25	2160.84	1749.98	2922.18	4341.29	22295	7992.47	25381.6	3700.24	2858.79	4756.71	3018.34	3958.57	5796.74	2018.72	2205.41	511.801	3243.55	675.16	1598.54	2442.01	2265.73	2122.3	1094.3	2038.75	2621.75	48830.3	1510.16	1406.89	1547.66	3199.14	3168.84
O95831	AIFM1	Apoptosis-inducing factor 1, mitochondrial	11986.2	14991.8	12093.3	11069.6	11991.6	10770.2	10716.7	10882.4	11346.1	12587.8	13376.9	11919.5	19469.3	11421	21312.3	20611.2	13490.6	23028.4	28389.3	30900.3	15030.2	25574.8	16507.5	16840	11654.6	24594.9	7139.33	16710.9	9257.73	14792	8572.19	10446.7	18056.9	7496.38	10327.9	12082.4	9658.33	14651.9	9786.27	7627.31	11599.9	26424.2	14771.5	6726.99	13018.9
O95833	CLIC3	Chloride intracellular channel protein 3	8414.6	3451.42	3410.73	7237.59	4929.99	8293.77	6799.21	7122.56	6927.17	7672.95	5226.85	7939.64	3260.64	3059.4	2180.85	3200.73	7970.06	3763.68	3665.28	4398.19	4204.06	12848	5215.59	4071.24	8972.36	5918.04	23832.3	3710.23	12823.3	2013.32	4732.25	4961.44	905.818	9220.72	4972.29	7265.58	3157.57	3639.01	9256.66	7165.93	3174.67	5088.62	3429.49	10340.2	9145.62
O95834	EML2	Echinoderm microtubule-associated protein-like 2	6049.61	3238.82	3536.39	6437.34	4747.81	7266.41	6190.11	5272.58	5700.5	5810.09	5437.83	6656.91	3482.08	3448.85	25450	2273.68	7479.06	6179.41	2072.72	2220.24	23121.2	10121.3	1832.77	4629.9	6826.56	2841.44	14211.3	7724.47	9322.33	6109.11	3659.64	4043.36	1611.25	6263.35	5363.47	6695.79	3706.32	3957.24	8143.27	4954.88	3794.04	4650.85	3897.56	10960.8	8593.05
O95837	GNA14	Guanine nucleotide-binding protein subunit alpha-14	11255.9	796.235	830	3809.67	3572.01	11433.9	13037.3	14585.3	12683.6	8251.44	12349.2	10359	4442.07	14463.7	4644.96	4202.98	6277.48	1314.5	6082.47	5639.39	14390.6	4548.44	14775.1	6463.02	6741.18	13590.1	5244.95	7050.3	4271.99	13220.6	5071.04	8032.28	8524.77	3570.99	2957.33	5091.31	7608.23	17240.5	3446.26	3882.69	3392.7	4317.61	4426.84	6667.16	5487.76
O95858	TSPAN15	Tetraspanin-15	6385.64	4012.61	4130.33	9234.89	8878.45	6387.29	6374.13	7747.37	6096.74	6182.75	7246.15	6232.01	2070.57	5127.69	4536.01	4989.29	4586.85	2462.67	4592.38	8621.57	6289.38	2743.91	8287.65	4535.6	6646.38	2577.23	4527.01	2635.05	1497.64	5341.45	3604.43	4032.69	2819.96	1427.59	2506.73	3065.49	2840.97	5394.05	1353.8	1846.88	2013.03	1771.58	2091.81	5856.7	1169.05
O95861	BPNT1	3'(2'),5'-bisphosphate nucleotidase 1	2780.65	2411.19	3325.23	2502.15	1975.12	3266.76	1823.75	1404.07	2092.43	2769.41	2403.59	2597.9	1406.15	353.627	3819.27	1198.46	2268.17	2025.51	567.48	3328.1	3720.2	4849.27	2104.66	1561.67	4765.97	2473.81	10801.4	3479.72	3626.52	3159.88	1669	1842.41	1382.24	3768.69	5831.84	3951.76	1105.98	1785.26	5726.98	3892.96	1574.85	2421.68	3216.53	8092.41	4769.57
O95865	DDAH2	N(G),N(G)-dimethylarginine dimethylaminohydrolase 2	19000.7	19017.3	18772.7	18322.6	16973.3	20104	19198.8	19689.2	17737.7	18835.9	15986.4	18903.9	16203.9	4581.25	14490.7	8046.52	21286.6	8105.47	9420.22	10761.4	15122.5	11294.1	13861.4	17053.5	21878	12359.4	50869.2	12746.8	24020.9	17566.7	8065.72	22093.2	10599.9	23662.5	15536.7	16266.7	19142.7	15218.9	23272.5	20412.3	18195.2	9328.78	12194.4	36569	21100.9
O95870	ABHD16A	Phosphatidylserine lipase ABHD16A	5744.87	5771.82	4975.21	5448.8	5306.14	5374.69	5047.19	5047.45	5303.06	5029.55	5369.88	5917.37	7495.03	6587.87	5569.84	10837.1	7063.8	11357.8	7757.09	9976.85	5788.4	17035.6	11638.1	9615.45	5511.99	12970.9	2320.27	9060.17	4737.14	4401.61	9833.6	5905.21	5289.07	4754.45	4528.93	5448.25	4592.07	5430.31	6598.84	5572.72	4403.61	14877.8	7083.11	3075.6	5456.87
O95881	TXNDC12	Thioredoxin domain-containing protein 12	14168.2	14570.6	13386.2	12827.3	11180.7	12349.4	13937.1	14553.7	11864.6	13885.7	12724.5	11364.5	7613.98	11722.7	4044.03	10695.2	10895.3	13216.3	9795.92	6954.77	10232.6	14647.5	15143.2	8462.48	12052.6	22914	16607.8	11223.4	11830.5	9120.26	10491.4	5308.48	9784.36	13496.3	11679.9	16367.6	12552.7	12539.1	10823.7	9721.73	11172.1	11087.8	11148.9	9020.9	13031.6
O95931	CBX7	Chromobox protein homolog 7	4751.94	461.406	929.296	4167.53	5282.91	4520.51	4519.57	6665.41	4785.33	4243.02	5479.3	4878.37	4232.21	4923.01	3568.72	7518.48	5060.37	9556.55	4261.9	4538.24	4730.69	10093.6	23779.7	16930.9	6064.98	10786.8	3594.47	1364.58	3756.23	3415.07	3091.8	5276.52	5764.57	3820.16	4968.7	4267.4	2602.13	4803.33	3838.61	2456.08	4019.78	2419.31	2630.28	4198.91	3767.29
O95967	EFEMP2	EGF-containing fibulin-like extracellular matrix protein 2	10097.3	8584.52	10128.6	13700.3	15361.2	13043.4	11831.9	11942.9	11830.6	10155.7	11180.8	8546.08	14240.2	14961.7	11169.3	5791.48	4018.51	24134.5	66414.9	23277.9	661223	5524.56	9463.1	6914.5	4616.63	13282.2	8834.15	8275.98	5786.65	35320.5	9324.81	5967.64	3174.34	22868.9	4306.48	4282.61	16936.1	30848.3	5314.44	15781.3	13772.5	6953.96	15401.2	16444.5	3934.68
O95980	RECK	Reversion-inducing cysteine-rich protein with Kazal motifs	3166.27	1714.65	1988.7	3323.37	3064.87	2574.95	1767.64	2855.18	3256.87	2457.38	4473.21	2016.89	1981.51	3560.33	1580.9	4042.44	2569.45	4144.52	3268.05	2109.57	6108.6	1997.32	1576.12	14359.9	2090.8	2285.66	2511.82	2775.44	1774.94	4835.93	2378.28	4648.31	3568.84	1204.85	1381.47	1517.2	2809.58	2723.15	1863.77	2494.93	1841.54	1219.34	1790.16	3099.46	1718.75
O95994	AGR2	Anterior gradient protein 2 homolog	1747.46	2510.25	2760.88	1477.1	1669.06	1443.66	2689.58	2225.49	1246.16	1991.63	1403.84	1363.66	2437.96	15403	5665.56	8787.39	3383.63	11495.1	4737.64	4975.61	7741.22	15829.6	13465.7	6884.32	5332.11	2222.86	8750.78	16727.5	12130.8	3357.18	20305.6	3480.73	8609.23	7923.82	9431.66	5468.71	4729.49	1335.4	3519.88	3553.78	10676.6	8594.19	8799.87	3051.65	1675.21
O96000	NDUFB10	NADH dehydrogenase [ubiquinone] 1 beta subcomplex subunit 10	12759.1	8978.96	11498.8	13512.3	14235.5	12394.6	14005.2	12120.8	12542.3	11330.6	11225.9	11356.2	13848.8	15696.7	36385.9	9835.65	9734.03	20028.6	15714.9	13278.3	15595.1	15069.3	17451.2	13717	9480	15185.6	6891.92	10338.2	7458.59	16330.7	12442.3	12065.3	17690.1	9530.98	12383	9920.36	12014.7	11020.4	10319.5	9311.05	9363.28	15316.8	11451.5	8121.68	11899.8
O96005	CLPTM1	Cleft lip and palate transmembrane protein 1	6871.36	6921.85	6832.44	7042.62	7178.18	6850.96	6065.77	6365.93	6366.17	6587.92	7223.93	5810.38	5574.39	11298.8	5570.2	9133.9	7312.14	7832.08	41515.9	3990.74	48127.6	5972.75	9052.77	6260.8	4967.32	8057.88	3772.24	7521.9	5024.08	5062.58	8494.07	5657.88	9052.75	4437.68	6076.45	6585.89	5632.52	6597.72	3717.74	6528.31	4683.04	9917.22	5148.37	3483.29	5664.64
O96008	TOMM40	Mitochondrial import receptor subunit TOM40 homolog	5282.04	8817.2	5732.9	5818.29	5531.22	5787.97	5151.7	6125.95	5646.96	5546.17	4800.84	5376.5	7727	9618.93	4532.08	13869.5	5904.08	14175.4	10953.9	10353.1	9797.26	14657.1	8696.33	11275.1	5766.08	8879.13	2970.15	9518.49	3728.6	6411.12	8027.47	6899.85	9741.7	4121.44	6114.2	5857.45	5108.12	6619.1	6622.71	6339.57	6334.49	19545.9	9040.52	3017.82	5108.25
O96011	PEX11B	Peroxisomal membrane protein 11B	3077.47	6090.28	1241.7	3323.1	925.255	2450.15	3204.22	3956.5	4594.31	2598.99	2760.94	2377.76	3408.27	2807.23	5374.79	2464.24	2293.31	2628.76	3192.62	2524.34	1893.89	3805.2	1644.78	2281.19	2461.55	4150.52	1722.67	2609.97	2541.61	1992.68	2209.99	3071.34	5364.05	1136.78	2041.87	2325.66	4628.6	1668.11	1979.3	1114.73	2576.15	3773.15	2458.08	564.92	2310.04
O96014	WNT11	Protein Wnt-11	936.881	917.253	1164.57	1706.16	3104.44	1378.65	1643.68	2744.48	1273.96	788.119	977.969	1362.38	1081.48	3046.19	27997.4	479.111	1273.88	4538.43	2801.07	4728.17	3857.29	3900	10957.9	1397.34	750.56	2168.54	1554.52	896.19	491.081	7045.43	1152.75	3408.11	1499.96	1149.87	1969.6	796.661	605.05	1728.75	1067.45	916.465	894.618	1389.33	2163.31	1478.87	1793.67
O96019	ACTL6A	Actin-like protein 6A	5948.18	5475.51	5346.11	5717.18	5637.52	6358.8	5450.05	5955.76	5697.57	6014.67	5700.55	5946	4845.94	6274.81	6032.16	6256.81	6154.52	4874.72	4016.94	4480.98	4855.38	9916.74	6225.1	7727.8	5599.21	10051.1	6817.38	3424.42	5580.63	3032.49	8635.47	6212.63	8084.4	6175.72	9110.72	6701.04	5554.69	4445.81	4881.22	3851.52	5860.44	5224.31	4577.08	5627.01	7296.67
P00167	CYB5A	Cytochrome b5	10732.7	10790.7	10363.3	11923.3	12818.4	13284	11778.7	11525.9	11764.3	10254.8	11871.2	10391.7	15023.4	15830.3	10729.4	10870	10626.4	13784.5	38058.6	13417.6	45033.4	23014.7	17275.7	12885.8	11607.8	5580.22	9108.55	13646.6	12318.8	14512.7	11465.5	21165.1	21361.3	10327.8	14021.7	10166.5	11518.5	13351.4	13475	14623.5	14411.8	18608.4	12331.7	13624.9	9018.51
P00325	ADH1B	Alcohol dehydrogenase 1B	13835.6	8593.39	10341.5	6979.62	11400.5	12211.3	11768.8	12837.6	12070	14233.4	13416.6	14588.6	5243.07	3190.5	9461.31	1876.1	10513.3	2361.96	1724.63	1667.79	8301.1	335.181	10056.1	3510.86	9989.68	3367.37	13878.4	3105.37	8686.57	4375.69	1165.28	23227.8	11482.5	6915.28	6236.14	5011.32	3296.82	4020.59	14449.1	3343.41	10968	2271.68	3361.86	31809.5	21712.7
P00338	LDHA	L-lactate dehydrogenase A chain	5989.56	5994.78	5852.56	5024.73	4061.5	6111.34	5663.26	6514.75	5838.31	5979.86	4265.49	6096.86	8394.29	1925.78	82990.5	2465.99	9086.59	7495.78	2345.57	2639.02	8053.83	9064.3	4389.11	9311.07	19900.2	5963.55	20176.5	8765.42	8244.92	2359.86	2388.71	4800.48	3343.27	7944.16	9907.8	12637.6	6096.32	4556.94	13321.8	11995.3	7887.83	6169.58	10276.4	10779.7	18519.1
P00352	ALDH1A1	Retinal dehydrogenase 1	14842.2	9255.04	14803.9	14490.7	12738.9	15649.4	14368.2	15083.3	14310.4	15381.7	13464.6	15809.1	7134.61	4207.99	6238.84	2786.19	17515.9	5101.53	3609.83	5074.17	9278.52	2087.84	13154.2	12944.8	26914.1	11195.9	38125.3	8746.46	13844.5	6210.12	5621.4	14319	5733.04	10944.3	5377.41	10389	9944.67	10063.7	14465	8436.84	6546.43	5732.99	7208.25	29188	18981.9
P00367	GLUD1	Glutamate dehydrogenase 1, mitochondrial	15428.3	21405.5	15231.2	13382.6	14153.5	13597.7	14590.3	14096.7	13486.4	14791.6	15728.8	14455.9	22520.8	11739.5	11110.1	11441.1	16071.1	16488.9	27132.6	29491.2	13427.3	22173.2	28891.1	19590.6	20271.1	32538.7	19918.4	13222.3	10506.7	18635.2	7305.65	9287.03	20940.1	12694.7	16467.7	21342	15269.9	14642.4	16512.2	14691.9	14522.1	23492.5	20590.5	17973.5	15352.5
P00387	CYB5R3	NADH-cytochrome b5 reductase 3	14861.3	11095.6	14401.1	14001.2	15645.3	13571.4	14067.5	14081.7	13599.2	14805.4	17022	13833.5	15363.3	26387	17308.2	16347.2	13325.1	22565.3	24731.6	22036.2	22036.1	16130.7	26861.8	18758.9	11634.1	19540.8	8361.58	16132.9	8904.51	22330.9	17204.9	19435.2	19324.9	10172.7	9895.23	9458.72	13217.1	14641.8	11950.1	13823.7	12311.2	22164	16613.7	11030.2	10811
P00390	GSR	Glutathione reductase, mitochondrial	4704.89	5183.08	5458.49	5366.31	4605.77	4873.77	4789.18	5217.9	4755.08	5241.79	3986.44	4943.17	4288.07	1456.51	7464.37	4899.82	6915.89	4575.88	5234.95	5425.59	4014.98	9356.43	4654.01	5803.65	10009.3	4791.33	12545.3	7492.58	6614.53	2560.9	7835.52	3944.61	6440.37	5774.28	10054.1	8168.35	4530.55	3445.48	10532.5	6457.64	7039.54	5177.25	6613.23	7206.79	9183.93
P00403	MT-CO2	Cytochrome c oxidase subunit 2	10467.1	8303.97	10127.6	9987.68	10865.9	10784.7	10243	10154.4	11322.8	10150.1	10472.7	10469.7	21418.7	15496.7	19217.7	8273.91	13220.2	20652.4	26841.7	22133.8	13281.4	7186	18609	13459.3	7009.38	51119.6	4953.51	22303.1	4546.81	10881	8658.5	9607.18	14067.1	6082.74	8957	7291	8309.5	11128.4	7679.14	6386.55	8012.1	39688.2	17317.2	5458.33	8147.04
P00441	SOD1	Superoxide dismutase [Cu-Zn]	19603.7	17643.7	20480.5	22143.5	20725.3	22619.6	21634.7	25000	19744.7	19559	17456.6	20968.1	14998.9	8081.1	18826.1	9680.09	38138.1	15006.7	8162.82	7050.69	14223.7	60446.9	17992.8	27837.5	73359.5	23136.9	50911.7	29257.8	44396.2	11378	15773.2	18575.3	9954	23789.7	19783.4	46171.7	21984	12748.4	52337.5	42692.3	28955.2	23520	25354.8	24561.8	46729.4
P00450	CP	Ceruloplasmin	4404.5	3908.5	4224.58	5149.21	3827.93	5693.48	4546.6	4962.62	4758.03	4602.65	3338.82	5181.8	3222.67	2812.51	4728.29	7038.89	3775.68	4732.15	5010.29	4834.46	6437.35	3524.95	3051.78	7475.77	6585.24	4269.09	5156.71	4237.57	7189.02	11988.2	2562.96	2799.91	13848.7	4438.99	7500.03	4540.83	6924.56	3443.26	4384.35	5572.7	8921.57	3609.38	7236.47	12270.9	6119.22
P00488	F13A1	Coagulation factor XIII A chain	5143.98	4207.08	5123.31	5117.39	5896.6	4855.87	5604.39	5803.43	5028.48	5068.65	5773.31	4771.95	13745	6446.9	9272.31	3672.25	4176.79	13665.3	5243.24	6829.89	8166.58	6660.21	5839.29	18735.5	13063.9	14482.5	10936.7	5342.85	7257.54	16649.1	6743.72	13864	3232.44	8988.65	6911.62	13311	8767.96	3454.25	7369.85	9100.74	16355.5	6757.37	12251.8	6713.89	16859.8
P00491	PNP	Purine nucleoside phosphorylase	3454.58	2499.05	3421.72	3121.6	1723.53	4037.92	3484.9	3649.21	3480.23	2843.9	2237.2	4002.36	4018.66	1226.24	6786.15	1867.8	5865.06	1443.82	4177.58	4321.54	4186.45	8775.23	3107.21	5061.05	11472.7	4657.06	8370.47	4335.7	8715.05	3213.02	2538.4	5213.83	14370.8	3672.29	20950.6	11229.8	3919.13	4964.85	10934	11992.5	10071.3	4477.98	10484.5	4378.53	8957.08
P00492	HPRT1	Hypoxanthine-guanine phosphoribosyltransferase	4676.24	4377.42	4336.04	4597.01	4282.46	4772.89	4875.9	4378.28	4431.78	4266.97	4550.73	4512	3415.73	2421.32	6565.11	3846.22	6790.43	7330.16	3313.56	2110.8	2993.5	8036.23	3.46231	5260.57	10239.8	7219.12	10720.1	5353.86	8629.5	4481.87	5718.34	3333.73	6549.46	5910.83	5871.87	7996.81	5040.01	3654.75	8029.74	6954.81	7806.35	4284.02	6898.75	6368.98	7475.57
P00505	GOT2	Aspartate aminotransferase, mitochondrial	6748.04	8313.95	6742.52	6664.42	6784.72	6718.21	6752.34	7062.95	6727.9	6846.54	6864.79	6913.71	8307.42	3991.08	49597.1	5603.98	7684.28	7616.18	10730.3	11120.5	5889.59	14540.1	9435.52	7427.95	11564.2	12453	11348.8	8784.14	6689.31	6384.47	2787.87	3421.33	7295.62	4582.99	6739.26	10380.6	5988.15	7535.2	11690.3	6987.37	6473.77	12179.7	11003.8	8262.72	9152.53
P00533	EGFR	Epidermal growth factor receptor	2839.35	2069.67	2500.64	2794.7	3022.96	2540.36	2415.42	2184.28	2292.63	2433.83	2898.38	2440.12	2556.06	4080.44	11251.7	3866.61	2807.11	2600.32	2537.13	2442.02	4196.01	2522.79	5194.69	2167.59	2709.18	3255.11	1740.64	2416.54	2797.26	1971.21	3952.79	3750.58	2668.38	1710.71	1469.9	1617.75	2329.88	2328.67	2164.58	2857.79	2102.48	2694.52	2559.36	1407.58	960.426
P00558	PGK1	Phosphoglycerate kinase 1	29588.1	28434	28338.8	24287	17714.3	29765.6	27898.4	29672.9	26827.7	28448.9	18614.4	32250.4	11387.5	4410.5	143621	6470.03	22283.6	15877.7	5962.4	5489.76	10823.1	18076.4	9548.98	17884	40539.5	11577.4	98166.9	17093.4	29992.8	7538.14	6481.5	10524.2	12762.5	34964.4	52607	30600.2	11432	18307	37079	20199.4	16006.1	12131.9	17456.4	60955.1	46673.5
P00568	AK1	Adenylate kinase isoenzyme 1	16137.2	13364.4	16707.5	17629.2	12608.1	20279.3	16477	16626	16845	16429.3	11768.1	18980	5478.22	1966.9	520739	5911.24	10383.5	28172.3	3733.71	4034.83	4874.28	24468.8	6795.22	8052.07	13999.6	5821.15	60015	19892.3	25666.2	6464.5	11460.7	4407.2	15511.8	24904.5	17140.5	12373.4	6830.03	10140.8	22084.1	13856.7	10344	10897.4	11110	36749	18261.9
P00734	F2	Prothrombin	4551.19	5439.65	7242.12	4760.47	3512.8	5417.03	5010.81	5044.79	4918.06	4978.34	3776.01	5628.88	4774.16	6860.77	13243.6	4111.24	2884.62	7323.67	44366.9	35967.2	3964.16	2488.82	5491.89	38864.1	3917.88	14652.8	9921.53	4405.18	8032.76	50591.9	3369.13	3168.96	9638.52	6101.7	9067.29	2555.95	9962.7	4820.75	6366.38	8305.31	13436.6	1884.29	3471.64	10434.7	4683.93
P00736	C1R	Complement C1r subcomponent	3241.4	3504.33	3328.33	4028.09	3197.21	4164.52	3347.9	3769.01	4117.98	3608.29	1966.37	3248.13	6268.03	1803.18	6041.03	3165.52	4662.99	4224.45	4979.08	4477.79	5526.82	843.887	397.738	5573.56	7097.28	3457.12	4899.05	5345.49	4612.76	5777.92	1731.15	2987.82	3748.37	4237.93	2836.39	5012.22	4969.74	2383.07	2351.47	3975.48	7638.37	2662.33	5821.52	4281.71	6348.2
P00738	HP	Haptoglobin	18143.6	16445.3	19010.4	18085.5	17444	19267.9	17149.5	18105	18402.6	18393.1	17591.5	20111.4	12622.1	14906.7	17037.5	10952.4	12516.9	18597.8	16407.6	13694.2	15381	7147.92	11476	12307.3	13263.8	11061.2	21886.3	17525	22949.1	55199.6	11169.5	11340.5	14403.3	10517.4	23291	5615.07	38607.1	19921.4	22502.7	11809.3	31104.2	11719.6	19765.6	481.309	11337
P00739	HPR	Haptoglobin-related protein	11687.2	8227.87	13652.4	11893.7	10877.1	11345.2	13596.3	12497	12660.2	12734.6	9327.65	11710.5	8391.07	9545.3	13214.6	10074.5	7640.24	8161.51	11129.1	6822	18348.1	2880.63	6205.18	6724.02	7210.38	7295.41	15197.3	9908.13	16077.1	33338	6809.2	5619.62	12345.5	6884.32	17058	2904.08	24093.5	12215.1	16610.7	7939.47	20900.5	6159.69	12052.3	739.226	5920.26
P00740	F9	Coagulation factor IX	4215.63	3064.75	4477.87	4920.61	6509.62	3943.09	4663.08	4757.97	5002.95	4402.06	5924.36	3824.56	3701.12	7596.32	4991.41	1900.44	7389.75	3693.37	8154.89	6217.45	16318.3	2977.86	4091.6	4972.82	3652.49	3046.83	7867.53	6005.26	6147.86	14168.7	4685.58	5095.28	908.745	5967.96	1764.06	3618.79	6781.33	8584.53	5599.62	6881.05	2760.53	1012.55	6613.43	4802.54	1898.57
P00742	F10	Coagulation factor X	2368.04	3437.68	943.443	2156.94	1100.62	1895.4	1698.42	2782.02	2540.97	3357.44	2259.78	3276.02	3399.78	4967.78	5826.94	3764.14	2723.96	3775.25	33207.6	12344.6	12749.7	8647.84	18626.4	11291	45053.9	4438.13	1822.33	1975.79	1559.08	62992.1	1323.24	2086.48	2666.45	2566.13	1187.76	1758.65	3766.33	1847.39	2796.92	3143.31	8082.06	7209.55	1325.6	2847.32	969.363
P00746	CFD	Complement factor D	5546.13	5747.04	3394.02	1393.29	1397.4	3749.83	3492.82	4223.88	2261.54	6566.24	6405.45	6869.82	2552.29	4171.67	13533.7	3093	1604.21	5511.15	7045.2	6528.45	3774.4	7560.82	9100	4257.1	5735.58	5347.23	13500.8	3486.75	8731.24	10406.9	3877.66	1697.27	4287.12	4472.02	5302.5	2520.63	4640.15	2420.23	3955.45	4310.63	4960.26	1987.2	3448.37	7622.4	1799.92
P00747	PLG	Plasminogen	12041.3	11111.1	12939.3	12263.5	11220.7	13089.6	11774.6	10245.7	11998	12461.8	11362	12523.1	7475.68	9157.88	43893.1	15617.4	5954.28	15388.3	19923.5	13451.5	15694.6	5040.61	7065.42	6912.14	6255.77	11732.7	10157.9	7391.54	12324.3	22636.7	13016.9	8082.08	18978	9972.03	11771.4	4501.78	11551	9180.9	10870.7	11783.3	16713.9	6293.84	8799.92	21533.2	6431.38
P00748	F12	Coagulation factor XII	2379.48	2054.57	2113.15	2558.4	2168.89	2424.67	1209.64	2634.41	3093.45	2427.22	2191.95	4081.16	2084.12	3541.29	27997.4	5073.62	369.4	1841.47	3794.14	3359.29	3023.13	2415.37	3351.96	3036.45	3159.02	5692.24	2457.65	5620.22	4590.85	7183.97	3308.97	3738.98	4527.1	3978.45	5468.72	3233.42	3248.81	3103.16	1677.73	5665.8	3989.03	3928.79	6060.19	4513.33	3307.97
P00750	PLAT	Tissue-type plasminogen activator	9063.79	11369.2	12215.5	9400.76	5760.03	5455.39	2397.04	7728.37	9750.58	9950.87	8754.62	8112.35	7392.2	5546.22	6094.8	4923.91	6244.77	6691.04	5945.62	3371.13	9760.54	6091.06	5368.57	4639.22	3263.76	1850.73	8224	2673.57	6308.73	9511.13	2858.54	6411.75	3872.75	7724.99	12499.2	4423.9	4320.43	5728.44	6147.55	2754.55	3010.22	4735.38	5355.79	10704.9	1429.54
P00751	CFB	Complement factor B	6071.59	4714.67	6231.87	6077.16	5897.09	6743.84	6054.76	5808.82	5892.85	5955	5194.3	6626.66	4698.49	3302.84	11524.2	5762.39	4056.9	8904.46	6007.78	5205.87	3895.43	4939.24	4519.54	5703.93	9609.19	5475.06	14511.2	6991.81	19099	12397.9	5635.34	4597.25	14558.3	8192.75	14370.3	5318.09	9402.83	5512.3	8241.02	9802.73	11316.2	4770.75	11673.3	12585.3	7799.05
P00761	trypsin	Trypsin	91541.6	87300.2	88598	30280.8	36811.4	32920.2	44853.8	60594.2	36989.1	84855.2	279362	81832.5	104907	237091	130705	222002	77162.1	111387	13346.8	83791.7	173388	55889.9	85561.9	79896	58030.6	110229	76565.6	41318.1	23994.4	42969.1	34391.2	48437	62064.4	38644.6	102001	35102	43223.2	47219.9	76617.4	39525.5	35206.8	48163.7	28203.9	49454	31763.8
P00813	ADA	Adenosine deaminase	1953.04	3253.25	1326.08	2249.08	2194.12	2344.77	1625.58	1304.85	2075.46	1618.03	2396.45	1807.45	2778.99	1315.55	6545.44	1485.31	1795.16	5646.13	4576.4	5714.84	3443.39	2615.52	2377.88	5150.47	3280.9	1627.17	2618.7	2565.86	2081.74	3512.75	2431.86	2603.39	5250.46	2389.31	6074.4	4468.99	2169.22	1953.54	3234.25	3349.08	3213.27	2738.35	2649.48	2529.26	4624.56
P00915	CA1	Carbonic anhydrase 1	54607	36538.6	58373.4	50711.4	36430.4	61062.1	49663.9	49799.7	53742.6	56618	38868.3	68935.4	3466.5	14056.6	158798	21463.1	30739.5	13869.9	4736.1	4385.61	8555.9	3886.42	11080.2	7126.96	8884.5	8850.34	146110	6158.46	42073.5	54799.7	10367.3	4944.52	214597	34615.6	98956.5	6652.89	5918.66	71751.5	92416.1	5551.81	132553	5033.34	12300.9	55069.5	28690.3
P00918	CA2	Carbonic anhydrase 2	23902.8	22392.9	20070.1	23535.2	15457.2	29318.6	19582.4	23478.9	22336.2	23453.5	16229.4	28565.8	2457.28	1683.06	87669.7	9295.06	5922.66	10208	2892.88	1730.75	2081.68	3539.28	5948.36	4381.64	4457.34	7420.46	78358.2	2769.27	20890.6	22437.2	4592.27	2913.33	96547.4	14845.3	45930.2	3249.01	6738.29	21940.6	38745.3	3113.13	45514.6	1580.87	3926.69	20819.2	12606.9
P00966	ASS1	Argininosuccinate synthase	7140.84	5444.08	4806.54	5968.4	4787.15	6062.33	5862.67	4929.69	5539	7114.53	5500.31	6991.8	2974.83	1712.93	3380.08	2099.07	10276.7	4157.62	1712.62	1684.07	3929.98	7202.99	5565.96	3916.61	12484.9	3631.72	25394.2	5834.7	7305.56	3474.39	1709.23	4248.72	577.939	6811.91	2617.61	6707.14	3724.84	4346.48	6685.09	4708.11	4751.95	2680.22	5053.13	13223.6	6662.95
P01008	SERPINC1	Antithrombin-III	11766.1	12939.6	11381.7	10121.6	12884.7	8563.49	10257.3	10502	11106	11800.1	14072.9	9663.88	5921.63	9929.08	14737.4	9275.29	4983.59	8323.67	11322.2	11019.9	7494.51	6964.21	17607.3	4108.71	4886.87	16098.5	13619.9	7546.02	13103.1	24666.1	8816.55	16064.4	7422.46	12643.9	6623.53	2386.15	12237.6	11307.7	7506.33	10597.1	10875.3	3570.97	9483.92	17006.5	4539.73
P01009	SERPINA1	Alpha-1-antitrypsin	8365.04	8470.99	8674.34	7190.44	5944.62	7403.69	6910.92	6404.77	7776.52	8059.66	6792.92	8771.52	17478	39452.5	225208	12178	4052.81	142772	29535.2	23668.8	11612	52645.3	9266.6	7744.51	8833.94	21311	29673.6	14597.9	40373.5	65022.7	19919.5	7949.25	17732.7	46311.4	15581.9	2788.79	19308.7	10031.6	19660.5	16911.8	38038.7	16255.6	17607	25759.8	5433.12
P01011	SERPINA3	Alpha-1-antichymotrypsin	11151.7	12767.4	11401.7	10907	8930.73	11897.5	9955.52	10477.3	10133.6	11219.8	9296.74	12303.5	6121.89	4327.88	14850.6	6713.76	4140.58	9583.45	8299.19	10770.1	11563.8	5686.52	4734.79	9507.79	8319.77	9449.72	29249.6	3144.55	17056	24538.2	3543.2	6897.19	17636.8	13556	23091.6	3667.35	9447.28	10529.2	9111.35	4200.98	26224.8	3087.04	7975.35	38490.8	7740.03
P01019	AGT	Angiotensinogen	4913.94	3320.89	3929.3	3184.28	1535.1	5161.69	3719.48	4039.97	3955.66	4026.91	3521.09	4757.95	2944.56	2305.7	9993.73	6629.06	1303.59	6562.17	3561.59	5260.04	2909	3569.42	2718.4	6451.02	4231.65	6860.02	10118.6	3392.83	8765.62	8265.08	3110.41	2793.56	12313.2	4656.81	4977.54	1346.12	3596.41	3132.45	4898.41	5637.09	7452.39	1891.57	4065.4	12481.8	3064.09
P01023	A2M	Alpha-2-macroglobulin	8100.62	6053.97	8063.78	8425.24	6441.85	8942.8	8475.69	8192.48	8404.9	8368.97	5908.94	8502.59	6227.12	11301.7	12669.7	5295.44	4246.6	15639	13565.1	12495.8	4606.76	9188.65	9336.76	9634.15	4554.79	16240.6	22572.9	6733.98	12218.9	14473.1	11026.7	4102.77	24443.9	13029.4	10797.7	3789.61	9881.89	7870.79	6365.19	7660.46	18244.9	8421.22	8237.39	18203.1	7647.37
P01024	C3	Complement C3	10022.6	10130.6	10109.2	10019.1	8646.56	10503.6	9936.94	9282.28	9883.37	10482.4	8676.97	10766.7	7304.42	7004.97	24876.7	8688.64	10645.9	12369.1	7947	7354.14	8488.75	11175.1	4292.39	12468.9	15294.8	5929.83	16045.7	10696.1	13121.7	19874.1	6845.43	7778.64	26587.5	10678.5	13774.5	6993.5	11332.4	8352.27	13005.5	12627.9	19937.1	6577.4	9567.99	14486.1	8008.32
P01031	C5	Complement C5	5200	4748.49	5022.2	4994.45	6139.83	4285.96	5019.8	4855.08	5089.75	5224.26	6490.34	4489.88	5073.43	7304.84	9347.11	3583.75	7422.66	7305.63	3094.62	2955.41	3961.51	5034.71	1744.44	5382.93	3463.06	2228.75	1989.43	3617.22	3532.14	6855.89	1651.6	3933.45	3225.1	5823.45	2118.96	1605	4452.72	4731.51	2137.6	2242.15	8465.16	3014.13	2124.76	2067.83	1095.12
P01033	TIMP1	Metalloproteinase inhibitor 1	3743.96	1654.28	3721.36	2918.78	1537.77	3996.65	2581.09	3056.07	2600.08	2366.4	9764.02	3641.63	4026.03	4516.33	4925.87	68948.8	4932.05	13861.7	49659.9	53712.1	3042.93	17938.7	2124.24	4008.49	22148.4	6328.98	58063.5	3403.96	32027.4	4778.8	6775.35	4006.98	811.269	10055.2	5237.51	3256.81	11309.8	2078.23	36045.9	46798	22596.4	7372.96	17113.8	7541.54	2103.8
P01034	CST3	Cystatin-C	9488.22	5508.73	9280.77	11860.1	7066.5	13980.9	12599.1	11401	11835.3	8955.36	5895.57	11053.5	3099.98	2199.37	3627.06	10457.9	2787.09	2657.89	74718.1	34470.2	114285	4641.94	2580.7	2934.61	5000.21	3622.27	9862.63	7946.94	10742.3	8718.02	3553.49	3977.22	3845.73	6544.98	3726.89	5885.87	8803.5	9172.66	7994.01	6555.25	7835.82	4587.86	22246.6	42253.1	5429.55
P01042	KNG1	Kininogen-1	7501.41	8074.53	7412.28	7382.84	6307.32	8482.06	6773.5	6290.11	6966.64	7590.5	6285.24	7905.85	6329.19	5916.31	18910.1	20828.6	5947.62	9839.77	20562.1	19517.7	8007.33	5586.79	5216.66	10864.9	7408.7	10482.1	13654.2	8668.1	15262.3	24500.6	9707.5	8791.74	9129.67	10264.7	8457.78	4422.28	14414.3	5053.34	7729.4	9627.99	12729.7	4536.31	10594.7	18288.1	6129.2
P01111	NRAS	GTPase NRas	6453.62	2974.93	3681.89	1670.73	2625.62	2663.15	3118.89	2864.18	2746.12	5659.09	5081.18	5087.37	5786.82	5626.48	3393.26	5179.31	5613.57	4722.54	4098.79	6376.04	3802.28	4231.92	8949.6	8760.44	4692.47	6386.4	3735.03	3713.69	2701.96	5719.92	3684.8	4272.03	8117.72	1363.03	4830.24	5187.73	4419.59	4283.13	2412.88	4448.03	2408.31	4486.53	3077.08	2628.46	3795.54
P01112	HRAS	GTPase HRas	8160.8	10167.4	8609.05	8611.47	10030.3	8446.99	8189.77	9612.88	7761.91	8111.17	9475.83	7840.52	7710.4	9577.14	7122.98	8650.76	9458.65	8617.85	4812.39	11010.2	9452.89	4810.89	10030.4	11927	9712.71	15760.8	7735.75	7779.86	6810.95	11450.3	9029.76	9321.58	15429.9	5406.55	9267.19	8679.24	7920.53	9066.71	6220.21	7562.09	7794.61	9348.46	6838.87	7061.79	7628.74
P01116	KRAS	GTPase KRas	5894.64	979.134	843.791	14207.7	582.864	828.458	486.206	5379.69	4350.93	4820.84	3964.38	4367.67	4392.52	4991.83	4585.79	6714	7252.38	1397.85	1766.94	3710.42	5220.1	2746.04	4343.72	4858.94	8691.77	9564.35	7559.86	3977.01	6208.98	5403.99	4213.47	5863.68	12233.9	3432.42	5664.75	7574.12	4018.08	4438.12	4648.47	3255.07	5271.39	4611.87	3934	8202.37	7993.53
P01258	CALCA	Calcitonin	1956.94	1841.95	565.91	1435.91	1209.82	1006.02	3505.42	8030.51	3833.45	1881.56	881.303	363.496	2470.01	3877.94	3908.43	4242.69	14827.2	3870.12	9910.96	12995.6	8893.91	11486.7	6286.97	4868.75	3778.03	15169	1728.85	1400.88	1408.91	425.378	1142.42	2003.07	3891.07	2681.35	5672.76	40652.6	22355.7	1901.01	2076.21	2960.28	2814.8	5819.15	3852.71	7569.54	2860.88
P01266	TG	Thyroglobulin	266807	259115	266320	237931	280280	217547	274017	240226	265782	268558	318756	243143	76598.9	135362	22324.3	95119	107950	11279	239778	170943	350938	9251.29	117993	30248.3	121963	102027	374766	147750	57483.4	75564.5	45770.7	120952	1402.11	76817.7	25877.9	40583.8	104350	291136	50075.6	52905.6	91135.5	35772.6	108744	514496	35614.4
P01344	IGF2	Insulin-like growth factor II	1972.62	829.713	1058	617.256	875.767	1302.45	542.621	2069.71	1343.94	1200.94	1360.79	9286.65	10173.7	6344.31	10609.8	700.361	839.026	10886.7	28262.2	30758.4	6015.3	9214.7	4304.97	18200	12861.2	4688.59	1733.06	3066.61	3813.89	83985.5	2565.91	3327.73	1894.4	4036.72	2250.28	1364.98	16725.9	1422.47	2418.07	8391.93	10057.8	1251.91	4738	2306.14	9074.48
P01591	JCHAIN	Immunoglobulin J chain	9821.39	9156.2	9797.41	9702.13	7371.86	12311	10669.1	9294.42	9479.82	8760.33	4868.32	7683.96	6889.85	5034.9	3870.56	13402.1	22521	8612.55	41491.6	30057.8	23257.5	1487.19	5760.36	11835.5	26438.9	8305.67	7882.7	10851.5	7353.01	11381	1463.63	3791.68	7546.03	1772.12	9499.04	18298	5499.43	3761.65	3767.66	2804.64	12619.2	8327.46	5468.72	8274.17	29218
P01593;P01594	IGKV1D-33;IGKV1-33	Immunoglobulin kappa variable 1D-33;Immunoglobulin kappa variable 1-33	5546.29	3666.01	2207.13	3117.53	1724.08	3540.51	1751.5	2902.98	5957.37	5089.42	3159.77	5873.97	8250.12	1028.11	4253.1	1378.46	17537.1	9228.08	3623.21	25251.2	885.724	8152.2	5924.59	29024	15153.9	5372.11	2860.57	4297.91	4693.68	6919.89	1298.64	978.613	7763.78	2272.26	6465.07	10908.9	2340.07	2008.52	3043.99	3256.76	7590.51	5874.01	1023.38	8845.85	22238.4
P01597;P04432	IGKV1-39;IGKV1D-39	Immunoglobulin kappa variable 1-39;Immunoglobulin kappa variable 1D-39	897.827	5054.23	843.742	3220.99	1543.13	386.786	5491.67	1303.38	1489.39	5544.7	4852.67	3955.54	13844.7	5548.92	3495.83	8552.43	13217.7	8650.76	6600.51	5685.24	10184.1	8563.21	6338.77	7630.74	8804.25	26815.5	14007	5542.36	10063.1	1212.04	9096.49	20145	4298.91	12503.2	7626.44	20477.8	18431.7	20782.5	960.366	2828.09	5321.14	3554.32	6509.91	12681.1	9494.97
P01599	IGKV1-17	Immunoglobulin kappa variable 1-17	6802.63	3164.06	2872.52	2200.2	1338.15	2375.47	2440.41	2239.92	2601.2	5189.03	1801.96	2399.28	1699.92	18554	17757.9	11200.7	2754.33	194417	1.0062e+06	1616.46	692758	20336.9	11349.5	5145.48	6334.16	11991.1	6745.83	8055.94	5320.94	8819.57	13806.2	29093.4	2381.93	875.897	6261.05	20386.6	14114.5	10408.8	997.298	1401.47	3135.78	19700.1	2608.32	13607.1	7611.7
P01602	IGKV1-5	Immunoglobulin kappa variable 1-5	6160.07	1741.07	3558.44	3231.99	2931.56	7012.52	5294.75	5150.46	6634.22	6707.52	3293.55	7918.44	4732.38	1919.29	8504.6	4552.93	13102.2	7908.11	4405.39	6260.39	9400.99	2945.34	1531.23	24596.5	22384.7	2940.36	5131.74	7718.55	4361.18	6493.1	1807.17	1964.76	7049.77	1919.53	5769.95	17763.4	1942.13	1605.02	4180.19	3647.44	11123.1	4242.84	3293.02	5183.79	23960.2
P01619	IGKV3-20	Immunoglobulin kappa variable 3-20	17593.5	4486.28	17591.1	16055.8	11948.4	17525.1	16537.6	13208.4	16509.8	18590.5	11359.2	18073.7	9887.7	4198.22	13733	7478.65	47211.4	20861.1	8676.93	15118.5	15126	3030.32	2242.72	45835.8	44246.8	4863.33	15201.9	14971	11014.5	16607.5	2235.64	4330.89	10420.3	5661.96	13961.6	62741.4	8781.31	2598.11	8198.19	6532.92	42038.3	11712.6	7665.71	28398.3	55336.5
P01624	IGKV3-15	Immunoglobulin kappa variable 3-15	19510.1	7775.47	19398.6	14717.3	10094.4	17419.2	16521.9	13198.5	17396	21739.9	18704.8	23640.5	10382	19002	14003.7	10777	60264.1	35337	18581.8	13436.3	27282.7	2624.16	8833.09	56898.7	26861.3	8551.21	20432.9	19116.7	11882.5	21961.5	4139.97	6718.02	10082.6	6976.28	11662.8	73576.3	14511	4369.23	6425.02	6451.91	27915.6	17049.4	9858.21	10017.9	47276.2
P01700	IGLV1-47	Immunoglobulin lambda variable 1-47	11087.4	4623.33	11217.2	13180.5	7133.11	17085.3	14874.4	16751.8	15566.9	9886.3	5538.81	12090	7618.38	1328.86	10693.5	8897.76	13279.6	13667.1	15248.7	17949.2	885162	10294.4	1916.34	57977.6	36046.7	4856.76	13015.4	14191.8	9203.73	23805.6	5731.77	6593.65	17741.7	9198.48	15483.8	46751.1	10098.2	3893.93	8939.03	6696.63	13529.4	8661.13	13474.9	21776.3	58296
P01701	IGLV1-51	Immunoglobulin lambda variable 1-51	3487.93	1585.29	552.517	2022.2	2662.64	2790.78	3528.31	2018.97	3257.14	1552.18	4372.62	3453.5	1857.86	2742.63	12417.9	4459.7	4398.82	10142.7	2898.38	5631.39	7174.66	5809.38	2821.5	16845.7	17049.1	5067.89	8629.33	6373.21	1205.81	3677.78	2795.69	2839.9	3343.04	1932.82	4059.29	11550	2614.53	2285.43	5655.38	4263.11	2744.37	926.551	2193.9	3729.88	12637.6
P01714	IGLV3-19	Immunoglobulin lambda variable 3-19	6925.29	5762.64	6509.58	5017.32	6879.17	1607.06	3970.41	5255.06	2779.34	7127.18	6693.31	5399.68	1879.54	2389.89	3165.78	1032.45	13432.9	4369.98	2128.71	3146.24	4891.52	2296.88	4327.69	14431.6	4117.92	3074.44	6226.13	2568.59	1492.57	4108.38	648.109	3553.05	2881.33	880.639	1561.22	9013.96	1371.85	886.298	863.32	1763.12	1853.82	1542.09	2036.46	5970.38	16252.7
P01717	IGLV3-25	Immunoglobulin lambda variable 3-25	2984.13	2354.98	2584.69	978.238	1168.09	422.164	1124.46	1386.08	1302.93	3224.2	872.348	2356	7432.38	2366.4	4072.42	2611.59	3554.99	6758.99	1685.78	4362.67	1290.25	680.175	4694.57	11079.1	2695.02	2743.42	2733.35	1281.66	2698.03	5280.67	3005.63	2512.06	5278.31	948.008	4507.69	4892.63	1484.56	2013.3	1005.79	1758.38	4847.12	1478.87	1565.46	5316.46	8038.62
P01721	IGLV6-57	Immunoglobulin lambda variable 6-57	8339.39	2792.52	1245.15	1056.6	4166.15	3469.39	763.482	2440.05	1108.59	1333.53	844.564	2540.13	1616.58	2942.51	6302.28	3208.2	4149.26	14108.4	3541.73	3165.04	8612.8	3849.59	20012.4	19260.2	4694.27	2940.86	2904.74	5008.23	4972.35	2834.67	376.889	3202.83	3832.63	7320.11	6976.45	8389.35	3116.72	2752.89	3693.89	2060.6	7063.44	2019.9	7930.17	7686.65	12530
P01730	CD4	T-cell surface glycoprotein CD4	1683.84	648.97	1064.13	1574.22	1134.58	892.346	1425.32	1451.8	1695.56	1134.02	1124.62	1246.87	3249.28	1597.22	1962.26	1293.91	2678.24	1045.26	2473.05	1878.53	1310.82	2908.78	1755.65	3911.85	3953.28	4274.65	11586.2	1045.88	1243.13	2817.05	944.476	1127.58	7364.75	592.603	3331.55	3436.76	529.531	1544.91	621.482	959.613	1957.76	1889	2290.12	1231.33	3670.27
P01732	CD8A	T-cell surface glycoprotein CD8 alpha chain	1292.89	1173.95	377.114	1622	952.281	1641.57	2374.56	2443.78	1083.84	1379.17	1771.95	655.815	1509.18	489.454	6165.03	1407.07	1516.09	5533.08	1710.28	3811.81	3886.55	7151.67	2902.68	9672.63	8434.08	7723.39	32583.8	1616.48	4979.98	4266.12	280.987	3546.52	9117.32	896.877	6357.19	3763.33	2413.17	1878.65	523.495	415.693	1999.14	1460.25	2334.16	1493.91	2256.01
P01764	IGHV3-23	Immunoglobulin heavy variable 3-23	7833.71	17134	18733.5	1736.29	789.194	10754.6	10511	9370.55	10034.3	8285.38	5930.83	10171.9	3042.61	2879.46	7157.34	5557.37	11391.5	19921	8446.05	12504.6	10509.2	3633.3	5028.15	18426.6	26332.4	2956.34	9341.4	11562.7	7672.82	11115.1	2327.73	3395.28	8806.63	3126.79	8350.53	50842.9	8719.52	5420.43	10509.2	5495.35	28063.4	6627.28	8606.35	26740.5	26759.6
P01767	IGHV3-53	Immunoglobulin heavy variable 3-53	8142.81	5950.05	816.369	10514.3	9261.22	14614.6	10875.3	10785.4	10353.2	6522.42	7788.83	8602.42	4529.55	1915.01	5968.44	5378.45	11970.7	10989.7	17069.7	11276.4	12999.1	2795.82	3347.26	22651.2	19761.9	4725.13	8934.4	8224.31	6657.79	14914.2	3253.69	3390.24	12412.5	5710.06	11044.1	22697.6	8195.18	4596.63	9936.39	4628.6	17710.1	6701.53	7670.67	23527.7	26690.2
P01780	IGHV3-7	Immunoglobulin heavy variable 3-7	6871.05	5177.17	8728.39	5878.24	3542.4	7273.35	4670.81	7417.57	7537.5	7506.89	4254.83	9902.62	6425.23	2326.08	9093.31	7422.12	7487.15	6459.88	15253.7	13607.9	10900	2442.56	2739.59	9004.2	7694.32	8636.76	8896.88	13196.3	5450.52	11651.7	2604.49	3202.57	11229.3	3759.45	4240.48	9507.23	8663.38	1944.72	3288.2	3138.14	10943	5726.45	5820.25	26613.5	20597.6
P01782;P0DP04	IGHV3-9;IGHV3-43D	Immunoglobulin heavy variable 3-9;Immunoglobulin heavy variable 3-43D	13129.7	10417.3	9260.36	12102.1	8600.87	11314.1	10625	9740.3	10623.8	10633.2	5634.42	12628.4	3119.6	3470.16	11438.7	5319.79	15767.2	8147.71	12772.5	10962.3	2408.47	3100.15	6027.06	13336.9	18827.9	2580.01	6935.64	12603.9	11571.3	20266.7	3785.3	2564.19	16573.7	7922.93	10257.6	22331	9331.2	3264.75	7868.88	6249.93	27390.3	8719.73	9264.93	22241.6	36040
P01833	PIGR	Polymeric immunoglobulin receptor	4611.89	3633.47	4149.91	4931.21	1759.41	6424.01	3779.31	4408.37	3186.61	5252.64	1877.89	5684.04	2299.5	2940.33	6041.75	2895.9	8086.6	6440.32	9530.94	11825.4	6740.43	12472	2559.98	4753.1	9686.94	2383.66	2155.1	7576.79	835.446	3187.9	3190.95	895.209	3201.26	903.895	1257.48	1746.57	1047.7	2003.31	2184.66	1170.91	4043.2	768.266	999.725	3456.28	5550.59
P01834	IGKC	Immunoglobulin kappa constant	138255	129218	129865	155538	116141	176103	166467	165704	157194	131990	96658.9	146639	97518.7	51313.5	163915	77964.4	246719	192598	220032	136259	92053.9	48342.3	51778.4	243964	197396	62775.5	145976	167284	140265	225917	48731.2	66095.4	181734	103558	133241	270842	142323	48802.5	112214	106193	293068	155745	71227.6	293965	394959
P01857	IGHG1	Immunoglobulin heavy constant gamma 1	83627.3	85809.4	78568.2	61893.5	42823.1	77341.8	69914.2	67099.6	70749.7	83751.1	54575.6	101115	85630.5	30598.4	81087.8	54280	135988	84707.7	71632.3	56478.1	78103.6	29015.8	16823.9	97217.9	176107	22773.3	69610.7	112498	78327.2	93226.2	21985	32925.3	79434.2	46398.7	54971.5	153049	72101.9	38583.1	51984.8	67914.8	142387	65758.4	70861.5	186820	269375
P01859	IGHG2	Immunoglobulin heavy constant gamma 2	62665.7	63179.1	60384.8	62529.6	46984.6	67614.8	53853.9	62762.4	58226	60533.3	53440.4	69797.2	35392.6	33656.1	121619	54939.6	84348.5	119354	77421.3	83727.7	77983.9	45566.3	46280.8	96798.8	70572.1	149851	95036	41964.1	47752	209021	32948.3	46983.5	171044	52172.4	55116.5	64223.5	94607.5	8951.46	76859.1	25202.9	160897	69627.4	38673.9	207747	54578.3
P01860	IGHG3	Immunoglobulin heavy constant gamma 3	72298.7	71766.1	73753.4	61641.3	47584.4	70337.8	60412.8	55710.6	60933.7	73296.7	56893.6	86895.9	83418.6	39424.6	93853.7	66164.7	180281	93880.8	81876.5	67398.4	86666.9	37160.9	34653.3	103046	111342	68646	72822.8	80363	45619.3	120173	23402.2	29344.3	108876	42553.7	61188.2	156074	58680.8	23041.6	65153.1	52678.2	127807	62239.8	44399.8	206678	151230
P01861	IGHG4	Immunoglobulin heavy constant gamma 4	25008.7	29554.4	24201.1	14464.9	17068.9	16332.6	14055.7	16785.2	12926.5	21727	17126.3	20358.5	10671.7	8370.73	26021.4	7951.22	46110.7	41477.6	8621.35	11280.9	8191.1	9284.23	11139.3	51047	25284.6	13698.7	11440.2	16977.9	10012	16946.2	5348.48	5799.52	5678.94	8951.91	18892.1	55595.9	22893.7	2534.08	9317.96	22434.5	49527.5	42402.3	10439.3	39618.2	10765.4
P01871	IGHM	Immunoglobulin heavy constant mu	19656.5	20212.6	19735.5	20417	14407.7	23707.5	22342.3	22206.7	22176.8	19628	14222.3	23665.3	23451.8	13892.2	25118.6	16730.2	21988	13154.9	84200.3	51271.1	55840.9	6275.85	9736.81	36383.4	14774.9	35621.6	25488.9	9355.73	10021.8	22096.8	7343.81	7391.01	40986.6	5217.8	31997.1	11991.4	17727	8915.34	6302.2	9309.03	24540.5	11381.2	24501.9	42426.5	18513.5
P01876	IGHA1	Immunoglobulin heavy constant alpha 1	22043.8	21559.8	20404.5	17554.1	14908.5	20877.8	16713.9	18513	16589.7	21006.7	16621.5	23570.3	17164.6	8541.6	33893.2	34622.1	49501.1	20445.7	38082.1	43476.4	22048.1	7843.92	8291.69	18974.7	40714.3	17076.1	39174	16482.4	27477.7	55487.4	6635.94	7053.87	62055.3	13999.8	15176.1	29867	23254.3	8935.73	13018.6	9766.7	31786.8	15962	9763.24	24105	51366.1
P01877	IGHA2	Immunoglobulin heavy constant alpha 2	19068.6	14653.3	17078.5	12084.8	8526.06	13087.3	11302.7	10014.6	12219.4	19579.4	15172.2	22135.5	9626.43	9487.92	20967.2	21440.8	35747.2	14986.2	43941.8	46363.4	17383.8	6895.3	9569.27	17615.7	48012.2	11403.4	21509.9	19028	15307.8	38770.4	4517.77	7206.69	25920	7056.37	6409.36	20211	14436.6	4896.7	4683.99	3201.99	22409.4	7769.23	7747.75	12144.8	43464.6
P01880	IGHD	Immunoglobulin heavy constant delta	3954.84	3084.77	1221.15	2259.08	1020.95	1786.42	1626.37	2339.67	1635.64	2684.61	2678.34	2386.87	3814.54	1901	1469.29	1301.82	1668.58	2489.56	7702.77	9595.98	7524.54	2422.68	5990.42	5597.93	4738.02	4115.24	1732.59	7427.14	9874.67	4690.86	11144.5	1867.06	18548.2	2497.04	14734.3	2716.27	2349.53	2652.3	2611.14	2151.8	2791.6	5101.19	915.701	8144	1288.58
P01892	HLA-A	HLA class I histocompatibility antigen, A-2 alpha chain	14610.4	14153.5	17008.7	15215.2	19467.5	13313.1	11679.7	13452.9	16168.5	14327	16453.2	12236.5	34313.6	23820.7	12656.9	34044	36289.9	19787.1	9577.08	1879.96	27046.5	33948.5	16187.8	31883.4	57123.6	6395.69	7832.87	17096.2	5898.1	35480.3	13499.8	16304	79677.3	9551.71	40343.6	27061.5	26426.5	11993.6	11344.9	18654.4	33638.6	36755.2	4973.69	9227.19	51057.3
P01903	HLA-DRA	HLA class II histocompatibility antigen, DR alpha chain	19087.6	19875.8	20646	19174.2	13290.5	22727.4	19019.2	18932.5	20358.9	21316.2	16299.7	24875.6	46022.2	24622.7	16930	25750.2	37632.4	43094.6	30969.2	31843.5	25050.4	21184.2	20267.2	93308.1	74725.5	46200.7	13320.6	23754.8	7514.11	25364.7	9535.67	16190.2	96143.1	10393.5	75318.6	38474.4	14278.3	10676.6	16293.1	17173.9	42414.7	25357.4	31863.4	6813.52	61193.1
P01906	HLA-DQA2	HLA class II histocompatibility antigen, DQ alpha 2 chain	31525.1	14316.3	87233	31114.5	23863.1	37867.7	31832.7	26570.6	33650	32860.3	23625.1	34405	69140.8	37619.7	27032.4	28976.2	44664.5	43997.8	42385.4	32844.7	32338.8	30963.3	10447.5	60211.1	74537.2	13463.4	15817.4	32832.3	9020.41	35080.5	12064.2	19363.7	79007.9	15378	124548	62115	18532.6	12300.6	15336.9	19024.4	49512.1	42494.1	29495.3	6233.22	60456.2
P01909	HLA-DQA1	HLA class II histocompatibility antigen, DQ alpha 1 chain	3568.54	1731.26	1861.8	3830.11	2463.15	148.538	778.936	2971.15	1696.03	1774.36	1662.25	3483.13	8152.48	2231.75	336.262	1365.87	3468.44	26669.2	3394.26	5448.72	6740.29	14949.1	13385	8639.01	9053.1	3220.57	2492.56	3293.12	2886.95	13996.2	324.672	282.524	41924	1379.31	13501.2	8720.92	1249.18	486.587	2312.72	3315.43	5192.93	4430.22	1314.87	3217.66	3950.08
P01911	HLA-DRB1	HLA class II histocompatibility antigen, DRB1-15 beta chain	19264.1	14063.7	13711.7	27020	17150.3	30636.8	22712.3	23668.9	25959.3	16574.2	11681.2	20626.2	26148.5	19640.5	7671.21	17636.9	39027.7	76210.1	16390.2	19985.1	30617.8	17929.8	18989.8	71328.6	125104	30061.5	7631.68	27847.1	17667.7	33437.8	10842.6	16300.2	138798	6884.65	108241	115562	11199	13309.1	10366.1	18827.3	45594.5	31692.9	24345.9	8981.16	40641.7
P01920	HLA-DQB1	HLA class II histocompatibility antigen, DQ beta 1 chain	3319.89	2688.72	2070.16	3347.03	2812.71	4379.06	3682.67	3411.75	3038.62	2895.94	1786.62	3806.58	9870.91	6771.75	6588.56	3816.4	5505.55	11603.3	8853.3	7865.3	2717.21	4632.07	3555.01	24105.8	20745.6	5560.46	3264.78	4545.84	2115.03	4103.08	1047.3	2464.43	24795.7	1181.75	20597.7	11133.9	3187.6	1652.77	3396.66	3481.18	9373.15	3778.3	3357.94	623.021	11225.5
P01966	HBA	Hemoglobin subunit alpha	1493.28	5723.29	5697.02	2217.31	1631.58	2474.23	25213	77742.8	44765	2480.22	11387.5	22886.1	1430.77	5890.57	951234	27579.5	15715.4	155236	251480	110692	775439	163368	399540	10964.7	12736.1	7695.09	67833.6	4040.73	38906	21853.1	4949.18	13864.2	214467	30654.9	88279.1	9219.52	31955.2	26268.9	14952.3	3414.11	113836	11869.7	8433.6	55055.9	8035.21
P02042	HBD	Hemoglobin subunit delta	53335	41783	56807.2	59559.3	48267.1	68393.8	59755	63052	59090.4	54142.9	42785.5	63983.7	8877.95	7722.94	155869	40257.9	29267.7	12104.1	10857.5	7192.14	15826.2	5998.19	15724.2	19958.2	15441.8	27196.2	194953	11051.5	47567.2	70831.8	17979.3	13251.5	261129	54930	190097	19530.8	43193.2	54366	143858	16066.3	231992	11426.1	19449.2	68730.9	24637.7
P02070	HBB	Hemoglobin subunit beta	22938.7	25988.4	27579.1	13605.8	28003	10198.6	5296.21	9731.7	11781.8	26175.5	20137.4	31570.2	15641.5	3092.15	81217.9	32998.2	16689.5	22412.6	15323.7	15422.9	23085.9	19321.8	2861.87	13036.8	8033.4	7938.25	90139.5	12337.7	21997.7	22043.8	9496.04	14372.9	190488	26498.5	118227	9162.32	24386.1	23410.5	61244.9	6157.48	97717.1	7133.26	8914.35	33995.8	23409.2
P02144	MB	Myoglobin	26695.3	7118.83	6405.37	15426	15839.7	18583.7	14284.9	25343.1	14534.2	3194.11	3642.89	9370.69	2530.98	6053.78	103261	16701.9	1433.57	70772.7	4998.02	4918.23	17555	19038.7	3436.73	6931.55	4040.22	6640.74	7663.81	2703.46	656.918	13190.3	2051.88	2423.11	3703.24	6699.65	23044.3	264.374	850.823	733.616	3568.9	1535.31	4761.98	2988.55	3564.98	45805	11043
P02452	COL1A1	Collagen alpha-1(I) chain	23732.3	25022.9	23105.3	16651.7	26248.2	13053.8	18763.9	18318.7	17078	23429.4	32404.2	16241	36232.7	154996	38724.4	60030.2	33322.2	187296	95444.3	42013.3	175264	36917.8	21126.4	63381.2	18142.9	81453.7	71918.5	32956.7	16197.9	235601	48708.3	241447	11340.8	45626	35210	26831.8	99156.4	30516.9	24433.3	64313	62823.8	82987.6	25234	37801.7	14411.7
P02461	COL3A1	Collagen alpha-1(III) chain	23122.4	20178.2	24094.7	19882	34488	13806.5	19592.2	21099.3	21079	21965.6	35686.9	15288.4	27321.8	142727	29302.7	47083.5	34921.6	158767	55620.1	33846.4	112398	30661.9	20167	53588.8	17480.3	48423.4	43178.6	36965.8	13435.4	161838	37653.8	212680	9068.46	41462.3	33360	25199.7	71696.4	35896.9	22425.6	46525	42812.3	77281	19963	55105.8	15370.4
P02462	COL4A1	Collagen alpha-1(IV) chain	20816.3	10647.2	21820.3	17201	25154	14155.1	21548.1	14261.8	18984.7	23794.1	29805.9	17048.8	13875.3	47851.1	27941.3	17654.8	24830.4	36757.6	21062.1	16641.6	42635.7	21613.4	22791	12798.5	13072.5	26294.5	19082.3	18752.5	11504.5	60939.2	31367.7	25379.6	11519.3	14044	9058.76	7446.82	32192.4	30707.4	12388.2	16460.9	11898.9	14728.2	20171.6	14555.7	5112.59
P02511	CRYAB	Alpha-crystallin B chain	18632	9465.21	16916.2	13625.2	15360.7	15908.5	14489.6	13483.4	15510.8	17160.3	16565	19010.9	6598.89	8934.26	483590	7535.6	8562.84	33849.9	8047.37	6905.59	8715.34	5165.61	13696.1	3700.4	7750.57	5027.32	34675.6	6910.06	10607.3	6107.91	12603.3	8014.73	2726.72	14778.2	9758.08	6275.8	5697.37	11126.1	16075.1	4515.69	7119.05	3778.34	7444.5	27847	13602.1
P02533	KRT14	Keratin, type I cytoskeletal 14	5722.83	6565.37	5577.92	5526.65	5742.73	6196.24	4892.35	6301.24	4780.52	5389.57	7077.35	6322.96	54133.5	34695.5	15746.4	50558.5	19345.6	23797.4	86504.1	39334.5	38580.6	40132	30013.9	10611.9	8439.94	14033.3	13343	11719.7	12570.7	7193.32	11379.1	14782.5	19728.5	25065.8	8127.39	23354	19984.9	10903.9	15233.8	14559	13437.5	23041.9	37422.1	6078.65	2078.9
P02538	KRT6A	Keratin, type II cytoskeletal 6A	8385.01	8283.3	6819.68	6172.47	10716.2	7183.77	8009.09	7866.77	7001.72	6806.51	14183.2	8585.47	14526.3	12928.2	5882.91	12943	13359.1	13772.9	19520.7	15294.4	17780.5	16555.4	19384.6	7713.16	6781.67	13830.3	11001.7	8371.94	9673.58	7673.41	8322.95	15393.5	12276.1	14057.1	9435.43	25831.9	16607.4	7445.77	13614	10807.9	6709.71	9896.2	18245	6390.11	4382.32
P02545	LMNA	Prelamin-A/C	68948.8	67228.2	68760.2	68613.4	73856.7	65495.1	72686.4	67435.1	72445	67102.1	70754	62754.6	90197	96846.4	109559	113070	46742.8	83256	152474	86583.9	83089.2	83654.4	70126.4	43622.6	34563.3	67989.7	55792.4	67894.7	84956	103992	112347	93832.4	59016.3	112271	45501.8	56952.6	85768.7	60357.4	72142.4	66323	83332	95083.4	65681.7	59936.4	40382.8
P02549	SPTA1	Spectrin alpha chain, erythrocytic 1	19484.9	13251.5	19655.2	21317.5	22600.6	20817.4	21224.6	20019.6	20911.5	20118	20854.3	18677.5	2828.15	10732.4	20544.5	12670.4	3947.5	6713.09	7886.82	6427.49	4193.75	1302	10759	4404.56	1262.55	7241.29	9336.25	2009.7	3449.88	14490.5	15119.3	4232.06	20603.1	6586.53	8114.45	1625.78	7387.84	24736.7	10151.6	2740.71	9943.25	2131.65	4355.45	14738.1	1576.73
P02585	TNNC2	Troponin C, skeletal muscle	16510.9	6522	7637.18	8462.05	13088.5	5639.81	8311.67	9274.27	9637.01	5930.16	11009	4358.99	992.685	9068.8	249316	10337.3	2483.01	63791.2	1477.23	1277.42	31690.7	17976.9	33113	9809.94	6636.57	10336.2	12183.1	4226.34	8783.74	36381.7	10703.7	22731.2	6040.62	2736.15	3233.39	2674.49	2003.22	5017.79	8434.67	18408.7	738.966	1655.35	36048.5	9270.13	13201.3
P02647	APOA1	Apolipoprotein A-I	18434.6	20256.3	20920.8	20274.1	16332.7	23109.3	18644.7	20325.9	21656.6	20043.1	16428.9	23471.2	11839.8	15025.5	49836	15056	8317.54	20165.8	16452.9	16791	19009.7	10084.8	15936.1	19193.1	10912.4	19642.4	57908.3	13707.5	19133.1	21280.1	19429.9	19197.5	25690.3	20772.7	33538.9	9114.4	12693.1	10997.9	18978.1	17701.4	20948.9	11193.8	14674.8	44252.3	14282.2
P02649	APOE	Apolipoprotein E	9601.01	7782.11	9892.68	10204	12671.1	10773.4	10600.2	9823.49	10752.7	9839.07	11020.3	9074.49	12519.7	30445.9	62961.5	12899.5	10760.3	31006.1	49920.8	35688.7	22094.4	22610.6	8671.44	12004.5	5421.82	8955.83	9966.79	8196.33	33426	58307.6	26078.3	14033.1	15646.4	16871.8	13783.3	4464.48	26737.4	15131	22408.9	36141.5	32777.2	7641.64	16603.7	14283.4	5419.78
P02652	APOA2	Apolipoprotein A-II	39487.7	22898.9	51101.6	25251.2	26196.3	23551.6	31331.2	27751.2	22656.5	49858.1	45245.6	51864.2	35764	45845.6	76004.9	41498	16873.2	27321.6	8459.95	31364.2	6986.67	15710.7	15472.8	33669.1	17595.3	39404.4	54040.6	21365.1	25286.2	45202.5	20858.3	29395.1	45247.7	31079.9	45387.8	8312.98	26561.6	25978.6	20846.3	16272.7	40121.8	9160.53	13289.5	54255.8	14917.1
P02654	APOC1	Apolipoprotein C-I	4242.14	3585.31	7469.61	2087.34	2759.56	4027.75	2918.81	2686.62	3641.15	4243.12	2624.66	5302.67	3348.08	7521.37	17698.8	3377.2	2218.04	7596.45	12674.8	13625.3	4470.45	2065.76	2888.95	5433.54	2646.8	5291.4	7679.68	2903.51	2419.71	5220.01	3836.55	4942.2	7306.62	3368.12	3721.57	1325.05	2220.02	3933.39	5063.93	3294.72	3323.6	1167.78	2725.86	6689.41	1994.33
P02655	APOC2	Apolipoprotein C-II	6834.83	7709.27	7852.28	7083.21	7811.76	7382.42	7257.84	7123.49	6884.7	7207.15	7673.5	7380.52	3160.08	7551.25	11479.2	3632.86	3479.71	3240.92	1970.7	4590.06	7319.13	1249.44	4357.88	7589.21	1650.43	5446.32	8286.42	2973.28	2813.78	5942.69	3936.22	3803.67	14901.6	4933.57	6325.15	757.107	3770.26	15455.4	12132.6	2227.79	5126.73	1101.9	2412.53	10176.5	1117.75
P02656	APOC3	Apolipoprotein C-III	37176.5	33637.8	39484.3	49237.7	48056.6	53207.8	44176.1	46234.8	50399.8	38473.3	39499.8	41405.9	20440.1	35653.2	107574	41616.2	26275	27971	70582.7	24091	403240	6490.7	25781.4	29458.9	9834.32	25076.1	31263.6	17039.1	26292.7	26611	18132.1	30533.3	75398.5	31847.2	37605.9	5616.71	24041.6	94456.7	50084.3	14678.1	67978.3	8040.86	26095.5	62554	6849.66
P02662	CSN1S1	Alpha-S1-casein	19783.7	19631.8	21739.1	5446.69	1189.14	1132.39	4647.05	8489.62	3537.21	20501.4	3200.08	7911.69	188.708	12970.7	164024	639.925	1803.18	74447.8	732.717	17094	745.664	15501.8	169291	35490.7	12839.5	29225.8	4046.6	1582.88	262.385	123809	2735.68	134026	3075.65	2149.16	1231.03	2446.24	42485.8	1750.61	1630.17	7788.29	633.008	877.481	530.169	3945.1	66533.4
P02666	CSN2	Beta-casein	12981.1	8099.27	7862.81	7069.19	20555	4721.83	7348.11	7883.73	6124.49	9623.9	4874.58	5122.7	8415.34	38501.4	419995	9042.97	5645.18	10655.8	1288996	10748	559603	12507.3	14796.2	29644.5	9450.25	7365.14	7624.47	255.421	3200.41	220878	3402.68	41511.3	1222.4	4186.88	4540.98	1910.58	10502	3150.34	3228.18	2935.6	38696.8	2597.51	9683.94	29463	15063.8
P02668	CSN3	Kappa-casein	7688.65	5125.26	3825.8	3759.89	615.551	867.449	3829.28	5379.2	4299.91	3439.2	720.094	2880.94	7070.19	2868.76	11325.8	1016.89	1593.69	5611.9	3120.94	5514.44	11320.1	9864.93	31388.4	7905.64	12064	4958.93	5608.13	3828.22	11369.4	842.634	2814.22	57013.4	3442.04	1276.1	6020.32	1225.48	22160.4	2889.05	1477.45	2785.33	3501.74	2968.47	4282.99	1317.61	42835.1
P02671	FGA	Fibrinogen alpha chain	23509.5	21944	24195.1	24791.3	19287.2	29317.8	27239.1	25894.8	26050	24178.5	16548.2	27894.4	9903.14	15332	32078.1	46284.4	6186.57	36757.5	18487.2	17705.6	21334.4	7860.86	14136.4	33824.3	9359.7	42633.2	33897.8	8473.19	20141.6	26695	30896.7	13513.5	50681	11772.7	33943.9	4814.14	22213.3	42110.1	32077.2	12615.2	43220.1	8011.17	18751.7	26943	9241.48
P02675	FGB	Fibrinogen beta chain	19942.6	20917.8	22296.8	23382.7	16653.7	26581.8	21948.5	19863.8	22388.2	21997	16267.3	25611.2	8427.54	13362.7	31294	37142.1	5765.83	36991.8	17403.7	17167.5	25329.9	6733.4	12693.3	27998.6	8549.82	33997	19422.4	7632.15	16237	22780.7	29795.4	9568.99	47131.6	10378.7	23430.6	4858.73	20936.9	37331.3	20842	8641.53	35416.5	7708.79	16892.6	22264.1	7024.03
P02679	FGG	Fibrinogen gamma chain	27197.8	24888.8	30051.8	32430.7	24151.8	37133.2	29771.3	30400.6	32433.5	30235.7	21706.2	33464.7	12611.3	17850	42881.3	56097	7677.75	46456.8	29589.9	19862.8	30834.6	8293.06	17779.8	37878.1	10647.9	44835.9	30838.5	11289.5	22874.1	28879.4	41345.7	13918.4	65648.8	15095.4	30872.5	6443.65	27822.8	53269.7	30815.4	12965	48677.9	10273.6	24199.6	33467.9	10812.4
P02686	MBP	Myelin basic protein	3228.36	1770.76	1904.35	1730.12	3421.83	1243.82	2135.42	743.346	3537.46	1675.24	3515.44	642.106	3696.72	847.666	57689.9	3386.67	1139.22	6090.95	1188.25	1820.79	4045.96	7580.21	4569.66	1262.88	5642.75	2546.68	334.904	2871.56	1257.95	5126.34	3255.44	23003.8	7936.07	523.224	9464.15	2184.26	4879.81	2828.03	4021.45	224.462	857.058	638.618	1742.8	3209.34	1215.96
P02689	PMP2	Myelin P2 protein	32081.8	3424.56	3374.22	8917.62	9525.54	12391.2	9666	9381.21	9795.03	3521.41	2840.47	6042.83	941.424	5904.27	23057.4	2039.43	1067.17	60270	13899.4	8591.99	3953.65	12916.4	9228.42	18107.9	2928.03	960.286	46161.6	839.744	36443.8	9031.74	1173.96	7879.68	32293.9	26488.6	54078	2977.33	2070.35	17975.1	31264.2	1145.39	45684.2	1005.13	2909.78	105471	4983.58
P02724	GYPA	Glycophorin-A	33378.4	22410.7	23057.6	21036.7	24639.7	20302.6	21582.6	24163.8	32525.1	30760.1	35673.7	27878.9	3750.11	19134.1	22661	24139.4	5059.3	15819.8	5777.77	9535.92	7513.06	7696.74	17195.1	4803.74	1766.58	24853.2	20766.3	1254	5198.34	27200.7	21486.5	4993.87	45533.9	7954.91	12203.8	621.861	12685.9	44895.8	11317	2936.38	15692.8	11754	6476.78	30182.5	747.964
P02730	SLC4A1	Band 3 anion transport protein	42245.2	24801.7	40025.6	37980.1	43050.7	35826.5	40350.5	33982.7	38757.3	41299.7	43733.6	38263.6	6458.44	28192.3	41122.4	31785.3	11315.9	14317.2	14111.5	14350.6	8852.75	2200.56	24291.6	13327.5	3130.84	29337.4	23979.3	4860.31	5525.4	35055	38693.2	9607.75	81466.7	10620.9	16781.9	3104.75	15941.8	57232.7	22076.7	5422.22	22028.7	5178.83	11034.2	33858.1	3258.86
P02743	APCS	Serum amyloid P-component	19404.5	18774.3	18547.2	18396.5	27128.9	13791.7	19485.9	17080.9	18257.8	17863.7	26825.7	13044.1	30552.4	77328.5	229504	14390	10765.7	87127	69935.5	47731.9	38160.8	15991	13278.7	7116.77	7153.36	6468.66	19185.3	9150.19	22110.9	202313	12455.2	14109.7	13866.9	32064.5	5310.76	2709.71	56619.8	55902	7397.4	10476	58223.8	5315.85	37974.7	21505.1	1617.08
P02745	C1QA	Complement C1q subcomponent subunit A	3329.19	163.008	340.653	1499.28	890.423	1247.25	4407.29	2815.57	3759.36	4756.99	6103.35	5238.5	3968.29	9444.66	4220.15	8918.87	3796.23	8373.65	6288.39	8700.56	6466.88	4243.81	4423.68	11012	4184.96	2499.65	3883.31	5863.16	2418.32	9103.06	3567.33	5463.99	10282.5	5149.97	7090.73	2614.78	8592.45	2566.51	3692.6	3197.14	6329.84	2912.72	5264.86	3327.92	4737.75
P02746	C1QB	Complement C1q subcomponent subunit B	5494.98	6015.42	3491.48	6234.4	4720.64	5796.39	5650.52	5156.2	5091.46	5884.25	4111.52	6138.55	4559.97	9435.13	9392.08	5624.29	8786.69	10299.4	16676.7	11698.9	27628.5	6393.02	4605.37	10673.2	6929.43	11083.8	8309.84	4709.09	4586.14	13899.5	2871.09	2780.5	9411.69	4881.27	6479.82	3405.7	10330.3	4180.06	4097.37	2619.37	12732.2	3023.19	10520.3	5051.03	7602.19
P02747	C1QC	Complement C1q subcomponent subunit C	12684.4	18255.5	12364.2	13636.6	11112.4	14786	13148.4	13029.2	14357.9	11565	8933.05	13061.7	11984.3	18907.8	19151.7	14271	22868.5	24741.2	49390.2	49730.3	114151	7445.95	5166.76	30762.4	22736.4	14139.4	15394.4	10931	14455.9	40731.3	13949.3	13473.7	26498.6	12733.5	18718.7	10190	38879.9	11109	14023.1	11941.7	39204.9	9108.79	20980.6	13892.6	15478.8
P02748	C9	Complement component C9	6540.87	3905.4	6744.65	8650.73	9754.64	7599.66	7929.81	8314.53	8265.04	6300.29	8486.62	5991.74	5994.62	17229.5	38581.3	4120.56	8948.15	21867.6	9693.09	9554.04	8650.12	10271.7	3943.14	9892.77	8002.1	4069.61	5653.58	6740.83	9042.02	36529.1	4741.17	8029.41	3159.59	8325.47	4097.66	3080.4	9286.62	10135.9	4148.65	4770.51	21762.3	8082.46	7044.67	7596.7	2387.24
P02749	APOH	Beta-2-glycoprotein 1	16701.1	24539.7	16609.5	14837	15709.1	14665.9	13921.9	15352	14349.3	16562.4	17358.8	14892.4	18089.9	9660.56	37325.3	13414.5	4895.77	33088.3	21530.5	20068.3	21670.2	12484.7	14230	26639.5	14771.9	22206.7	23468.7	18735.5	27339	46243.3	23138.8	26267.2	24698.7	18456.1	19231.1	10792.6	24517	6427.29	18661	27403.9	23777.6	7034.14	18312.7	19582.1	13220.7
P02750	LRG1	Leucine-rich alpha-2-glycoprotein	4751.18	2685.23	2894.34	1458.93	878.396	2793.98	2484.41	1713.53	3477.64	4156.6	3007.8	4363.45	1538.66	2340.29	5401.4	3697.66	489.475	3129.92	5287.57	5942.88	3491.98	4703.25	3165.58	2144.12	3714.91	6580.01	12809.4	2423.18	10903	6042.24	838.376	2516.18	2646.57	4550.44	8017.13	726.71	3432.54	1100.89	3944.52	4238.11	5531.61	2140	4856.25	14566.2	2376.33
P02751	FN1	Fibronectin	12803.1	12776.8	13274.2	13135.6	7195.89	16095.7	12527.9	12914.3	13655.7	13560.7	7553.32	16125.8	83215.3	44019.4	34446	145308	21410.9	125621	256298	175923	47015.5	117320	26404.6	23287.2	13067.1	102046	45961.4	14290.6	59125.7	23801.4	78947.8	57247	43348.5	59583.9	34030.6	9824.15	58443.7	30739.4	52614.4	107278	39831.2	87142.2	67262.1	5889.39	3936.02
P02753	RBP4	Retinol-binding protein 4	4738.75	5438.66	5887.97	3771.05	4978.39	2014.57	2785.22	4295.28	3410.14	4970.84	4006.78	4984.44	2952.19	1537.56	10066.5	1256.78	1950.06	11277.7	5215.46	4074.23	1508.53	4365.08	2314.25	4760.9	2851.26	6085.56	6054.53	4976.4	7902.55	17309.3	1517.24	3387.26	8577.67	6536.2	8399.58	3719.21	8912.27	3993.59	3933.32	4897.77	14356	1027.98	4037.54	12234.9	4375.91
P02760	AMBP	Protein AMBP	12542.9	6768.44	12030.2	11565.2	15035.3	9714.76	12782.5	13180.2	11754.2	11189.1	14611.7	9710.88	13746.8	30837.6	32000	11370.1	8087.82	68748.5	33575.7	32643.8	19556.1	18207	12963.9	7475.51	7132.81	28407.9	14812.6	10614.4	9186.83	150855	7149.82	24735.1	4866.31	13890.4	6631.63	4142.54	34139.6	18791.3	7360.59	12711.3	29520.3	7754.25	21872	15883.2	3651.44
P02763	ORM1	Alpha-1-acid glycoprotein 1	9049.95	8019.49	8778.26	8694.02	6431.71	9264.68	8671.64	8215.76	9755.67	10048.6	7964.36	9696.9	5335.85	5896.28	9860.59	5112.58	6350.54	9913.68	9553.4	10587.5	16220	9736.7	4751.25	8761.1	16920.6	9062.95	8011.57	19490.3	33208.6	25604.8	9253.22	10327.2	6006.77	11951.9	13847.2	7349.63	14061.3	5998.81	9842.78	16642.3	30189.9	8604.87	29500.7	17281.9	9216.12
P02765	AHSG	Alpha-2-HS-glycoprotein	15635.9	21308.1	14455.8	10407.8	8423.62	11467.9	11142.8	9763.79	11375.2	14699.5	13075	17200.1	18469.8	26726.1	29395.6	26087.3	7842.14	9919.26	93884.5	107046	22294.5	4768.66	13347.2	123630	11457.7	38637.6	31563.2	14593.8	19188.5	150196	10795.2	14199	12494.6	22891.5	20522.1	7592.51	25079.4	6009.62	9803.67	24443	29838.5	6479.92	14296.3	31332.6	9591.83
P02766	TTR	Transthyretin	14102.2	12414.8	13071.3	15705.3	13879.9	14587.1	14806.2	11329	16332.8	15474.5	13233.5	12927.5	8401.78	10694.4	21509.9	31478.3	8946.54	9157.23	40285.3	36972.1	25049.6	4962.27	4047.81	5685.95	12945.5	24844.6	27311.4	22357.2	22242.5	59782.3	9770.59	15888.7	20766.1	21454.6	22305.9	8754.08	20599.4	14841.8	13139.1	23332.5	39370.4	6212.25	11685.1	29605.7	10269.7
P02768	ALB	Albumin	42444.5	41267.8	39604.5	36075.1	31719.7	39719.3	41072.8	33914.8	39469.2	42371.1	35003.5	44791.6	20536.1	19182.2	93414.4	27299	22018.9	26735	52456	43898.5	59666.6	26497.5	21557.9	30172.5	47568.1	33634.2	98609.9	54838.8	71757.9	127072	24310.1	34510	94677	56224.3	69440.4	23548.2	59559.4	35215.2	39116.8	59686.6	85533	21824	44921.5	137798	43357.9
P02769	ALB	Albumin	12890.7	7395.92	6694.5	7743.26	6124.66	6700.22	6041.41	48135.2	5739.97	9571.09	9257.42	7818.77	8086.59	8293.67	85585.6	7430.71	19285	14715.4	22338.8	16212.7	34481.4	10754.2	884.723	13568.5	16882.2	12575.1	29554.6	4321.79	5986.97	17246.2	8017.06	7680.09	7065.93	3718.62	8870.2	8436.7	5809.03	4410.2	4649.25	4418.75	4745.25	3322.01	4079.39	11700.6	4539.29
P02774	GC	Vitamin D-binding protein	6375.96	8195.83	5994.62	6112.57	5305.92	6882.7	6068.38	5646.86	6048.24	6413.65	5334.71	6967.09	4423.6	2715.4	11847.8	7237.93	3729.35	6222.59	13723.5	10071.4	7541.74	6566.12	3778.55	5919.84	10405.4	6995.04	14736.1	8514.49	14899.2	20089.5	5884.32	6153.06	13198.4	8530.79	10286.7	4176.62	10691.9	4960.78	6113.03	11044.3	13656.3	5091.46	7535.76	24989.2	7682.16
P02775	PPBP	Platelet basic protein	8217.8	6662.64	5344.98	3557.74	7265.12	2768.11	4702.02	4434.27	6184.26	7760.15	8463.22	6889.94	1592.04	7701.41	3157.03	4038.71	3663.74	4837.15	2799.47	3990.35	5531.6	4753.02	3468.32	3392.72	3437.11	6355.5	3337.51	1834.89	1970.97	3710.7	1821.37	4466.49	7734.12	1186.29	4172.75	1584.09	5183.5	7686.75	7070.94	1412.58	3446.07	1805.71	1857.22	3566.86	2898.36
P02776	PF4	Platelet factor 4	24708.2	13998.5	9721.1	8976.04	7597.97	9142.42	11446	24290.3	23470.3	26812.1	23461.5	25382.1	4640.97	7118.89	23535	5371.87	5859.96	6059.21	4436.6	8519.34	10333.7	6637.34	10519.9	11087.4	566.321	26056.5	20173.8	2172.75	8341.45	8288.46	4009.71	3826.44	16612.6	4091.12	6543.96	1986.41	13994.2	17298.2	19601.9	2210.75	19089.9	2450.24	3942.24	19114.5	2193.26
P02786	TFRC	Transferrin receptor protein 1	5627.31	3819.25	5299.04	5980.24	3296.93	6598.47	5481.44	6364.19	4705.04	5176.44	2607.63	7179.74	7724.65	4500.1	1066.08	5982.74	4541.48	7890.74	6970.96	6460.67	6097.68	11862	6836.98	10409.7	8471.88	8400.47	3102.88	5069.71	2285.09	2963.19	3981.25	2955.92	4427.6	2225.37	6479.7	5472.49	3323.27	2190.74	2874.4	3747.26	3919.97	8583.77	5477.12	1760.16	5772.49
P02787	TF	Serotransferrin	13882	14568.3	14573.9	16117.1	12273.6	17905.7	15645.8	15588.3	15808.4	15212.1	11371.7	16436.7	11285.7	6295.58	27003.8	8771.92	8222.48	16508.1	14851.5	12231	18678.9	15798.5	11671	17197.4	25951.9	15440.6	46268.1	25867.8	34603.9	48999.7	15150.4	14456.4	31109.8	18225.4	26243.9	12425.6	33675.2	10601.2	18902.5	30975.6	35745	11741	16275.2	44472.1	18898.6
P02788	LTF	Lactotransferrin	9628.41	10913.3	9930.95	10455.3	10081.5	9726.39	9803.87	10139.2	9405.56	9930.6	8849.76	9305.43	9919.75	4722.91	4211.3	2551.31	6201.72	7579.29	22049	22695.1	10155.6	1655.05	3577.35	14960.6	3408.05	6795.5	2351.39	4236.56	2043.69	9261.67	2865.2	3195.34	16229.2	3456.15	22328.4	9364.05	5060.51	7929.62	9350.12	3208.4	16530.3	6844.01	11130.1	8677.54	5349.77
P02790	HPX	Hemopexin	11632.2	12874.9	12267.9	12118.1	10963.7	12848.5	11894.7	11328.9	12061.3	12583.7	10319.8	12642.9	8980.61	6005.35	29371.5	13522.8	6329.67	18214.4	12491	14747	12213	12864.9	8184.22	13026.9	14643.8	9963.37	29227.5	17369.8	27169	39978.9	8941.32	11230.2	14408.3	15421	24128.1	8875.7	19892.1	8698.14	15453	21289.5	30633.4	9448.39	17173.9	40847.5	13088.4
P02792	FTL	Ferritin light chain	6503.76	4589.62	4998.31	4797.03	5780.69	4858.01	5511.19	3858.53	5154.22	6530.87	6412.19	5888.8	5769.64	4589.72	10958	27762.8	11706.7	4547.35	7254.66	7469.05	15232.8	1171.4	8206.72	46126	4318.04	4721.14	3013.38	3001.03	8170.36	30080.2	5225.99	9333.92	65171.1	7812.05	18776.2	9712.29	27969.8	9279.52	4058.35	3530.52	6187.27	7881.08	19069.7	4963.89	8124.7
P02794	FTH1	Ferritin heavy chain	4079.8	3313.65	3967.11	3239.63	4179.03	2904.84	3785.22	3236.28	3501.54	4445.6	4799.89	3370.35	4184.19	2494.49	11234	15605.9	9295.01	5387.08	2744.55	5070.29	4045.15	3769.96	5301.26	15249	3770.14	3774.31	4323.5	3412.86	6254.86	7771.18	7473.88	6046.51	14947.6	4780.49	6613.88	6870.35	8857.82	4692.15	3857.86	3389.56	4085.81	5851.12	14217.8	3883.44	4494.37
P02795	MT2A	Metallothionein-2	13782.7	28926.8	14161.9	18756.7	17917.8	15917.7	15781.9	17544.9	17472.3	10102.2	18904	12797	2277.44	2996.85	7191	2783.83	4519.37	9826.65	273472	8726.59	49216.1	9462.8	8208.86	11875.5	10484.6	6806.4	18562.7	19975.1	22714.4	4386.81	10450.9	5371.71	521.443	8860.43	6224.65	17078.7	12434.4	9035.16	6290.45	8691.4	9022.69	2691.18	19804.4	30034.8	10356.9
P03886	MT-ND1	NADH-ubiquinone oxidoreductase chain 1	7415.11	4033.26	4067.58	1743.21	1502.11	2119.3	3049.53	4440.89	3319.41	5770.51	7362.91	4701.2	3800.66	7519.34	7432.58	3180.58	4511.88	5020.54	5127.52	3514.01	5323.64	4606.06	9272.11	5548.96	4612.47	6232.95	2761.17	3236.7	1993.63	2287.42	1830.28	2908.05	3797.16	2374.15	2676.9	2120.42	3018.41	3063.55	2792.6	1710.68	2211.31	4057.21	3373.3	1640.39	2599.36
P03915	MT-ND5	NADH-ubiquinone oxidoreductase chain 5	2931.63	1342.74	2361.7	2578.26	1918.52	2759.17	1949.53	1566.87	2394.81	2587.59	3144.86	2127.93	2317.23	3964.74	9447.29	2432.09	2527.96	1777.06	2175.24	2503.83	4391.38	3699.8	2934.93	3712.89	1256.35	3298.7	511.178	1501.78	1482.48	2028.17	1940.01	1929.08	5008.4	1610.71	2873.84	2115.71	2038.32	2684.13	1873.13	1885.82	1153.84	1423.56	1990.3	2126.18	1843.32
P03928	MT-ATP8	ATP synthase protein 8	20397.6	11027.3	7022.12	11347.1	15530.9	15260.1	18759.1	11829.3	15563.4	18818.5	23036.8	22244.2	26072	37272.3	6389.79	17857	22016.6	24340	56932.4	46436.7	218600	43983.5	16200.1	21230.9	17759.2	30262.2	5991.99	23993.9	11363.2	14958.4	7344.25	7171.52	10296.8	13127.2	10126	12649	6973.89	16355.6	14331.8	10281.2	9847.82	51897.9	24113.6	8295.89	10637.7
P03950	ANG	Angiogenin	2161.2	2602.71	583.262	649.31	10367.9	5049.14	3642.16	2081.82	1664.7	2633.22	2784.07	3848.9	3562.52	1817.8	6958.96	2433.98	2318.6	6993.05	3956.36	5266.99	13179.6	2708.62	2601.77	2021.98	4937.07	905.18	7284.01	1982.71	3765	9360.98	3862.95	4278.21	2310.74	1990.33	1635.78	2048.06	3618.04	1712.75	2830.16	3773.3	5179.46	1283.6	3849.55	2639.73	2020.31
P03952	KLKB1	Plasma kallikrein	1656.85	249.281	242.897	1627.97	267.522	2144.11	2778.84	757.039	1216.45	224.591	1045.46	191.346	1228.48	2132.8	27997.4	1141.03	88.9313	14108.4	2157.23	2411.99	1450.09	3644.06	2867.25	3229.57	1982.64	1380.78	3810.6	1747.68	3462.6	1576.83	2586.1	1261.99	5313.39	1079.96	2997.85	602.654	1421.82	1128.67	1170.03	1652.35	3934.11	2377.94	1980.12	3534.89	1946.31
P04003	C4BPA	C4b-binding protein alpha chain	10080.6	6986.89	7345.62	9108.28	8235.11	9235.77	8694.62	7981.86	8512.78	10219.1	9220.73	9552.54	5173.71	10639.9	12954.3	14761.6	10442.2	11528.8	11339.5	7782.23	19228.6	1725.02	5249.56	7766.68	4131.49	9503.41	8714.09	3278.04	6834.28	6605.6	10878.5	4106.26	15182	6518.2	7939.34	3301.14	9809.83	8364.54	7058.09	3176.36	15772.9	3034.85	9449.09	7730.23	4678.71
P04004	VTN	Vitronectin	29523	29272.4	29524.8	31771.2	38261.6	29824.1	33439.8	32704.2	31397.9	28594.5	33178.2	25228.2	32863.4	94977.4	155100	24250.2	21206.6	148068	156299	108284	50396.4	29027.4	22826.8	38802.6	9479.22	29414.6	24756.5	22782.6	25397.1	219438	27964.1	19821.9	16344.8	44049.5	22713.3	7855.95	60141.9	36453.5	27387.8	30835.3	88260.3	18429.2	33099.9	40383.7	7216.35
P04040	CAT	Catalase	9867.64	9685.64	9499.18	10411.6	8469.22	11374.1	10560.5	9695.03	10026.2	10067.8	7905.4	11184.2	7448.78	4849.55	22287.8	11438.9	9676.42	6847.96	5419.96	5318.41	6534.25	20482.4	15104.1	8467.43	8230.75	8475.31	20395.2	9554.98	16557.5	9866.91	11368.7	4743.96	35938	9247.17	21334.1	7556.57	9129.94	10361.1	23311.5	9235.57	26253.4	11698.9	10860.7	8648.59	10419.2
P04049	RAF1	RAF proto-oncogene serine/threonine-protein kinase	5559.03	8118.7	6551.51	3648.28	6082	1333.32	379.145	301.759	7559.08	7310.82	10134.8	6565.89	1196.57	5117.9	3817.25	2461.42	5428.64	4350.26	3001.18	4071.02	4406.47	2480.51	5868.68	4378.8	5892.99	5491.29	4508.51	2755.98	2813.78	1406.8	3620.62	4897.33	4253.46	3329.3	7115.67	5681.35	3996.22	4317.84	3170.84	2873.4	3744.71	3425.49	4168.59	3802.79	5114.15
P04062	GBA	Lysosomal acid glucosylceramidase	6641.48	7468.55	7276.76	6696.66	6657.21	6270.79	6382.2	6299.76	6067.25	6988.6	7823.22	6429.06	6946.04	11104	2674.55	10027.5	5587.31	6939.03	9274.16	10413	7527.28	7241.73	9762.5	5698.38	5062.14	9277.36	3425.44	6340.5	4012.95	5782.9	4434.92	5382.42	4217.55	4760.56	2462.58	4450.81	6374.99	7022.6	3733.22	4646.36	5114.95	7885	6640.66	5501.08	2881.02
P04066	FUCA1	Tissue alpha-L-fucosidase	12807.1	12133.6	13846.8	12688.2	14866.3	10996.2	13503.7	13416.7	13360.8	13500.8	16309.1	12087.9	11186.6	22576.4	3175.85	10855	14123.7	6666.17	18880.4	19014.3	12260.2	10632.5	32337.3	9219.83	14690.2	27649	9601.35	11803.3	7934.41	12824.4	7227.54	9351.18	6515.84	12253.9	3900.14	12992.9	15233.5	18173	6427.34	9007.23	8668.05	8842.57	15053.7	12211.9	6010.16
P04070	PROC	Vitamin K-dependent protein C	1821.12	342.652	155.423	3542.27	572.581	2857.73	3897.83	4506.13	4277.58	4213.05	1543.78	4580.21	694.126	2936.14	11186.5	6413.42	11944.3	4791.66	4948.26	16638.6	8847.31	7959.83	9325.09	10546.7	5062.33	4249.63	47410.5	1521.95	3735.63	17516.2	429.021	5381.24	9452.33	3141.92	1535.99	7137.27	665.329	4099.85	992.272	2038.2	1881.7	5471.3	1255.38	3055.11	1634.71
P04075	ALDOA	Fructose-bisphosphate aldolase A	13462.5	13869.2	13602.3	12951.3	9528.79	14498.9	11941.3	13202.9	12326.2	13543.8	9964.43	14883.2	8256.27	3196.6	515087	6236.21	14773	28680.2	4429.28	3659.69	8283.87	13955.6	6216.81	13148.1	27310	9000.26	40407.6	11725.8	15602.2	5100.96	8576.63	8383.4	7086.28	13350.8	18121.1	16167.6	7043.38	8798.07	19846.9	13107.7	10091.4	6698.33	10137.4	25968.2	21695.1
P04080	CSTB	Cystatin-B	32017.8	23966.1	27473.2	31637.7	22219.9	38340.8	33754.9	31704.2	30925.7	30923.9	24664.9	34636	20506.1	7114.15	52715.5	15558.6	28876.7	20848.4	24158.9	17925.9	21824.9	56590.9	19243.4	27128	53170.4	22262.9	75856.6	27612	44258.2	10177.5	21196.8	12932.2	12932.3	57706.3	36860.9	38681.5	21774.1	20163.6	46237.7	31467.3	23487.7	22357.9	36625.4	63729.9	49758.1
P04083	ANXA1	Annexin A1	24357.6	31168.8	24185.5	24638.6	18451.8	27794.5	24334.7	26693.1	23994.8	23841.9	18854.2	27356.9	27130.5	12526.8	33695.6	19781.8	34193.4	27274.6	17294.3	13978.4	14983.8	63146	21675.3	15798.4	53682.6	29128.6	191607	50367.8	151945	11043	42205.7	26060.4	13617.1	100496	77392.6	32419.1	23971.5	23759.4	95931.1	83115.2	49971.2	32830.1	45734.6	66404.2	54576.6
P04114	APOB	Apolipoprotein B-100	5474.24	5068.29	5661.74	5665.55	6379.52	5118.05	5739.83	6196.61	5754.93	5636.39	6410.27	5097.71	3952.41	16384.9	6957.46	5632.2	2676.72	5890.17	9617.1	9433.02	6334.3	736.604	4494.98	4663.98	1996.26	6849.83	4514.32	2258.32	1632.74	6528.06	5071.14	2862.47	16997.5	4853.45	3736.97	1326.45	5691.34	8365.46	3960.04	2248.71	4153.46	2396.87	4731.4	6222.4	1210.9
P04150	NR3C1	Glucocorticoid receptor	2733.39	1736.46	2364.24	2950.48	2952.98	2992.35	4612.02	3439.08	3966.22	1309.04	2728.32	2704.65	1644.76	3375.63	2480.85	2388.31	1995.98	1949.9	2793.05	2112.35	2886.92	2010.75	2734.13	1553.26	2726.71	2792.75	1500.59	1556.12	2222.79	1779.1	2453.54	5062.21	5012.54	2402.75	3798.57	3735.65	1748.66	2289.61	1581.36	2208.29	2253.86	1908.61	2215	2583.24	4233.82
P04156	PRNP	Major prion protein	4452.51	2359.47	4354.73	7883.63	6976.36	7535.71	7059.65	7123.97	7151.13	4599.5	5375.29	5130.23	5170.56	5190.64	3814.28	7964.31	4831.79	3048.01	13967.3	8013.06	63899.3	3798.78	5593.2	4617.05	5389.59	5437.28	2855.5	5252.39	5934.4	10168.9	5144.55	14338.4	9174.37	3692.77	4385.62	6750.8	7145.94	7264.84	5544.28	7287.51	5222.8	7786.91	6151.55	4715.26	6180.74
P04179	SOD2	Superoxide dismutase [Mn], mitochondrial	8420.42	7759.75	9589.64	7928.94	6119.47	8774.16	7999.91	6343.91	7374.65	9624.01	7065.29	10294.4	18537.1	7079.82	22678.6	7837.84	16267	14573.9	31636.1	26043.6	8950.81	16656.8	12614.9	32549.9	25328.7	18431.6	7519.89	8292.88	5826.3	9051.95	3811.51	4446.14	14278.4	5525.06	7246.23	27536.3	8416.2	6495.12	12293.6	8928.99	18636.3	16759.3	26168.7	4259.46	23376
P04181	OAT	Ornithine aminotransferase, mitochondrial	4483.74	3609.76	4219.22	4515.38	3545.28	4444.88	4015.71	4540.7	3945.14	4203.27	3904.81	4308.97	6306.79	2090.37	5599.36	3045.66	2908.45	2246.3	5734.92	5138.67	3539.2	3957	4809.57	4651.2	3855.8	4389.83	9050.28	4795.17	4424.03	2583.91	1197.45	1868.55	2155.96	2524.02	2366.57	5030.86	4311.52	5464.37	5787.08	3234.95	4645.75	4921.11	4902.41	5066.01	5205.47
P04196	HRG	Histidine-rich glycoprotein	6643.1	5343.62	7381.47	7588.99	7262.73	7205.43	7098.59	6563.05	7376.59	6872.56	6229.13	6843.47	4808.54	5511.36	13525	5699.47	3336.07	16045.3	10164.2	9760.77	6458.28	4000.02	5886.09	9974.51	3605.77	13658.2	7612.25	6954.22	10068.5	27865	9558.46	9975.78	7610.39	6925.18	5792.2	3058.35	12148.7	7516.85	6125.6	9120.75	9902.85	4096.53	10772.4	19203.9	3270.53
P04216	THY1	Thy-1 membrane glycoprotein	46366.5	45436	44677.7	43933.7	52397.9	40589.5	46614.4	36262.2	48334.4	46619.9	53428.3	40191.9	43789.3	71927.9	61432.5	98867.2	39751.5	63308.6	77912.8	68135.6	80741.5	47664.8	77221.8	79575.2	46122.6	60238.3	35863.4	63127.2	29847.7	70468.5	84474.7	68386.1	94101.4	32253.7	47094.4	39139.9	90374.3	72836.9	44703.1	65654	52305.8	59115.7	44350.5	24489	37239.7
P04217	A1BG	Alpha-1B-glycoprotein	14556.7	17403.5	14445.9	13159.9	12571.3	14184.3	12220.6	11915.8	13206.5	15165.1	14626.4	15395.4	12064.4	11374.5	14190.9	19406.6	5995.1	20527.9	12360.1	14318.8	15727.7	6554.79	12504.8	20339.8	9846.47	18869.6	11491	11690.2	14058.5	21515.3	10945.5	14455	24052.3	11081.1	17132.4	6319.9	13496.5	13733.6	10681.4	14529.5	16401.1	9764.79	12962.5	16673.8	6896.7
P04222	HLA-C	HLA class I histocompatibility antigen, Cw-3 alpha chain	7358.01	4508.44	4490.46	1976.19	2130.6	4276.24	3695.04	4113.94	7858.88	7509.29	5010.31	9535.25	9353.73	3622.6	5518.41	5754.03	12071.4	7265.6	8533.99	7057	17510.1	10364.3	10279.4	14644.7	34238	7287.67	4824.61	9225.36	6715.63	11179.7	6823.32	7111.8	6824.77	4169.04	10490.2	15948.7	4636.47	6143.09	6817.68	13013.3	20110.9	1395.51	4477.79	6232.78	25836.5
P04229	HLA-DRB1	HLA class II histocompatibility antigen, DRB1-1 beta chain	23114.9	28737.6	21115.4	22914.3	16528.8	27801.6	19896.6	22067.7	23638.5	25200.5	17066.8	22978.9	32742.8	33654.8	12568.8	24300.5	44230.5	51951.6	73186.8	32067.3	57579.1	34914.2	31942.2	85608.7	65592.5	25101.1	12615.6	29875.3	4923.46	37104.1	10108.6	16725.2	93135.7	8819.29	45467.7	37451.3	13046.7	9158.43	20509.1	19018.2	57382.4	50126.5	37009.1	6216.57	56443
P04233	CD74	HLA class II histocompatibility antigen gamma chain	8930.78	7502.36	9554.45	8913.57	6419.77	11522.5	9009.29	10776.2	8036.11	8971.77	6895.49	10507.8	20126	11151.6	6373.49	15369.5	18028.7	21727.4	9724.88	8099.31	17284.5	10931.4	11668.8	41751.5	28227.3	22350.7	5431.89	10905.7	3987.68	12555.2	5689.89	7626.33	47331.8	5972.01	31252.4	21613.9	5931.3	3668.11	9267.93	10089.7	13663.2	18796.4	15232.1	2659.93	25707.9
P04234	CD3D	T-cell surface glycoprotein CD3 delta chain	6411.88	4986.66	5478.71	7426.13	3887.22	9725.83	6718.48	6735.79	8706.55	5331.06	2965.58	5330.8	12810.2	1321.81	3550.02	2282.13	6929.08	2972.5	3023.91	3991.68	8176.3	4733.55	4648.27	26064.5	22614.7	4355.04	812.02	6087.34	2923.42	14455.1	3069.7	2175.67	39338.3	1178.08	25012.2	15118.9	1758.26	1222.04	2893.09	2250.7	10806.2	5653.62	4681	2151.2	13874.8
P04258	COL3A1	Collagen alpha-1(III) chain	51329.3	168338	85430.2	109866	150096	80610.8	64175.6	100187	99010.1	68930.2	99150.2	42014.7	54340.5	712395	39611.8	172368	80605	304026	1.86046e+06	48739	4689013	32767.7	26482.3	152838	17915	164959	126450	160132	58762.2	254758	189743	720179	32926.8	145489	126190	104715	125435	189675	98675.5	203084	197411	366730	78635.5	250141	84533.1
P04264	KRT1	Keratin, type II cytoskeletal 1	9523.66	4142.61	1740.1	6675.57	24202.5	5738.29	8804.93	3363.21	1572.09	6497.26	28081.5	6584.94	13785.3	1830.88	3126.65	7556.46	8225.17	5472.93	21675.1	19966.5	16313.7	6312.38	23234.9	17354.9	6889.95	13019.8	11598	2869.08	10397.9	18078.8	12080.5	18002.8	32042.1	21226.7	30606.3	16286.2	24556.8	7529.57	17044	8297.22	4213.53	10243.1	3898.02	5848.08	6648.15
P04271	S100B	Protein S100-B	2677.14	3101.31	832.356	1727.42	1284.03	1079.67	2450.8	2677.65	1678.69	2715.05	4387.18	1493.01	4118.59	1083.67	5189.08	1263.58	2505.53	1701.53	1190.04	11332.1	2823.78	3410.62	291.065	339.501	2938.46	2071.07	3887.07	422.103	1712.49	1597.15	1610.59	2055.19	2948.55	4372.79	7119.3	5540.01	3807.38	1606.33	5496.84	3052.55	2191.73	1534.52	4018.78	3383.82	2838.16
P04275	VWF	von Willebrand factor	6881.88	6067.66	6989.73	7144.77	7985.43	6719.91	7229.68	7114.81	7162.7	7176.43	7905.97	6422.13	4535.28	7801.11	5021.04	8909.81	5573.02	4273.42	8543.45	9141.66	5478.45	2147.64	9379.59	5745.8	3793.43	5551.77	4968.62	6455.78	3548.8	18192.9	4100.09	12409.7	27697.1	4934.94	5046.42	4203.01	11195.7	6039.27	4258.76	3937.48	4346.69	5149.66	8595.02	9315.44	4555.16
P04350	TUBB4A	Tubulin beta-4A chain	4156.8	1086.93	5114.71	1658.93	2555.23	5519.09	1598.25	1344.64	1299.4	1227.65	1295.62	4554.24	1786.55	2699.06	27907.7	2799.97	2546.27	3013.47	2628.17	1435.44	11184.3	3333.76	4070.51	3314.46	2857.56	1036.91	3803.32	2432.17	2433.15	5050.1	810.299	2559.54	3780.25	1680.5	6582.49	3369.53	2617.9	4799.62	1089.74	16279.6	2778.15	792.898	1104.59	3415.89	2023.5
P04406	GAPDH	Glyceraldehyde-3-phosphate dehydrogenase	18508.5	18139	15884.2	14727.4	12253.2	18570.5	16726.4	16710.2	15583.6	16723.6	13495.4	20546.3	12669	4833.26	253330	7042.64	21526.3	21809.4	5263.39	4312.77	14738.1	16023.8	10385.9	18508.8	33828.4	10013.9	46620.6	17872	19786.4	8544.9	6021.38	11126.1	12750.9	23881.1	30922.2	25090.1	12344.5	12174.4	33165.6	19433.1	15698.9	9674.94	17138.7	34779.9	28001.1
P04424	ASL	Argininosuccinate lyase	2229.18	2135.6	2701.09	2670.19	1120.3	3823.95	1844.3	2352.51	2393.34	2290.29	1127.2	1973.89	1007.62	1275.08	4047.62	1357.82	2615.27	4076.98	1205.53	1394.57	1415.73	2057.86	1550.85	792.788	3964.07	1408.94	6150.94	2532.89	3684.42	1462.34	4317.16	2046.38	986.301	1864.48	1431.39	3186.59	1019.41	880.257	2844.54	1768.01	1079.96	1545.21	2138.85	4443.47	2179.16
P04440	HLA-DPB1	HLA class II histocompatibility antigen, DP beta 1 chain	6673.25	10440.2	6487.15	5054.73	3046.29	6498.49	5273.34	5858.8	4699.64	6126.89	4679.65	5898.86	11136	7855.83	3318.36	7442.13	7861.1	11934.6	5131.13	13502.9	7250	4541.41	8582.64	37611.3	15405.5	6580.25	1676.8	4026.93	1520.37	8441.42	1869.55	1883.93	30465.1	1627.23	17514.8	17006.4	5042.37	1434.62	2929.66	2442.29	6304.81	5254.86	6211.66	2164.63	18707.1
P04626	ERBB2	Receptor tyrosine-protein kinase erbB-2	2576.57	1795.05	1933.33	3029.64	3617.91	3385.7	3949.76	3790.24	4469	2603.18	2798.05	2127.62	1526.23	3220.41	1011.79	2369.88	3095.68	3552.61	8975.33	2879.73	4186.26	3371.55	6351.83	1201.29	2323.69	2888.26	7813.83	3404.49	3083.32	2490.59	3618.26	1805.99	2479.39	2545.46	1979.06	1649.14	3253.64	2876.82	2385.94	2813.84	2252.94	2718.6	2529.96	4515.25	1205.66
P04632	CAPNS1	Calpain small subunit 1	5263.31	6001.04	6224	6555.01	7719.38	7440.29	7161.11	7263.28	6709.15	5305.81	6132.14	5863.17	7919.89	3990.46	8646.17	5945.8	7589.37	5421.46	5896.69	6112.4	4843.28	6176.1	8880.28	4582.38	7433.36	7842.06	11333.6	7679.04	10003.6	5913.92	9279.89	6958.28	4050.35	8760.26	7641.34	7261.31	5457	6039.27	8231.3	8120.81	8605.12	5249.9	8130.66	13669.6	10149.7
P04733	MT1F	Metallothionein-1F	4202.71	3407.06	4309.69	909.16	1025.42	896.287	445.71	500.204	1103.29	4041.59	3913.74	2924.92	2305.32	2658.62	2616.67	4125.45	2536.81	4967.19	5964.6	1621.61	56150.6	4012.32	2083.45	3125.89	1643.55	1484.45	566.525	886.744	1211.69	2602.74	384.036	2282.97	3099.44	547.377	2745.28	715.469	569.664	704.699	1772.69	1707.78	1679.18	2579.77	1122.22	4178.15	2332.07
P04745	AMY1A	Alpha-amylase 1	2950.77	1893.34	1207.03	1795.23	678.956	1907.99	1801.52	2699.05	1936.98	1020.07	439.771	3841.36	1280.91	2146.88	11524.7	1840.37	1227.04	2771.14	2599.46	3056.56	4170.34	5132.11	1500.91	3025.41	172.395	1985	3908.3	3883.53	1777.54	1080.49	1169.43	1376.51	3478.96	3164.26	14080	2228.88	2888.13	1988.61	1905.08	3918.54	4694.08	1170.46	2474.84	6210.37	1705.52
P04792	HSPB1	Heat shock protein beta-1	43903.6	43710.7	46376.8	37120.8	33653.6	42628.2	41133.5	42923.4	39495.7	45853.2	38875.8	49334.9	25231.8	42934.3	262400	15622.5	26800.8	58862	21284.3	21332.8	26395.3	26794.1	40435.7	35314.8	32900.9	33621.1	77075.4	24011.4	43786.2	24667.8	30713.2	26417.4	11787.7	48085	31857	31197.5	24398.3	27212.2	40962.9	28432.4	20105.4	31014.8	26728.9	66613.8	38470.6
P04839	CYBB	Cytochrome b-245 heavy chain	3729.6	2424.66	3479.2	4025.34	2458.99	4954.52	3163.35	3583.09	3501.92	3458.15	2743.91	4660.9	6663.12	6253.88	1971.49	4483.03	6239.21	7614.87	7048.34	7787	9665.31	3717.9	5624.12	26889.3	10733.9	5265.76	1990.73	4415.56	1372.05	10843.6	3088.72	2856.45	38258.4	1639.4	14666.4	8209.03	2866.27	2133.89	2546.17	3674.5	7777.85	6484.49	7539.04	892.752	12477.1
P04843	RPN1	Dolichyl-diphosphooligosaccharide--protein glycosyltransferase subunit 1	21338.3	21837.3	21124.5	20905.4	22278	20354	21328.3	19621.6	21522.9	22222.1	22825.3	20787.6	24113.4	26824.4	17558.6	35125	24944.9	31507.4	19930.6	19477.2	27978	32206.4	38308.2	34233.8	22455.7	27072.9	12537.1	28118.8	18890.3	18222.9	30824	25264.9	22310	16984.4	17614.7	23048.4	19426.4	23935.8	20266.9	21716.1	20635.8	32441	19984.2	12787.5	26246.6
P04844	RPN2	Dolichyl-diphosphooligosaccharide--protein glycosyltransferase subunit 2	8514.23	7961.79	8690.9	9149.34	10024.2	8619.63	9668.88	9243.18	9156.17	9098.02	10051.2	8507.58	9919.05	11216.3	5286.24	13396.1	10268.6	13435.2	8381.84	8695.78	12271.2	15039.6	19677.3	13534.3	8960.87	20395.7	5369.67	12489.8	7625.2	7771.21	14056.4	11600.5	10595	7129.56	7774.38	9844.79	9086.01	11501	8625.07	9156.95	9445.26	15673	9043.52	5812.56	10548.5
P04899	GNAI2	Guanine nucleotide-binding protein G(i) subunit alpha-2	14655.1	19594.6	14663.4	16214.9	17159	15788	15105	14530.3	15215.5	14824.9	14871.9	13463.1	14218.5	17873	10613.8	15899.6	14871.5	10725.7	17355.5	11612.5	17276.4	9322.69	12533.8	15856.6	15089.5	9759.42	8592.33	14179.8	10676.9	24979.6	15514	17166.9	42640.1	10170.5	25372.1	17663.4	14448.8	15595.2	13156.8	15132.5	15783.4	16249.9	13528	9980.83	19357.2
P04908;Q7L7L0;Q93077	HIST1H2AB;HIST3H2A;HIST1H2AC	Histone H2A type 1-B/E;Histone H2A type 3;Histone H2A type 1-C	13003.3	7775.62	6910.52	10612.3	9702.86	8011.2	10458	9903.16	9036.5	14528	13123.7	10358	10625.3	8697.27	13369.5	17519.3	8221.5	4285.44	18545.4	15707.9	14148.8	4379.97	5826.94	5810.31	8272.81	4261.58	4156.24	3407.23	3811.36	15342.4	6217.7	10154.8	16838.3	7164.08	10794.8	5264.62	9333.06	6355.71	5961.16	4870.06	5778.64	6437.82	5550.8	9254.34	4965.59
P05023	ATP1A1	Sodium/potassium-transporting ATPase subunit alpha-1	26266.3	35256.6	26525.9	26320.3	31269.6	24453.6	26672	25345.9	26990.5	26129.4	31430.2	24107.2	17081.8	30145.8	9987.38	22794.1	23832	18391.4	20277.9	20338.9	34752.4	17933.1	36289.2	15603.6	17976	23999.1	11525.2	21421	15682.3	22955.1	21011.4	26452.7	11365.8	11626.8	10776.6	14147.6	19825.1	38258.1	15219.5	18274.8	13489.8	25286.5	18174	16417.9	13919.9
P05026	ATP1B1	Sodium/potassium-transporting ATPase subunit beta-1	34438.3	14080.9	33499.2	39899.9	48905.5	37817.3	42517.4	42238.3	40775.8	33536.9	38833.8	28975.2	17716.7	36818.2	20517.7	24162.5	25005.4	25407.4	28689.3	31257.4	64832.2	28154.4	66468.2	19203.2	22233.4	42901.8	14020.6	29865.1	22281.4	35960.2	31789.2	38086.4	7496	16022.5	8900.41	17557	29939	54400.3	19718.7	24988.3	18093.9	32205.9	22568	23707.5	14627
P05067	APP	Amyloid-beta precursor protein	3039.73	3200.63	2927.35	3056.9	3596.43	3378.17	4339.29	3941.87	3401.23	3524.87	3893	1903.39	3197.03	4817.89	2887.98	2975.69	2361.21	3582.27	3521.53	4735.82	4232.02	5165.47	5066.47	2640	1886.84	6900	2238.83	3747.71	3703.02	4138.87	4972.26	3221.27	1959.87	3776.71	1983.15	2693.4	5175.97	3399.47	4670.17	5195.73	2615.01	4269.16	3482.78	3705.15	1527.48
P05090	APOD	Apolipoprotein D	9731.03	5659.41	10611.3	7944.85	8864.75	8949.85	9365.25	8542.67	8748.72	9393.9	10237	9865.64	7827.06	13872.6	20103.6	10126.6	4880.94	6753.53	14752.5	13889.1	32341	3230.56	8268.87	5344.4	4013.35	8577.49	9601.95	4854.59	7753.75	13348.8	8529.92	5565.73	23708.3	8362.87	7411.95	3448.04	8903.83	7209.25	4850.85	5300.87	5405.03	4306.82	6298.71	12121.3	4685.1
P05091	ALDH2	Aldehyde dehydrogenase, mitochondrial	18743.9	19854.2	19183	16388	15224.3	17299.4	16741	17811.7	16286.3	18419.1	16967.8	18795	15646.7	10505.5	9608.95	5942.02	19182.5	11461.1	3516.39	5143.87	19418.4	14212.2	11274.9	27395.1	23905.8	18244.2	35013.5	11827.9	11428.1	9247.41	3198.62	4342.7	12379	14808.5	12467.8	24880.1	15752.9	16311.9	15840.4	11208.7	13951.3	10532.3	15432.9	32334.5	23645
P05106	ITGB3	Integrin beta-3	8637.71	6511.4	8792.94	9430.33	10866.7	8903.57	9323.26	9538.01	9382.05	8848.56	9661.83	7803.68	4532.84	13359.6	5503.74	8023.62	4753.99	5489.01	10538.4	9255.62	8912.19	5272.41	10800.8	3852.8	3946.46	11366.4	3080.65	4560.16	6256.38	7472	9949.26	6999.57	4143.71	4855.92	2963.82	5991.49	7059.17	10903.3	5680.37	6872.92	6102.42	7231.55	5199.66	6881.24	4595.05
P05107	ITGB2	Integrin beta-2	5889.73	4620	6377.84	5507.98	3548.56	6728.04	5909.85	5763.87	5630.15	6169.47	3498.98	6810.77	9833.59	8216.95	3524.34	4854.5	10748.7	8170.41	8828.21	7632.26	11055.7	2805.16	2838.59	31222.5	20649.2	7116.34	1694.78	6179.38	1977.12	9519.62	3118.22	3094.91	38940	1953.86	24886.5	14853.9	4111.32	2290.67	4618.88	5068.83	11223.4	9236.49	8404.55	993.913	19658.7
P05109	S100A8	Protein S100-A8	5081.06	3849.37	5968.28	5404.65	2780.15	6661.95	4230.18	6091.63	4192.08	5427.95	3626.74	7877.41	3075.88	1176.95	2544.31	3100.76	3829.98	3829.47	15035.8	16077.8	7425.63	3626.29	1147.77	9590.25	7432.88	5522.77	10905.7	4452.51	5382.42	2420.46	5201.09	2349.03	8423.73	7002.41	33535.6	5630.39	3499.3	3089.86	6624.13	2814.31	38106	5714.74	10484	3184.14	7287.58
P05141	SLC25A5	ADP/ATP translocase 2	24739.6	23860.1	25541	20514.6	18585.2	22316.7	18957.3	17199.4	22685.4	26847.3	24358.4	27495.5	47508.6	34997.3	30387.1	55747.4	28839.8	58381.4	57593.2	57431.2	22819.9	48011.7	23571.4	32458.4	22067.2	40412.1	11534.5	51969.2	11968.4	20032.9	17292.9	17074.8	35150.2	12821.5	20539	22631.3	15594.8	25787.7	18533.1	13594.6	18702	62211.8	32752.6	12445.5	24486.2
P05154	SERPINA5	Plasma serine protease inhibitor	1519.17	1234.75	160.393	2301.56	1850.05	1721.06	1510.97	1718.07	1262.1	232.768	1002.06	1074.57	1259.73	1983.27	1929.97	1798.51	1502.83	882.075	16954	5600.94	3510.32	4445.57	10957.9	2542.96	1814.67	1481.23	4736.05	1350.07	4422.13	6355.42	691.251	1775.77	2070.31	3434.56	1643.94	1093.41	3244.38	1844.69	1756.97	2049.05	3377.64	1258.7	1225.94	3547.15	1446.41
P05155	SERPING1	Plasma protease C1 inhibitor	7626.67	9464.33	10254.6	7806.32	7098.02	9188.77	7755.7	8538.09	7480.86	8044.28	5715.5	8580.68	5344.26	3987.57	10849.2	6027.29	3951.46	7574.62	9087.16	13037.9	13286.2	8350.4	5118.69	11836	11320.4	7402.01	20110.1	4956.05	13085.1	16841.2	3741.13	5500.18	10999.1	9494.71	13355.7	4486	11514.1	7837.09	10031.4	8213.23	16014.4	3947.65	9857.49	21117.9	7786.75
P05156	CFI	Complement factor I	3523.72	3851.14	5728.25	3214.92	2217.16	4237.14	3706.14	3485.7	3752.48	3403.06	1869.93	3829.22	3642.3	2194.18	3536.96	4183.49	3897.66	5385.58	16179	13506.4	4532.73	5320.13	6868.67	4600.5	7953.81	4166.27	6841.82	6976.45	11059.3	8895.18	2843.55	2669.4	2526.11	7336.38	4618.91	4792.75	8836.87	2452.94	8137.82	11186.6	8932.16	5917.35	9004	13559.6	5135.55
P05161	ISG15	Ubiquitin-like protein ISG15	3270.22	2449.82	2469.43	1684.26	1578.57	3103.83	3198.75	3360.07	2688.86	2844.68	1201.02	3433.1	3537.05	3300.58	5500.93	7223.94	5286	4434.42	8849	5705.77	2377.11	3472.36	945.943	9016.99	9090.5	1359.44	4819.4	2952.76	2643.18	373.459	2437.14	1530.45	1513.83	4358.21	3812.4	3468.74	1690.21	3011.51	3952.39	3703.94	2941.82	3223.05	5001.83	2241.36	16675.9
P05164	MPO	Myeloperoxidase	7493.68	4763.83	7176.54	6691.89	7072.63	7409.42	7648.69	7311.68	6947.71	7300.64	6469.31	7036.11	3349.24	4977.25	1573.1	2075.13	3188.46	5251.49	23280.1	23743.8	4783.74	3399.69	4502.21	9061.97	1899.18	10713.6	1550.43	2855.69	2037.87	7273.17	2019.89	2052.37	16308.5	2673.5	16588.2	2077.83	2575.22	4619	4880.65	1587.45	14303.5	5713.05	7806.7	943.006	3280.01
P05165	PCCA	Propionyl-CoA carboxylase alpha chain, mitochondrial	5806.86	6207.31	5953.98	6383.16	7672.87	5901.92	6347.31	5939.43	5586.1	5972.98	6700.26	5448.27	4272.92	2972.14	7085.22	4889.19	7037.16	3990.46	9069.7	6923.02	3618.19	5359.71	6337.7	3569.24	3956.57	7664.16	5840.56	7056.23	4442.69	5688.83	6393.65	4962.94	3867.74	3483.09	3423.16	5897.34	6141.12	6618.27	5235.39	3811.95	4385.51	7297.54	5404.77	6157.3	5754.16
P05166	PCCB	Propionyl-CoA carboxylase beta chain, mitochondrial	6391.43	6081.05	7107.37	7154.49	8709.38	6607.64	7265.05	7803.57	6821.01	6811.68	7941.66	5848.7	4680.66	3683.87	5993.31	5801.09	7533.47	4910.95	9257.75	9225.96	5679.38	7753.59	11206.6	5553.43	4609.12	11296.1	6187.77	8038.35	5497.89	7688.36	7820.53	5893.73	3912.06	4050.87	3725.26	6977.97	7895.72	7843.89	5289.86	4167.75	6012.16	9302.91	6906.05	7019.48	5567.91
P05186	ALPL	Alkaline phosphatase, tissue-nonspecific isozyme	3108.37	2282.71	3621.09	3059.09	2816.89	2605.31	1101.13	4157.92	4006.1	3639.6	4700.6	3653.89	3499.77	2419.2	2967.68	7061.06	3716.85	2734.94	3630.58	4627.23	5565.86	4200.16	4855.81	4895.75	2512.04	4844.9	2155.39	5517.98	1959.49	7937.24	856.257	4938.53	9489.53	2192.38	3098.22	6414.98	4080.1	5851.08	939.716	1239.49	3258.6	2433.97	4362.29	1066.12	5391
P05198	EIF2S1	Eukaryotic translation initiation factor 2 subunit 1	3810.12	3614.61	3435.23	3506.16	3523.86	3902.26	3526.38	4356.76	4162.79	3117.65	1998.13	3141.74	3730.28	1850.82	6461.04	1539.45	5996.09	4663.54	1176.11	1393.7	3467.4	4710.61	1078.79	5936.91	8392.82	2284.72	7814.12	4787.19	5986.27	873.578	3413.7	2525.24	1994.74	4614.99	8756.36	9650.82	2649.88	2446.02	6161.63	4686.19	3945.72	3336.9	4384.8	5102.06	11514.9
P05204	HMGN2	Non-histone chromosomal protein HMG-17	6301.62	4778.77	2855.16	373.386	2100.91	485.809	1216.92	841.846	482.85	2878.25	2752.72	133.893	7007.44	2482.6	8842.45	2061.4	10947.4	677.557	3957.45	448.364	3075.31	2566.73	1226.78	4867.64	10877.3	3208.76	1807.74	321.548	152.135	7980.73	1723.11	4043.07	525.337	320.885	1811.55	412.49	565.145	1927.48	3407.81	2030.04	1341.49	654.651	389.045	131.271	1732.6
P05362	ICAM1	Intercellular adhesion molecule 1	8404.77	5312.61	8472.34	9801.62	8902.97	10474.1	9947.41	12019.1	10847.4	8764.67	7444.84	8810.88	16630.6	14658	9743	16048	13856.7	24708.8	23776.1	24335.7	14006	34064.9	19721.6	22649.2	14872.5	33784.9	8014.9	20352.8	9890.24	11190.2	11686.1	12607.2	17656.8	11529.3	14643.5	15906.8	14382.2	11345.6	12601.2	20349.1	22724.5	33633.6	13924.9	11956.9	12151
P05386	RPLP1	60S acidic ribosomal protein P1	27928	34149.6	31904.6	24089.3	22965.7	25286.5	21146.1	23925	25021.1	28773.3	30105.1	32507.7	26448.2	16296	24332	24183.7	36695.1	32315.9	18844.3	17125.5	37417.6	20326.9	47208.9	51967.9	29548	432552	24114.3	19181.1	14264	19750.9	18223.6	24089.4	21355.4	23382.5	32429.7	20398.7	18789.8	24706.5	18197.1	28270.9	24076	14022.1	9659.9	13083.1	32697.3
P05387	RPLP2	60S acidic ribosomal protein P2	15797.8	16831.7	16714.3	18334.2	18916.9	18389.8	20377.6	21402.5	19715.6	16118.4	17625	17777.8	16613.5	10534.7	11527.1	12639	23252.2	25080.3	15441.6	14895.8	52784.8	13996.2	24251.9	31889.8	30690.9	15448.1	14964.5	17271.8	18989.5	15308.9	17568.7	19719.8	16843.1	17679.2	24165.5	34073.4	16391	18501.3	15263.7	22129.4	20218.2	17086.3	13279.1	12600.9	31625.8
P05388	RPLP0	60S acidic ribosomal protein P0	18801.7	18923.5	19702.8	16366.4	16987.1	16532.7	15975.8	16555.8	16653.9	19436.2	19573	19104	16230.7	11088.2	12333.4	14218.7	24099	22785.9	14733.5	13428.4	24126.4	14849	22158.2	29594.3	24414.9	27852.4	19734.4	12402.6	14191.4	12865.8	12685	16831.4	18718.2	15191.8	25829.4	21717.2	12013.9	16376.3	14453.8	17285.6	16808.1	12516.4	11856.1	15436.4	26827.4
P05413	FABP3	Fatty acid-binding protein, heart	6658.75	3691.2	3143.72	5466.74	3485.73	6317.99	5365.92	4035.76	5306.39	7003.08	5409.81	6297.33	5473.81	7119.18	559831	4503.26	1693.81	52577.9	182139	9064.04	145446	6221.37	16742.3	12886.4	590.025	10826.3	6920.48	2118.45	6385.93	3278.71	857.473	874.146	3503.73	3504.15	17451.2	1912.61	1045.14	1251.83	1121.72	1147.95	1885.97	1728.03	1627.48	10145.4	2686.67
P05452	CLEC3B	Tetranectin	4017.28	3415.11	2472.8	4146.47	4525.08	4214.28	5336.13	3894.19	4491.77	4153.03	3426.32	4102.27	6629.28	10361.6	12790.6	3539.14	6061.7	18514.5	17219.8	14359.3	5683.18	7553.54	2530.1	5656.1	6876.58	20942.9	20802.9	10299.6	16036	46565.8	11957.2	5577.04	3409.07	15865.8	9085.2	5366.35	15758.6	3516.13	9651.23	18317.7	14584	7741.34	7647.27	12205.7	6403.97
P05455	SSB	Lupus La protein	7712	6427.11	8728.72	8152.85	6149.47	9107.81	7626.12	7136.18	8029.85	8243	5979.62	8696.47	4222.13	2217.43	4426.96	3366.46	6837.21	4125.49	2942.08	2036.75	3666.67	5161.69	3374.51	5352.89	10584.8	4173.68	18098.7	5886.2	8804.78	1333.33	5739.81	4445.82	2806.44	10320.3	17197.2	8771.36	3341.54	5390.17	9486.36	6059.58	5008.13	4226.99	4176.44	11687.4	16016.9
P05534	HLA-A	HLA class I histocompatibility antigen, A-24 alpha chain	1928.06	1556.06	2210.58	2810.89	2895.99	3915.24	3227.28	3002.71	3206.24	2688.64	3085.96	4321.29	4988.06	7424.85	3840.91	2470.39	4959	9994.91	12996	7066.87	46147.6	6670.95	6928.21	15773	5833.97	14860.1	2160.63	1547.26	1524.94	6171.54	2654.59	2562.97	5259.11	3393.56	4269.51	8234.64	2797.64	4052.3	2586.76	2976.41	2630.48	3168.01	2886.23	2896.28	10884.5
P05543	SERPINA7	Thyroxine-binding globulin	639.922	535.252	499.743	896.4	1194.43	945.464	309.25	1352.36	1030.21	534.346	613.624	792.778	526.945	549.344	2867.24	644.3	62.3476	7788.18	877.82	11332.1	1473.84	1849.13	7.78192	1643.81	1794.31	2383.16	3078.23	2535.27	1999.41	735.451	1352.77	992.835	863.2	1348.65	3100.71	2154.61	931.189	300.673	1166.2	572.518	1997.01	1058.65	696.524	2157.9	611.356
P05546	SERPIND1	Heparin cofactor 2	3401.5	2757.06	2748.03	2533.39	2136.59	2721.14	3154.32	2868.18	3379.04	3093.41	2637.96	4165.28	1602.72	1725.43	5972.02	3627.55	1195.79	5175.58	4154.61	4907.66	3020.02	1437.87	2420.4	2001.79	1320.24	1627.64	6891.3	1411.02	3664.87	5707.65	1692.5	6747.56	5843.74	2674.33	3889.55	1179.24	3257.12	3017.54	3883.81	2319.31	5123.47	984.643	2301.9	10588.5	1760.17
P05556	ITGB1	Integrin beta-1	13411.6	15222.1	12845.3	12823	14401	11830.9	12756	12867.7	12701.2	13333.6	13473.9	11629.3	10586.3	20590	15971.1	15483.1	11442.7	11255.6	22459.2	10990.7	20453.2	9952.86	13466.7	8800.99	7450.62	15602.3	6838.25	13347.9	11247.3	18849	17814	15639.3	13258.5	9811.76	8999.81	8164.05	14236.8	15118.5	11916.1	14506.2	10370.8	15462.7	10413.8	10617.2	8889.89
P05771	PRKCB	Protein kinase C beta type	3876.17	837.409	4539.77	2536.45	1114.25	1467.48	3149.54	5443.93	1447.3	2474.62	3339.36	3348.88	5475.01	1706.65	2505.31	2429.13	6693.21	8509.45	3220.75	3797.85	26885.2	5883.66	4475.69	5484.79	8578.26	2065.19	706.343	2106.67	1264.73	4732.24	590.442	3726.87	26381.4	1890.24	20095	6938.43	1897.64	1521.9	2938.89	2858.73	5160.8	1714.78	1367.13	2873.55	9319.35
P05783	KRT18	Keratin, type I cytoskeletal 18	27879.2	28854.1	29065.1	28844.1	25878.3	27479.8	28118.7	27401.6	27927.1	30121.3	26074.8	27789.1	49872.5	58854.6	24793.2	45579.8	26803.9	22899.4	53641.3	43843	43958.7	68802.7	44856.1	19659.2	26145.4	40632.1	31840.6	29983.5	40367.8	15598	22990.2	44217.7	16893.8	34752.4	8487.36	22886.4	33681.9	35881.2	48400	37794.4	28671	47042.8	37470.5	27621.2	17258.7
P05784	Krt18	Keratin, type I cytoskeletal 18	13478	11458.6	11906	41141.6	42579.4	31808.3	41375.5	3750.03	39180.2	27227.3	23993.1	19998.2	22952.7	47756.7	14914	24317.9	8044.38	6133.23	16960	24094.7	5221.17	7200.84	33475.1	5425.87	3752.8	12180	11710.3	33491.1	32785.9	17552.9	25186.2	30371.4	13000.3	35028	1027.85	8540.85	32562.5	21788.1	16118.8	14652	32436.9	4239.56	17456	18269.3	11761.8
P05787	KRT8	Keratin, type II cytoskeletal 8	16959.1	16938.2	16025.8	15527.5	16018	16033.4	16906.9	17645.2	15987	15724.2	15475.6	16321.2	50586.2	40213.1	13795.3	39876.7	18063	23235.5	46733.8	37688.1	24431.7	56955.6	40466.4	14055.6	13346.1	27035.1	21376.8	23321.3	24357.2	10165.8	17017.1	30251.9	14207.7	30554.7	7309.82	17945.9	25647.9	20926.1	35591.9	29976.9	20750.8	40153.1	36354.8	18629.7	9815.3
P05976	MYL1	Myosin light chain 1/3, skeletal muscle isoform	36642.9	6958.87	9373.68	8304.4	4242.6	5503.13	8633.52	7818.73	6272.69	29777.4	33220.1	13128	7321.04	73032.2	2.49613e+06	25753.4	4753.87	252426	120471	111710	705850	59721.3	189994	55226.6	9181.08	1316.17	3242.23	5714.39	2572.31	8313.11	7517.53	791.11	1904.84	3221.87	12045.2	14063.5	1716.45	422.232	1383.52	13276.6	2639.11	23778.6	229.437	13571.8	168.999
P05997	COL5A2	Collagen alpha-2(V) chain	10572	7736	13057.7	11079.8	16347.2	10552	13058.5	13413	12587.1	14533.2	15728.3	10233.2	21663.4	45147.5	21599.2	36625	15332.2	126918	33211.7	26665.3	49282.5	31816	12733.4	33554.2	8411.28	46088.9	24114.2	21820.3	9388.97	93783.2	29172.1	77736.1	14575.3	22655.8	13029.3	12349	51156.9	14732.4	17341.9	22096.3	35843.8	42784.3	17571.6	18350.4	8595.38
P06127	CD5	T-cell surface glycoprotein CD5	2403.47	3235.19	1222.13	3020.35	2857.55	965.843	962.361	868.692	670.738	1837.46	433.494	1119.2	5510.24	822.06	1469.29	966.098	3187.69	7178.27	1985.22	4255.33	6203.14	2578.72	9714.61	7762.94	8351	4011.23	2942.64	1560.66	2856.1	6728.64	3212.8	2033.11	26150.8	413.99	16345.2	7847.72	768.614	7019.18	1113.35	1282.23	3446.91	2474.29	2473.2	4293.72	5790.76
P06132	UROD	Uroporphyrinogen decarboxylase	1736.49	1093.42	959.646	2049.78	1557.53	1706.11	1195.37	3271.78	1263.27	3721.87	5418.8	2326.2	639.05	1727.72	5860.32	2457.57	3624.95	1141.5	1169.89	986.363	2394.42	1318.06	567.195	1208.8	3562.77	1.7957	5740.06	1230.97	3264.84	6232.03	6620.77	2786.77	7453.7	1960.75	4009.46	4464.84	1939.58	4275.36	4989.88	2727.81	2207.19	873.051	2086.69	2858.92	3537.57
P06213	INSR	Insulin receptor	3164.39	3075.91	2509.94	2195.03	2243.67	1738.35	2219.8	1699.03	2456.01	1889.98	2080.87	3145.67	2171.82	3345.64	6469.22	3493.9	2163.28	1886.4	25858.5	3111.17	2404.95	4319.85	636.714	1346.17	619.542	2991.77	1177.87	2211.54	3300.76	1658.93	8194.49	2854.95	1442.18	953.799	3120.41	1400.23	2034.75	1973.97	3273.19	3887.77	1630.52	3493.81	2165.74	3114.52	1034.14
P06239	LCK	Tyrosine-protein kinase Lck	2095.31	1722.49	1700.87	1084.87	1724.46	2116.39	1292.99	1928.87	1644.71	1182.43	3388.92	837.734	1757.65	1247.01	2220.25	1496.83	4449.04	4398.47	1290.27	4448.56	3832.8	2901.4	1871.57	5811.77	11898.3	1869.6	2213.17	1148.02	1936.92	6032.52	934.437	1377.61	26706.2	1652.36	24374.8	6364.43	1257.08	816.714	1215.82	1987.14	3209.25	1209.23	1520.01	3794.26	5528.83
P06241	FYN	Tyrosine-protein kinase Fyn	1516.52	1222.74	1367.64	1708.13	1321.95	1960.43	2805.9	366.686	1495.63	1977.16	1929.04	2345.11	872.924	1244.53	2459.69	1538.57	2045.53	2025.29	2736.34	1630.15	2227.83	3140.81	1332.64	3571.25	1924.49	2361.06	1462.4	1225.18	2231.91	1835.38	1598.29	1593.22	5925.34	660.592	3296	3169.44	1465.76	3619.45	753.374	907.133	2128.8	1240.82	1613.57	1806.52	1745.57
P06280	GLA	Alpha-galactosidase A	5003.24	6402.72	5403.22	5178.78	4579.44	6127.81	5499.89	5323.61	5991.67	5298.38	5075.71	5247.37	3142.02	3263.05	27720.3	4145.34	4867.16	41875	3432.42	4232.09	7479.33	3451.85	7562.05	3717.77	6554.62	4828.99	4572.69	4941.83	2895.27	2873.21	2188.68	3432.89	1557.3	3161.46	1411.53	6965.86	4451.54	4486.97	3248.52	3744.13	3618.45	2767.72	5391.85	5456.99	4741.7
P06312	IGKV4-1	Immunoglobulin kappa variable 4-1	15412.6	17610.4	17777.9	15199.1	9768.59	18389.1	12864.4	9521.96	15078	17950	11537.1	19099.1	9449.88	10160.2	38758.1	10952.8	35218.4	30782.5	30413.2	25798.5	81746.9	8652.94	6272.53	21319.7	27148.9	9997.96	14620.5	21397.6	12705.6	21356.5	4287.64	6189.84	15831.2	12761.1	14086.7	21376.1	11740.3	7476.29	9336.04	7119.64	33167.2	9920.18	10825.4	36000	29759.2
P06331	IGHV4-34	Immunoglobulin heavy variable 4-34	9956.02	8927.23	7302.81	12126.6	9771.56	13156.9	11642.6	12050.8	11421.5	9925.7	7680.41	10389.1	5565.8	3107.42	8639.95	3815.99	52282.3	5518.01	7294.04	5868.02	7491.16	996.589	1587.05	26993.1	28470.9	3502	3558.36	14727.7	5293.21	13385.4	1635.16	1576.39	9636.79	3756.5	7234.69	37186.6	3748.06	2736.73	3788.79	5845.03	26088.6	9354.61	7060.83	12381.8	47772.7
P06396	GSN	Gelsolin	17348.6	13283	14822.9	13345.7	12310.3	12927.6	12889.4	12405.2	12893.1	16056.1	15788.4	16179.1	23642.3	16147	35581	21475.1	13754.4	22936.8	21965.3	21002.6	10409.3	14422.1	15420.2	14158.7	15586.7	20466.3	24866.7	9218.21	19969.1	20406.6	17735	14537.1	18447.7	23144.1	16088.9	14355.2	14340	12062.9	16459.3	20509.1	16997.7	13693.2	16752.2	16508.4	16145.2
P06454	PTMA	Prothymosin alpha	10771.1	9652.74	9578.02	16194.3	14196.1	17824.7	15260.2	16070.3	15879.2	8035.98	6531.23	8793.2	20410.3	5560.39	6103.68	4311.83	44780.1	11016.8	28718.8	6015.59	209891	40070.3	8675.73	40953.2	107860	18259.5	28680.4	36907.5	68800.6	14538.5	17057.4	17407.2	13817	21345.2	10981.9	115893	34149	8392.51	48479.6	51383.4	38897.7	27237.7	30010.4	10211.1	57693.3
P06576	ATP5F1B	ATP synthase subunit beta, mitochondrial	45477.9	43336.5	44392.4	48127	55351.2	49422.4	55006.3	51602	51336.4	43882.8	51045.1	44721.7	71406.7	46159.4	83305.4	54341.4	37805.8	96944	145466	109244	50497.6	97995.9	55181.2	45560	33872.3	70987.2	29526.9	82159.3	36777.6	62132.3	38686	42736.6	64759.7	40062.9	46822.2	43132.5	43460.6	64554.9	54118.8	39593.4	35509.2	142452	61908.9	28279.3	39165.3
P06681	C2	Complement C2	3963.08	3247.26	6615.2	3255.81	4010.22	3335.69	3916.12	661.019	5682.44	3547.8	3228.11	3347.18	438.664	3465.12	612.401	2737.99	1269.14	4502.08	13812.8	2359.91	3597.73	24095	3431.34	4271.28	1708.01	3351.75	3762.03	2758.79	2701.34	2554.79	1382.13	847.606	3213.36	2470.18	1745.36	2119.05	978.733	3344.65	2967.96	3837.66	3020.6	1451.56	3461.23	6547.62	2968.23
P06702	S100A9	Protein S100-A9	10599.8	8912.85	6975.39	11931	7364.36	14595.6	11012.9	10275	10701.4	10562.7	6843.88	12335.8	5313.92	2821.01	5860.34	6995.11	8832.92	3342.17	18070.3	19248	16980.2	3263.29	985.957	11610.1	7975.44	5243.93	21383.6	9671.42	10484.8	4744.66	13387.6	4998.34	21004.3	16154.9	83132.6	10797.2	9325.74	6640.58	15779.2	6458.46	94439.3	5818.86	26009.4	4581.95	18646.3
P06703	S100A6	Protein S100-A6	23420.4	22901.6	22697.1	13132.4	13075.8	14053.6	13135.6	27416.2	13400.6	22891.7	18730.9	22297.8	96941.4	20636	65995.6	10650.4	38336.7	35919.2	63613.1	33037.6	37703.6	92453.8	26554.3	17089.1	57082.5	24311.9	98320.6	26404.3	47672.1	11635.4	32066.4	19670.7	7948.99	39792.9	19314.5	22808.3	15042.8	15219.3	60001.5	50624.5	49599.1	24005.8	64880.8	50004.1	27158.7
P06727	APOA4	Apolipoprotein A-IV	6563.76	5446.21	6103.25	6414.83	6967.22	6702.04	6580.13	5692.65	6203.62	6387.11	5907.4	6183.51	6746.84	7698.92	24357.8	8394.65	4781.44	11850.8	13828.6	9116.93	5813.92	3498	4105.59	4940.34	5251.04	4631.85	7033.18	5379.39	8092.13	15460.7	8085.03	10371.7	5601.68	8427.86	8166.69	3556.01	5492	3652.56	5104.16	6628.13	10563.3	6325.83	9563.4	11363.9	6399.03
P06730	EIF4E	Eukaryotic translation initiation factor 4E	5480.82	2349.38	2962.86	3473.17	3034.5	3323.44	3696.61	3808.29	4076.25	4485.11	4140.98	4940.74	2769.02	2183.28	6643.92	1717.19	4179.44	2525.94	645.241	5805.98	3498.01	5628.58	1043.22	4618.38	7311.37	1233.85	11141.6	2978.8	5697.23	1010.87	4060.25	1308.2	3818.8	5129.28	8794.83	5305.88	1940.83	3113.01	5045.74	4032.88	3617.6	1322.96	3439.65	6988.89	6979.22
P06732	CKM	Creatine kinase M-type	29602.9	8861.3	11739.6	8011.6	31837.1	39262	30840	41980.3	28810.2	34532.9	30187.1	32519.1	8368.52	3114.08	6.28914e+06	20646.1	4890.95	304997	4930.39	2271.72	10729.4	833.396	5824.31	6340.39	2790.08	17127.3	17901.2	4743.8	13362.3	3562.41	2403.2	2799.6	3709.47	3885.37	24369.8	6581.43	6533.12	13177.5	3536.15	6070.91	1767.76	3087.45	5995.11	52579	5190.51
P06733	ENO1	Alpha-enolase	16469.8	16761.3	16352.7	13856.5	9182.31	16320.5	13551.3	16425.6	13832.2	15707.3	9366.61	18033.1	9787.71	2756.64	33099.9	4658.67	17219.2	8704.06	3909.67	3794.47	10417.9	18635.8	6942.67	15857.2	33737.4	8500.04	56381.2	12917.7	19583.9	5906.49	4545.59	7413.89	7027.19	21632.5	30726.2	21527.8	9664.1	9225.07	24503	15503.2	14429.6	9760.82	14649.4	35176.9	27477.7
P06734	FCER2	Low affinity immunoglobulin epsilon Fc receptor	3967.16	1169.13	4473	2009.58	1586.68	2793.03	2464.41	1504.06	2209.68	2054.62	977.801	1887.53	22274	5088.52	154408	5144.22	2594.06	14811.2	11301.6	8105.43	17596.8	9994.08	6472.03	14724.4	3130.3	8193.23	6857.64	4889.78	3558.22	5960.78	2197.82	5092.95	19926.9	4395.11	31160.6	13155.1	3533.84	6861.32	1824.66	3883.67	5350.95	532.31	1299.6	7538.27	1761.87
P06737	PYGL	Glycogen phosphorylase, liver form	2091.55	1764.98	954.709	2699.43	1902.2	2868.25	2183.38	2290.64	2308.35	2165.68	1749.13	2289.58	5202.09	1248.83	2393	2546.34	1861.71	3492.77	2544.63	3852.02	3376.09	1994.24	3591.71	3351.22	2643.57	3308.43	3047.42	2671.61	2722.52	3657.24	1640.18	3428.17	4210.7	3439.59	2779.74	2565.71	2650.03	2025.03	2498.79	4217.28	4067.38	2613.25	3871.84	3817.92	4139.29
P06744	GPI	Glucose-6-phosphate isomerase	5958.07	6013.15	6185.32	5621.87	4456.81	6484.66	5568.78	6103.43	5612.3	6334.7	4610.73	6882.12	3798.17	1247.75	33498.9	1305.98	7233.19	5744.57	1750.57	1758.11	3635.1	6293.73	3727.32	7315.53	11530.3	2850.32	19569.5	5198.94	5674.81	1909.87	1612.77	3500.13	2701.08	5906.11	8548.53	7263.76	3877.1	4360.01	8329.53	6128.71	4462.13	3145.97	5185.38	11655.6	10742.8
P06748	NPM1	Nucleophosmin	9920.88	8899.79	9422.29	9852.45	8332.42	10482.7	10567.5	10987.8	9377.75	9079.31	7841.64	10654.2	7879.26	3684.28	6883.59	7702.13	17957.3	6679.38	5359.3	5394.09	9621.36	9700.16	6854.03	13762.4	18498.5	35975.3	19195.6	7373.09	12453	6205.11	10090.9	9454.13	12869.7	12816.8	18903.4	17861.6	11132.4	6102.62	12247	8061.09	12477	5886.16	8841.19	11574.2	18415.9
P06753	TPM3	Tropomyosin alpha-3 chain	8971.32	5633.52	8555.83	11979.3	15260.1	10145	14634.7	11900.6	12145.2	9010.26	10139.4	7228.38	6454.51	4298.74	265713	6266.16	12407.8	13577	3151.23	3647.63	5726.87	5069.35	4952.56	9324.42	10850.8	2468.5	7711.97	7612.45	10159.7	8743	11168.4	7909.19	17668.3	9445.83	15913.2	16456.6	10815.5	5886.1	8316.77	7029.81	11489.8	7706.18	10007.1	7575.12	13406.7
P06756	ITGAV	Integrin alpha-V	8093.03	10547.5	8575.3	8444.06	9891	7299.17	7777.33	7596.01	8068.37	8447.92	10132.2	7275.12	10677.1	16618.3	8181.46	10846.3	6831.77	14009.8	12016.9	12197.8	10675.8	10370.8	17254.8	8356.57	5604.36	11746.1	5611.39	7831.81	6548.77	10275.9	11205.1	9326.25	4247.24	7316.98	3699.3	6191.15	9281.87	9884.12	5354.36	8585.76	7738.65	9448.31	7062.65	6483.74	5416.02
P06865	HEXA	Beta-hexosaminidase subunit alpha	5384.48	6039.8	5971.57	6683.73	5433.93	7091.79	5464.97	5376.62	6409.4	6373.79	5051.99	6593.57	3482.49	5941.57	2157.87	8087.64	4059.35	3702.67	8851.9	12380.4	14130.9	6863.54	7244.9	4887.49	7015.26	7512.08	8140.56	7731.71	3993.48	4515.85	2292.55	3762.88	2924.06	5144.6	2060.99	5461.18	4443.46	8074.81	2976.95	4073.38	5296.94	3914.96	5342.56	6028.78	5305.47
P07093	SERPINE2	Glia-derived nexin	2470.37	1156.44	2034.28	2024.7	2192.87	1485.32	1662.08	2591.79	1702.42	2048.06	1913.78	1967.48	6969.88	4395.13	32990.5	1107.16	3451.87	13776	20290.9	21183.7	4160.68	3102.07	21795.3	1773.89	3367.9	7667.75	6056.01	3834.49	3402.07	16975.3	1826.03	995.67	1424.5	4115.24	1546.3	1655.07	5325.7	2138.68	3599.4	7465.29	8213.21	3321.07	3705.69	2400.8	1771.76
P07099	EPHX1	Epoxide hydrolase 1	18377.1	15020.1	16860.3	17928.9	21984.7	16760.9	19632.6	15515.7	18953.8	18862.7	22006.5	17410	12611.7	21491.5	12070.5	24421.4	19305.4	10983.9	17585.1	16455.9	22184	9112.38	23651.5	16013.8	11906.7	14462.2	8513.91	15810.5	8780.17	22597.8	18033	22234.2	17813.2	9112.64	7597.32	8327.39	14799.4	19685.3	11287.9	10332.9	11502.5	13336.9	11064.1	10771	14032.5
P07108	DBI	Acyl-CoA-binding protein	7880.99	6829.65	6435.9	5569.87	4720.71	6122.37	4449.44	4531.4	5099.35	5770.87	3562.93	5717.39	5844.27	3395.71	24270.2	5874.89	13442	6712.46	2132.43	2872.1	2122.34	23673.7	3496.59	7509.23	18387.1	5835.59	16756.4	13929.7	11025.2	4470.29	2234.04	3686.46	2076.31	5289.83	5911.77	12976.5	2818.05	2110.62	15139	12270.7	4972.26	6029.29	12110	3370.09	18038.8
P07195	LDHB	L-lactate dehydrogenase B chain	7297.23	6940.75	7210.79	7132.9	5038.87	7067.05	6417.1	6715.71	6827.85	7371.63	5806.95	7970.9	4872.17	1724.8	18310.1	1854.86	11163.5	3866.21	2006.57	2396.21	6233.4	10616.7	4618.85	8729.04	18936.8	3793.9	18294.1	9245.34	8233.57	4142.45	2209.88	4959.44	6537.8	6724.38	13451.1	14254.4	5147.93	5623.36	12250.2	8800.51	7528.39	5080.21	6377.51	12736.2	16098.6
P07199	CENPB	Major centromere autoantigen B	1691.99	748.922	495.984	1056.97	668.778	1337.95	929.008	397.455	737.189	1121.92	1341.53	954.757	753.115	1386.73	5281.52	991.454	666.41	14108.4	2634.76	1757.72	2364.18	955.055	10957.9	1814.97	2278.52	861.654	3511.05	876.849	1974.07	1871.78	4572.08	1590.5	6584.3	1453.9	2871.17	2723.64	1641.83	1878.71	766.429	1267.36	1701.36	2547.28	1591.33	2517.2	2389.89
P07202	TPO	Thyroid peroxidase	43006	31141.2	43039.9	42955.8	55465.5	40237.7	48200.6	44842.7	45325.2	43068.7	53418.6	40753.7	21379.8	46398.7	3106.7	24530.2	34446.6	10087.3	35629.7	30327.6	54070.2	539.537	68726.5	14094	31283.3	20172.8	11442.4	23854.1	9656.72	35169.9	13862.7	36230	562.106	14891.7	1158.49	31844.1	26446	59572.6	11173.9	20528.7	9857.88	15865.6	17718.8	40181.2	11105.2
P07203	GPX1	Glutathione peroxidase 1	11121.8	9300.99	10841.3	9195.74	9898.85	10231.7	9872.76	8726.79	10743.2	11590.5	10476.1	10355.2	15514.7	12940.5	18567	17334	18681.7	19803.2	15731.7	14233.8	12776.9	31080.1	14328.1	17860.9	13738	13478.4	19062.2	24450.7	17592.8	10893.7	16048.1	12243.4	20091.6	15039	13617.6	13573.9	14455.8	11308.6	19598.9	14553	17556.1	18495.8	20343.4	9316.75	15657.8
P07204	THBD	Thrombomodulin	7299.74	7228.27	6153.82	11761.7	19633.5	10384.3	12035.2	19265	6182.06	7899.29	7626.92	5952.12	3158.8	7902.73	15563.5	8083.24	6682.39	3953.61	7328.23	5516.91	14250.9	2852.05	1706.07	2392.37	4326.34	4555.87	2913.78	4638.5	4023.8	7263.62	3692.85	5765.14	6019.99	2665.48	2161.08	3645.1	5472.63	5221.23	2353.12	3651.5	3504.34	3601.15	3004.15	4486.12	4025.98
P07225	PROS1	Vitamin K-dependent protein S	2347.49	2315.8	1931.84	2593.98	1942.83	2694.04	2480.57	2264.53	2263.59	2251.64	1702.88	2360.31	3874.07	4989.84	8258.62	33090.6	3488.18	8495.59	63742.1	56049.4	2108.64	18381.6	3252.4	6767.58	3879.25	15444.1	12852.2	5636.53	14141.3	5932.42	7740.66	2626.93	3582.98	5226.63	4714.39	935.729	8208.03	3370.5	19215.8	23823.4	8484.46	14105.4	11937.3	3981.38	1315.08
P07237	P4HB	Protein disulfide-isomerase	19037.1	17398.4	18478.7	15035	15652	14897.8	15687.1	14844.9	15951.2	18599.1	18059.3	17570.5	17914.1	19431.1	19349.3	25885.4	21096.4	21518.9	19782.1	16825.5	22179.5	23887.8	23351.6	25640.7	21913.9	15849.6	19829.4	20131.9	13353.8	14434.4	18211.8	11930.4	16197	13884.5	15114.4	26209.8	16409.4	17166.2	15167.9	17080.5	17192.5	18088.9	16358.6	10722.3	28175.6
P07305	H1F0	Histone H1.0	37842.6	34965.8	52629	28417.2	28864.2	28097.9	28438.6	31169.6	26945.5	39472.2	45135.2	48696.9	24806.7	16241.5	14529.2	32672.7	34107.4	24242.6	7024.51	10313.5	42876.3	47141.9	44898.7	31362.7	50759	39217.5	27614.5	21932.2	25883.2	11633.3	48638.4	39547.2	15589.1	22582.4	7841.76	24213.5	19691.8	21456.4	31510.6	16493	17707.1	21710.3	22204.7	27231.6	28095
P07339	CTSD	Cathepsin D	30941.1	28977.5	30408.5	30291.5	30776	32151.1	33106.3	35275.9	32683.4	30669.8	30020.7	31432.6	32063.1	28957.8	18381.6	34150.2	32438.8	25796.7	44209.2	37374.2	50548.1	41277.4	44728.4	44585.7	31437.9	56491.2	39354.9	28046.6	22137.4	35389.2	14676.1	18618.2	35337.2	24139.2	16421.7	36934.9	44149.9	40111.8	32821.9	32907.2	27325.6	32652.6	49968.1	38493.9	31347.9
P07355	ANXA2	Annexin A2	39593.8	39131.8	38830.2	39740.9	41219.3	40920.9	40464.3	43358.6	39986.7	40163.5	40785	40962.6	65651.6	28560.5	64932.8	23662.3	41467.9	42513.9	26949.6	29874.5	45291.7	32048.5	34693.8	38592.6	47568.1	40985.4	92878.4	27272.3	58155.9	44481.8	36155.1	50442	17740.3	68783.8	40651	52226.9	43307	28748.3	47462.5	43522.8	69706.1	24061.6	44894.9	99264.4	59382.1
P07357	C8A	Complement component C8 alpha chain	4709.44	4699.1	4126.55	5257.04	5143.36	5103	4864.41	5902.91	5902.5	4688.15	4496.98	4010.83	4390.01	9491.85	16723.5	2989.21	7805.04	10261.1	2926.45	3837.28	12690.5	6213.8	1406.58	5519.38	6687.77	3383.61	3407.41	4532.75	7642.39	16880	3601.28	3949.74	4963.98	6212.36	3939.41	3175.56	6611.61	4850.51	2746.55	5086.12	12158.2	5391.85	4098.5	7751.78	2585.5
P07358	C8B	Complement component C8 beta chain	4269.3	3324.34	4045.3	4625.16	4808.58	4624.79	5015.23	3779.42	4715.68	4371.21	4082.69	3890.22	4073.21	6014.87	13953.2	3004.04	6641.45	7185.9	2857.47	3320.94	5814.39	5478.6	2342.81	4604.95	5246.58	2153.14	4566.33	3305.56	5392.05	11625.6	2221.82	3690.65	4152.13	4867.93	3345.58	2049.52	5980.34	4344.54	2734.1	3956.99	8891.23	3151.42	3843.2	8821.99	2862.18
P07359	GP1BA	Platelet glycoprotein Ib alpha chain	2222.16	978.109	607.182	1370.97	1258.51	1524.36	2837.75	3645.7	1627.09	1306.26	873.027	1493.63	925.817	817.796	2391.04	3180.62	608.755	1.00658	163.5	1268.11	2093.68	2464.35	10957.9	2831.85	2055.74	979.485	1436.65	544.646	567.425	605.419	756.253	1408.24	4002.85	298.462	475.818	1695.15	634.677	3476.04	2222.6	1291.08	1261.62	2076.32	1532.18	2380.74	1815.88
P07360	C8G	Complement component C8 gamma chain	4971.37	4774.1	5640.32	4559.41	8484.06	6383.2	5130.22	4250.08	5082.85	6680.65	7269.26	4745.96	6141.44	9430.12	22079.3	5081.62	9763.59	12586.2	7427.83	5053.47	7660.54	6775.42	764.21	6072.48	6276.07	5561.38	4290.16	5542.12	6001.87	15472	2552.38	5740.47	9109.16	9016	4298.19	3168.59	7320.65	5244.05	3476.66	4746.12	13756	4112.62	5001.49	5917.67	2630.6
P07384	CAPN1	Calpain-1 catalytic subunit	11106.8	13243.7	11184.5	10364.7	11135.6	9846.16	10675.4	9841.96	10480.2	11334.3	11742.5	10493.5	13099.9	7428.27	10649.2	8920.25	10891.2	11084.6	9797.6	11174.8	8255.18	9450.83	14695.2	10172.4	11331.3	15223	18418.2	9824.57	12995.8	9146.73	13692.1	9991.32	6282.25	11123	8767.12	9770.16	7303.66	7780.52	9271.27	12552.2	12179.4	5195.01	10689.4	13579.4	11684
P07437	TUBB	Tubulin beta chain	39978.6	39236.6	39228.2	46881.6	47694.7	45149.3	46582.2	41731.1	45097.2	40243.9	42668.8	38206	37530.6	41271.4	37907.9	23849.7	50804.2	50190	28709.5	26961.4	65783.1	35227.2	72673.5	68705.9	43121.9	128896	28929.2	32103	37156.4	52905.3	31637.8	47685.4	57100.2	43014.9	61345.8	64994.8	47773.7	38317.2	37601.8	54021.8	44191.6	31468.2	36292.1	39510.1	59110.2
P07451	CA3	Carbonic anhydrase 3	12551.2	4186.65	6054.99	5112.68	6742.35	4262.69	4476.17	5602.15	4016.14	4625.56	5187.02	4940.81	91.3844	11856.9	1.78192e+06	10944.8	2583.54	152170	197500	29111.5	34643.6	28844.1	20965.7	17147.3	20695.2	10606.2	9403.07	14542.3	1820.42	24822.3	4324.65	39915.6	4471.73	2630.47	7928.32	237.36	1379.53	3248.29	4274.18	10910.2	7011.82	14046.3	1270.65	20848.2	4966.64
P07478	PRSS2	Trypsin-2	1359.69	1885.79	1382.76	2519.3	1722.13	2871.04	4473.24	767.615	2504.36	1659.7	10066.5	1331.53	3791.94	5755.97	3878.1	6201.69	1397.54	6560.02	4110.93	4016.77	3747.85	3807.92	5329.65	3665.71	1488.49	32156.3	11907.4	1950.54	1621.65	996.416	1391.72	2400.77	3294.23	1034.23	5964.35	1262.07	1611.27	708.915	2721.77	2069.71	2244.38	2696.34	2042.12	3450.68	2418.01
P07585	DCN	Decorin	32819.8	33184.1	36798.9	35820.5	50868.3	28804.7	37413.2	35529.2	37971.8	38283.2	50720.5	28681.2	36450.4	47277.5	38436.3	38337.2	17826.5	38798.9	67721.8	58635.7	29382.5	10055.8	49344.7	19204.9	10932.8	18744.1	24766.2	21289.7	21650.8	174380	14495.3	171167	18666.8	46861.4	23672	16095.4	42244.6	31550.7	12237	22633.9	29545.2	15439.5	12163.8	53611.7	13698.1
P07602	PSAP	Prosaposin	12097.5	9428.97	12341.9	10653.2	10776.7	10747.6	11972.5	11928.6	11564	11916.6	11451.1	12250.6	15753.8	11642.4	7002.03	16453.8	11530.1	14875.4	10495.3	12244.1	15464.5	13884.8	22351.2	20741.8	14620.6	11582.7	11605.3	14184.6	7698.47	9706.62	6946.07	8755.77	16684.6	10846.4	9599.76	14215.7	14892.9	17615.4	11476.4	11085.7	11776.5	15009.5	14215.5	6846.95	19786.7
P07686	HEXB	Beta-hexosaminidase subunit beta	5851.56	7298.55	6441.05	6148.1	5682.88	6389.11	5330.11	5436.77	6070.23	6891.41	6266.67	6623.31	7269.93	8487.97	2597.49	6894.06	6499.77	5608.4	9459.65	9717.09	8933.32	14179.8	9899.71	8170.97	10475.5	8536.24	10523.3	6939.89	6373.48	4740.77	2483.73	3515.34	5043.34	5826.04	2838.47	9258.58	6414.41	6971.21	6088.19	6712.02	7123.98	6235.79	8003.62	6714.1	6965.98
P07711	CTSL	Cathepsin L1	6781.49	2817.33	8919.75	9738.09	8094.8	8818.45	5711.36	4973.44	7122.01	7955.36	6640.09	6546.53	5574.33	4407.87	41495.4	5637.46	5327.11	8513.24	8121.39	4392.55	3760.17	4450.54	5162.61	10633.7	7333.45	24007.6	4940.62	5969.8	5804	5699.51	3680.42	5416.37	9294.61	6231.27	5914.14	9297.43	6952.5	4151.5	4486.89	5970.19	6880.99	2328.24	5276.33	6107.69	11480.7
P07737	PFN1	Profilin-1	34828.7	13221.6	39331.6	37491	22036.8	42127.8	36663.2	42973.2	36080	38664.5	22813.6	45573.2	29933.5	7674.26	38741.6	13316.7	47605	20873.7	11155.9	12547.4	28544.1	34540.5	17291	57285.7	87810.1	26023.3	104452	31062.6	51924.8	17717.9	14101.2	13410.9	39679.5	46036.2	199365	87914.7	25065.3	20180.3	53919.9	41784.4	46718.3	27508.4	44598.2	63152.5	106304
P07738	BPGM	Bisphosphoglycerate mutase	5670.8	1703.6	2270.95	3653.3	2198.27	3715.78	4757.05	3677.67	3201.98	1363.26	2959.25	6333.35	1584.47	3492.74	27339.1	4400.45	3123.08	3879.55	829.842	2968.75	11435.7	4894.99	2834.85	691.983	1385.91	2018.97	22376.4	649.975	4064.93	8335.96	994.035	746.999	41280.4	4060.14	13623.9	1829.41	1931.04	5920.51	9702.58	1352.37	16973	1008.17	2071.88	4906.64	3411.66
P07741	APRT	Adenine phosphoribosyltransferase	5923.64	3248.61	2979.1	5119.34	2923.98	7227.51	6011.11	6655.93	5705.5	4968.03	2702.78	5269.81	3269.07	1283.97	7032.83	1444.74	7126.35	4073.86	4443.29	3029.53	3084.93	13211.6	4709.49	9437.27	17720.8	6210.51	21928.2	7290.13	9151.63	3214.09	2493.96	3823.54	5049.49	8140.51	15747.4	13948.5	3861.78	3129.14	11754.4	7839.18	7604.82	5570.84	6488.18	9326.19	15141.2
P07766	CD3E	T-cell surface glycoprotein CD3 epsilon chain	3609.41	2091.08	2912.7	1690.93	3167.68	2195.11	1151.45	660.359	2426.41	2865.82	3293.72	3379.21	2895.27	737.379	1469.29	430.433	2832.46	2633.44	6222.21	1365.19	10831.1	2186.51	3232.21	5966.39	6896.22	3101.85	4989.84	1530.55	2764.48	6464.39	2701.65	2531.66	17229.2	4766.76	10661	5638.48	11028.9	7368.99	2017.98	8636.6	3112.82	1816.62	1612.78	4288.81	6657.59
P07814	EPRS	Bifunctional glutamate/proline--tRNA ligase	5308.99	5118.37	5529.66	5869.37	5788.31	5965.08	5251.68	5729.1	5663.3	5532.9	5561.11	5542.75	4082.24	3799.59	7774.09	4977.47	7932.41	3283.48	3757.36	3014.21	6228.87	4357.33	4280.32	6619.42	6721.23	4567.98	8754.19	5447.57	6985.93	3068.58	6429.12	5871.28	3460.08	5185.26	6784.72	7075.78	4042.04	5638.69	5831.78	5149.38	4888.05	3782.67	5102.87	6707.88	10275.5
P07858	CTSB	Cathepsin B	20640.8	11378.5	21549.4	26933	27625.3	28145.5	29639.3	29430.1	28696.3	21311.1	18976.2	22093	18383.6	16495.2	13820.6	54277.4	25826.9	15802.2	77780.7	30502.3	35016	44252.7	21464.1	20116.9	19196.4	18316.1	41733.5	66750.6	54590.4	24279.7	33794.2	27445.4	8664.18	30080.4	29131	28377.8	40963.3	28888.9	58346.7	49575.6	26364.9	62214.2	56450.4	56695.1	21578.5
P07900	HSP90AA1	Heat shock protein HSP 90-alpha	11939.7	9817.05	11111.3	12279	9517.3	13845.4	11569.3	9107.6	11514	11782.8	9059.18	12755.4	9788.71	4603.88	18995.3	5774.17	15220.6	7967.97	5838.22	5583.8	11805.5	13395.5	8093.67	17681.3	26233.2	7374.47	35382	11524.4	16971.2	5973.99	7238.35	8340.08	7227.89	15087.7	25484.5	18421.8	8004.73	8052.5	19042.4	13097	10969.8	8610.77	11371.6	18158.1	34034.5
P07910	HNRNPC	Heterogeneous nuclear ribonucleoproteins C1/C2	20503.3	20774.5	23345.9	16999.2	17756.5	16801.7	17250.9	17317.2	17188.2	22847	22593.1	21790.5	25373.5	19234.9	19005.8	31169.6	27368.2	21323.3	21727.1	22685.1	20993	33065.9	36155.9	30117.3	21732.9	33602.5	19790.2	11508.6	15089.4	19672.6	10891.8	18936.4	8541.77	16986.4	18965.9	19880.3	16902.9	18397.3	12310	8408.95	17562.3	9616.72	10669.6	16218.9	18411.3
P07919	UQCRH	Cytochrome b-c1 complex subunit 6, mitochondrial	20145.4	26447.8	17753.9	14310.1	16073.5	14239.7	14658.5	8092.84	14560.2	18503	18381.2	15345.4	22762.4	19124.8	44375.8	35081.2	12400.8	36990.7	36463.3	32341.9	14516	31328.2	22869.8	12688.3	11272.1	33565.3	4851.02	19939.5	8137.54	16193.7	13534.8	11484.3	16793.9	8306.53	11420.6	9452.25	11395.2	12252.4	12931.9	9592.14	10013.4	26469.6	12989.1	5201.32	8535.79
P07942	LAMB1	Laminin subunit beta-1	25108.1	24742.5	24794	24883.6	33465.3	20098.4	26594.2	26049.1	25236.3	25179.6	33339.5	20078.4	19845.3	39594.5	23615.9	15451.1	16280.8	24699.3	27312	24270	30750.1	21939.8	36033	7623.42	10540.1	20315.6	8280.54	23352.6	22006.1	55256	27179.5	35006.7	16147.6	24973.4	11651.2	9528.94	34243.1	34800.8	16201.7	25686.2	13204.7	12439.3	14659.9	13839.9	5352.84
P07947	YES1	Tyrosine-protein kinase Yes	5237.9	3791.4	5693.55	6185.91	5690.74	6953.83	5391.87	5239.48	5632.69	5038.48	4064.37	5195.6	4925.4	4819.83	3412	5840.84	7807.51	8514.06	3297.74	5122.31	6804.62	6283.87	5514.03	7620.53	6522.23	6818.15	5695.49	4426.14	4047.52	5064.21	3603.37	4587.17	7580.22	3077.34	8967.01	6367.76	4347.68	5281.86	3952.45	4180.98	4948.05	4184.06	4792.75	4861.12	7098.53
P07948	LYN	Tyrosine-protein kinase Lyn	4028.61	2379.09	4152.21	5261.05	4344.56	5663.11	4452.74	4201.34	4550.47	3694.31	3101.95	3983.9	5254.37	4383.86	1730.36	4829.64	5532.82	3985.83	5698.7	5168.98	4883.04	4322.07	3934.18	12772.7	8482.86	11539.7	2774.92	4412.64	3507.64	8825.01	4545.08	3409.18	22741.6	2772.52	15019.1	8386.15	4634.56	3622.97	3910.02	4373.19	6375.57	8159.24	5310.58	2776.52	8329.22
P07951;Q5KR48	TPM2	Tropomyosin beta chain	17080	17756.3	17409.7	25299.8	29670.9	22741.8	25634.7	25583.1	24740.9	16856.1	19718.1	14995.7	9117.74	8259.96	1.15998e+06	9445.16	8504.81	47427.9	8490.16	6374.25	18224.5	8958.94	9419.21	9814.66	9003.5	7605.88	21303.3	10625.3	41844.9	23466.8	16851.1	17185.5	15487.5	24919.3	23082.8	17350.5	33035.9	10106	16445.9	14681.4	14851.3	19003.4	9100	42851.3	11739.1
P07954	FH	Fumarate hydratase, mitochondrial	8323.86	6412.16	7669.47	8866.65	8096.74	8908.64	8688.24	8664.62	8835.98	8112.09	7338.61	8113.64	7555.46	3456.25	42619.4	5548.37	8246.48	6995.92	7534.97	6545.99	6468.07	9088.76	10642.5	8641.74	8709.79	11226.4	14778.7	7511.21	7191.19	7403.79	2752.58	4434.4	8497.76	7379.82	9315.48	12596.8	7945.43	8446.37	10055.9	5551.2	6825.07	9713.52	7615.39	10336.7	12298.2
P07988	SFTPB	Pulmonary surfactant-associated protein B	4017.39	3757.23	5076.43	4065.05	1141.49	5570.31	3344.78	3764.84	4017.63	3888.75	4199.8	5223.9	36191.4	701.287	49156.2	44650.2	7831.6	42399.8	87074.2	77254.9	4093.52	12572.4	8892.21	17294.2	15174.3	9860.9	36540.5	7386.01	3151.17	1352.37	3098.71	3384.97	3142.73	8978.53	3733.64	6732.46	10001.7	3278.82	8971.69	19129.4	22227.4	6305.92	17362.6	11150.5	4474.86
P07996	THBS1	Thrombospondin-1	2206.49	3042.13	2360.97	2376.96	2307.55	2319.65	2341.19	2323.95	2306.88	2300.63	1916.86	1937.3	16306	16674.4	7975.31	2789.96	6317.76	63827.8	29837.7	24552.4	2838.4	15708.7	3469.44	10232.4	2393.77	96199.1	14208.4	14202.4	6462.86	22941.5	31539	3274.19	3893.26	23677.4	18716.4	4010.82	16843.2	3008.85	13998.2	27944.5	22975.5	14571.1	2155.75	3296.7	989.078
P08047	SP1	Transcription factor Sp1	4213.9	2935.2	3325.9	2520.17	1805.44	2260.2	2090.32	1820.61	1896.42	3467.67	1839.41	2725.11	808.087	2016.23	1853.68	1835.26	2346.47	3003.29	773.652	1594.47	10586.7	1857.69	3506.6	1861.7	3235.26	1053.28	2045.75	1457.49	769.139	2380.17	1704.29	1761.18	5336.3	1985.7	2949.61	3548.71	1563.51	1780.74	364.864	1137.55	2332.91	1602.19	1573.49	2406.16	3230.08
P08048;P17010	ZFY;ZFX	Zinc finger Y-chromosomal protein;Zinc finger X-chromosomal protein	3148.52	2543.47	3066.63	2133.79	1965.75	2130.35	1772.94	1450.9	1727.18	1454.68	3388.93	2230.77	686.962	5245.5	8893.8	2093.63	1358.58	2142.21	1310.7	2074.61	4548.84	3466.58	2506.35	2234.1	1320.57	2523.24	370.541	1508.22	2139.6	1977.48	2301.65	2524.27	4626.08	422.399	3174.82	3365.37	1572.69	1928.09	1236.71	1449.76	2006.99	1483.91	1884.59	1656.3	2352.9
P08069	IGF1R	Insulin-like growth factor 1 receptor	3083.28	2046.83	316.985	967.466	722.791	1254.37	348.712	901.167	881.113	621.144	2974.28	2108.57	2729.47	4259.49	27997.4	2078.19	3487.71	4596.14	2803.65	3797.94	4708.54	2720.28	1662.7	315.007	2237.87	3002.06	3164.58	2230.6	2327.96	4851.22	5750.03	4080.77	1063.66	3206.82	9018.49	791.914	2431.05	2738.85	3071.95	3116.12	1256.71	2552.57	2144.8	2915.53	998.678
P08123	COL1A2	Collagen alpha-2(I) chain	14980.3	15144.6	17727	13011.9	22005.6	9831.8	14231.5	17230.2	15122.4	16555	24029.2	12748.3	21466.2	79065.3	24664.9	43666.1	21890.3	132744	113214	36276.2	139716	28597.7	20518	43947.4	11437.7	42329.2	35852.1	23283.7	9317.65	162185	31495	135541	8254.53	26642.8	22671.3	12733.1	57232.9	22091.7	14974.9	39923.2	32620.7	50978.2	13895.4	25260.2	10499.7
P08133	ANXA6	Annexin A6	16782.3	17694.2	16190.4	14907.5	12438.5	17442.7	15755.2	14756.9	15070.1	16564.1	12977.2	18521.8	13649.4	5852.05	72446.7	4895.63	15182.4	13933.1	6565.01	7462.05	10203.1	7490.32	9493.66	20654.8	27080.2	7447.56	36511.5	10209	17037.4	9940.21	8202.02	9327.27	14275.8	17246	51559.1	24150.4	8966.65	8428.73	17383.5	11166.9	15936.9	7362.84	10119.4	31302.1	38222.5
P08138	NGFR	Tumor necrosis factor receptor superfamily member 16	5431.32	3100.54	5330.37	5585.72	6944.04	6829.89	5164.37	5068.45	5683.42	5271.41	5392.33	4626.76	5997.15	3925.62	11465.9	5160.65	9436.64	1667.01	11025.9	6239.02	5606.99	5368.05	1962.18	7490.41	6122.86	3950.87	2511.41	4721.65	8118.63	10960.6	6981.79	6450.15	8980.15	2691.8	5698.99	10089	6731.6	4886.64	5492.61	14043	7497.9	4297.79	3936.19	2321.05	6613.69
P08174	CD55	Complement decay-accelerating factor	4012.22	4754.72	4397.79	4091.72	3884.44	3714.71	2234.65	4182.1	2881.79	5163.38	4911.69	4101.73	13379.6	38835.2	16612.9	7272.6	5100.28	48245.6	21723.8	25946	4465.63	30287.9	23566.5	8439.15	4824.04	29292.5	9076.32	6021.86	5415.46	14117.5	12802.4	9796.65	7381.55	5613.49	6258.13	3561.65	8026.79	5357.55	7440.4	12849.5	8200.22	13230.5	11866	7385.99	2545.42
P08183	ABCB1	ATP-dependent translocase ABCB1	1269.41	1381.02	1101.67	408.12	1337.39	1208.61	1238.65	980.49	1300.37	957.287	1008.56	777.11	1584.32	1154.56	9905.9	2817.18	1928.18	14108.4	984.263	1002.64	2082.83	1.01815	1312.23	1615.81	4039.86	1954.66	1721.67	853.51	1372.57	1373.71	701.779	909.893	3208.14	1044.2	1660.2	2585.75	1735.52	1362.58	273.213	1045.29	1581.92	1180.11	1837.97	2036.22	1913.48
P08195	SLC3A2	4F2 cell-surface antigen heavy chain	6223.67	4472.69	5666.58	6874.56	6971	6839.44	6095.26	6036.41	6004.4	5631.44	5471.87	5591.72	5172.65	6026.62	2175.47	10002.5	5779.13	4859.25	5934.54	7248.54	9640.17	3617.13	10435.2	10905.6	5751.27	5153.01	1664.11	4613.88	3415.18	5336.62	4550.07	4639.69	9589.66	2597.51	7199.99	5986.13	4400.65	8041.97	2809.59	4306.22	3931.23	5672.05	6814.77	4276.08	8053.64
P08236	GUSB	Beta-glucuronidase	3445.28	1892.27	3248.76	6654.38	5099.21	4345.17	3891.27	3160.75	4014.35	4298.3	3645.4	3669.45	6815.24	3077.95	689.159	7862.37	3772.32	4651.45	5561.19	5987.8	1641.19	4849.95	8434.12	5050.94	7289.74	2952.39	3845.83	5646.85	2834.27	2450.96	1657.7	2475.9	2919.51	3265.4	1951.82	6410.95	3407.04	2885.81	2807.34	3560.54	4369.33	4964.36	4535.82	2395.77	4329.94
P08237	PFKM	ATP-dependent 6-phosphofructokinase, muscle type	2779.44	2288.15	2318.14	2442.15	3015.51	2689.48	2707.45	2902.38	2545.45	2512.08	2759.89	2195.96	1597.27	1447.48	89389.3	962.006	3364.78	7515.11	10463.6	2599.81	2347.9	3057.9	1726.02	1402.25	3273	1081.62	5175.39	3077.13	2843.47	1416.74	1233.62	2802.28	1189.18	2060.97	1720.49	3258.74	1796.51	2456.19	3198.13	2385.74	1525.58	2027.02	2068.18	4548.68	3626.18
P08238	HSP90AB1	Heat shock protein HSP 90-beta	14582.9	14104.8	13660	14690	11669.2	16968.2	15200.4	14292.2	14971.1	14018.4	10572.8	14741.5	11683.8	5228.02	28392.4	6826.42	20244.4	11134.2	8292.12	7087.86	17980.1	14270.4	8872.86	15686.1	27293.6	7462.48	40521.3	14694.5	19974.3	6818.07	11578.2	12201.4	9666.56	18991.7	29787.6	23947.8	10248.1	10669.8	21169.3	16257.5	13073.3	12397.5	14847.4	21249.1	39394.5
P08240	SRPRA	Signal recognition particle receptor subunit alpha	2474.21	1861.21	2414.08	2521.14	2365.27	2462.55	2479.32	2409.84	2454.46	2610.72	2154.19	2662.19	3932.77	3272.02	1990.16	5293.6	4207.77	2516.36	2483.8	2226.23	3629.14	3981.39	1841.32	5234.95	3414.48	5941.69	3269.74	2358.53	2641.5	2096.29	2540.23	2316.42	4734.31	2292.71	2434.33	3860.04	2253.92	2493.5	2335.04	1911.08	2795.93	2441	2397.19	2270.11	4398.18
P08246	ELANE	Neutrophil elastase	2405.61	1854.42	1941.71	2688.3	2185.47	1626.68	967.761	300.649	2314.89	3026.41	2423.38	2107.23	998.941	1966.66	5421.86	992.729	901.864	6042.84	8112.34	9933.62	2222.39	558.174	3215.34	3314.44	38654.8	3067.39	1237.74	1062.62	995.522	3934.91	751.48	933.218	5439.66	1004.92	3346.3	1123.3	393.411	1294.85	1076	392.759	5457.48	1016.63	2015.8	5189.2	1008.59
P08253	MMP2	72 kDa type IV collagenase	1399.85	1220.53	1844.93	2943.23	2282.61	1970.66	1297.55	1240.47	1738.78	1704.55	1624.11	1390.02	14942.5	3316.84	6233.26	2178.91	2478.66	13310.2	6451.8	5064.73	6014.97	8971.16	5570.79	3104.75	2167.88	7005.61	3793	3014.6	6472.86	10229.4	3163.45	5603.22	1581.9	10009.6	2584.88	2953.19	6765.92	2133.03	3595.35	5687.32	6732.22	2630.59	4890.27	3976.78	2033.67
P08294	SOD3	Extracellular superoxide dismutase [Cu-Zn]	54842	32890.2	57865.4	62304.3	60287.3	60468.1	56958	57107.5	59122.9	56709.7	59912.6	56200.3	15336.8	37610.2	14615.9	11697.9	26805.5	7840.86	60776.5	58393.8	175243	1617.25	43060.4	8315.37	18832.1	20864.7	90920	30898.5	23640.1	84364.6	22556.4	48391.1	4330.1	30085.2	10002.1	15338.8	33570	89260	12378.4	15484.9	21055.3	10590.1	77393.1	176228	13219.2
P08311	CTSG	Cathepsin G	6747.29	4266.28	7002.28	7378.58	7056.06	7728.25	6684.1	6163.73	6649.66	6785.79	6609.76	7176.53	9446.63	11279.9	10641.5	4315.66	3169.21	7395.17	23658.8	19610.6	8064.07	3861.58	3854.23	14736.4	1908.66	8955.49	4429.08	3990.51	4962.9	6648.27	5145.13	6564.53	21992.7	6471.28	17394.7	3929.27	3956.88	5651.42	6380.48	4848.39	19068.9	6123.75	11917	4023.28	4298.59
P08493	MGP	Matrix Gla protein	12542.7	22343.8	13673.5	15201.6	14661.1	13978.7	12828	11379.7	10812.9	13356.1	13918.3	11321	26042.6	87866.9	130680	8252.01	10790.7	102492	228885	196574	214837	9641.12	22986.9	42883.2	5640.67	36605	13972.4	13184.8	30361.7	569161	24294.4	5568.29	8791.81	30450.4	14115.1	8664.95	74717.4	9759.37	15319.8	27373.7	98657.7	6951.35	40320.6	19261.5	4825.94
P08514	ITGA2B	Integrin alpha-IIb	9402.71	5719.01	5537.94	5949.88	5839.31	5821.43	5173.33	8542.28	9551.15	9883.38	8194.15	9562.45	1709.34	6659.75	9109.79	3915.53	2188.92	14760	2567.03	9516.47	6129.54	6813.27	6991.83	4525.83	4400.32	16219.8	3585.97	1442.69	2017.18	4106.43	3728.15	1779.91	7048.14	1405.55	2717.19	500.573	4703.8	12198.8	7906.4	809.768	4271.25	760.431	1880.15	6664.01	689.878
P08519	LPA	Apolipoprotein(a)	9287.09	5322.28	4652.35	2950.36	11143.9	8231.61	9543.15	10623.6	8033.69	8545.27	11578.4	6555.4	15046.3	80738.1	16278	5229.46	242.667	17573.4	31892	20764.5	5559.6	3044.36	1888.84	9641.17	2762.37	8504.04	14324.3	464.648	2235.74	8536.41	8347.71	2032.4	8508.44	5576.5	2904.72	3620.89	29616.8	4542.82	10010.8	4054.2	6370.85	2319.94	7065.81	2128.42	1145.2
P08559	PDHA1	Pyruvate dehydrogenase E1 component subunit alpha, somatic form, mitochondrial	9763.99	9222.66	9098.1	9265.02	8712.97	9449.54	9090.81	9906.63	9685.6	9592.72	10115.9	9119.87	11519.6	5523.42	44698.1	10420.9	9945.27	17589.6	21409.2	21410	11153.3	15452.1	15027.5	13772.3	11698.2	19745.6	10619.6	13476.4	9039.56	9407.25	8308.83	5092.56	15269.7	7382.4	10876.3	11156.5	9860.03	11228.3	10604.5	8966.43	10501.2	21250.7	13990.6	6383.23	9823.08
P08567	PLEK	Pleckstrin	4341.23	3516.01	2559.72	3163.53	3590.26	4325.5	3925.55	2356.22	3025.37	2781.42	4043.17	5303.95	2431.34	1359.35	3760.9	1865.46	4685.26	2266.66	1073.69	1070.53	4662.36	4146.48	10957.9	4705.98	7016.93	2898.36	3897.96	2498.91	3208.24	1503.76	699.771	4113.24	5132.06	2546.61	15122.1	6648.96	1052.14	1684.67	2000.28	497.807	5916.29	2196.11	4018.01	3835.82	12251.8
P08571	CD14	Monocyte differentiation antigen CD14	5450.38	6650.1	5123.62	4201.46	3833.13	5250.2	4401	6164.78	4737.67	4865	3844.47	5987.4	3513.95	4842.63	2358.84	6588.44	3909.79	5011.7	10724.5	10273.9	18990.2	8128.16	6468.79	29109.9	7502.51	7409.64	5271.48	4008.2	2429.84	4850.22	2777.66	3015.56	6436.01	2746.07	4913.61	5628.97	3443.24	8951.71	2758.3	2960.2	5411.96	3915.02	6865.76	6311.75	10965
P08572	COL4A2	Collagen alpha-2(IV) chain	21758.7	18198.3	22815.5	23968.2	35101.7	19667.4	26364.3	24683.4	25679.4	21070.9	29790.5	17592.9	14137	52697.1	23506.9	28941.8	25995.9	35776.7	37880.1	22839.5	42173.9	20943.2	27079.5	11799.7	14708.1	35224.5	20958.4	28248.5	17549.2	68229.6	52362.9	35771.5	16841.3	19119.8	15052.4	12862.9	50388.6	50274	16361.9	20946.5	15848.4	29410.8	28400.2	23306.5	7672.7
P08574	CYC1	Cytochrome c1, heme protein, mitochondrial	10233.1	7901.24	8904.13	10497.7	12497.6	10113.5	11278.5	9193.32	10603.2	9343.92	11550.5	9634.22	16118.9	15589.5	30336.8	28221.9	9116	21760.9	25054.5	20205.3	12412.5	24552.1	16761	12460.2	8132.43	13291.2	5651.3	19361.6	8420.55	14243.5	9543.25	10823.6	15422.1	7455.51	11518.6	9214	8857.59	15274.6	13299.9	10415.4	9451.09	36427.1	17148.5	9052.71	9030.05
P08575	PTPRC	Receptor-type tyrosine-protein phosphatase C	6028.49	4016.15	6234.95	6591.23	4240.62	8036.1	6278.47	6011.34	6275.75	6156.86	3609.23	7105.04	9913.93	4326.48	2968.27	4201.26	10872.7	6199.24	5902.88	5074.13	6739.37	3628.26	2536.66	22987.8	21850.4	4807.37	1621.47	4849.62	1503.1	16150	2200.27	2516.45	71473.2	1839.58	45538.8	19010.7	2336.3	1603.2	4347.21	3671.74	11042.6	6371.77	5179.03	503.488	17177.1
P08579	SNRPB2	U2 small nuclear ribonucleoprotein B''	5482.76	5891.71	2364.45	5201.82	5523.28	3800.2	5800.76	5031.37	6853.09	3860.29	5627.8	3931.53	6161.03	4438.02	3915.39	6699.34	6139.77	4816.09	5026.57	2914.05	1560.22	8908.29	4911.7	4078.55	5084.75	6694.59	1978.51	4332.39	4517.65	2232.43	3015.8	3182.99	625.58	6122.1	4302.81	5388.14	3621.57	4206.64	2566.19	1789.38	5686.79	4117.73	2897.42	4464.59	3911.33
P08581	MET	Hepatocyte growth factor receptor	207.566	1988.49	451.317	464.436	1064.08	217.035	2734.46	1091.09	888.414	500.756	10248	1155.83	1810.59	2171.86	3113.2	2917.83	1155.43	2633.17	3544.94	4444.71	9760.11	4140.56	867.103	455.464	996.014	46371.1	1002.35	2138.74	2586.17	2700.69	2988.11	1286.17	790.807	1692.79	809.975	804.218	1284.84	591.452	1569.13	1911.24	1440.56	4927.1	2389.12	2724.18	253.265
P08582	MELTF	Melanotransferrin	2892.43	2404.11	2733.79	1381.52	1353.45	2780.08	2814.72	2291.5	2800.24	3096.19	1641.97	3011.31	2975.45	5057.55	4451.7	2946.68	2081.02	6056.71	5528.26	8392.77	3803.04	5795.3	6933.11	2344.11	4282.71	6165.45	3199.99	1907.73	6924.53	2611.4	1966.09	1677.8	1611.12	1793.99	3160.05	2249.99	1864.02	1661.29	1104.89	1593.41	2977.02	8623.25	4001.5	9451.66	1016.33
P08590	MYL3	Myosin light chain 3	8312.17	7365.02	6617.04	4999.17	7305.19	3666.98	5846.38	6829.87	3991.85	8160.87	20341.9	3336.23	18210.1	1638.71	1.24454e+06	7885.58	1306.28	96375.3	411360	4248.13	17503.5	106876	6907.7	6891.96	353604	20154.8	1027.92	3900.39	2653.3	35793.4	13564.5	8276.84	37772.8	2022.42	4143.75	6608.67	16061.5	4185.4	12126.2	2873.02	1353.88	8578.21	5452.56	3157.86	12403.6
P08603	CFH	Complement factor H	6476.97	7030.55	6498.24	6644.06	6465.01	6770.71	6602.14	6786.61	6547.37	6759.39	6408.46	6052.64	8441.53	7785.12	14992.5	9982.56	11305	13179.7	15146.1	12793.1	22100.1	6009.95	4423.37	9707.83	10489.5	9179.71	9947.56	7141.37	15163	23697.5	8227.39	7260.58	8122.68	10343.8	9498.24	8215.95	18409.4	7207.27	11070	14424.2	17831.1	6783.75	15858.5	8114.31	7539.19
P08621	SNRNP70	U1 small nuclear ribonucleoprotein 70 kDa	11582.1	7401.21	10716.8	10860.1	10097	12162.4	12008.1	11865.1	11722.9	10539.8	9582.68	10692.4	8722.83	4209.25	9156.21	6690.53	13161	10965.8	12033.8	5092.23	38128.3	8817.34	9133.1	10888.4	12092.2	9112.54	16658.9	7369.78	11164.8	5282.69	16495.1	8479.19	5289.29	10747	17313	15761.5	7288.18	7068.55	11790.7	10650.6	9748.67	7813.41	7330.97	10524.8	15622.2
P08631	HCK	Tyrosine-protein kinase HCK	2953.66	348.056	4680.66	2085.62	5703.76	2173.6	1259.19	4329.14	3236.37	4517.19	2696.33	5821.63	4121.38	3214.75	4052.09	2863.04	4880.16	3061.15	2112.89	3001.52	6627.73	2.54738	3603.59	4865.45	7219.83	3352.52	2605.5	2664.36	1805.44	6922.65	2103.74	2196.85	13018	1887.49	8287.83	7660.51	2820.54	3822.61	2808.87	2497.18	6091.71	3085.01	4385.97	631.64	8265.56
P08648	ITGA5	Integrin alpha-5	2729.03	2431.07	3044.24	3512.57	3481.3	3131.65	3702.65	3793.26	3635.73	2987.35	3204.27	3222.71	4754.34	5892.01	4712.9	5783.15	2468.72	4903.58	3838.92	4796.91	10044.4	3412.05	3220.24	7962.76	3864.78	3606.63	2667.64	3412.8	2763.94	5409.19	4836.93	5000.15	4886.77	3404.35	3379.47	3760.84	4583.46	3981.59	2297.42	2482.14	3300.02	3417.61	2785.15	4392.79	3356.13
P08651	NFIC	Nuclear factor 1 C-type	3349.8	3024.03	2878.06	2183.69	2780.41	2806.97	1639.59	2152.86	2467.27	3093.34	2799.14	3586.7	2201.31	2014.46	4478.84	2134	3688.15	4362.03	2194.12	1658.89	2579.51	2315.41	2957.01	949.004	3488.09	2928.75	5114.42	1802.8	2002.02	2407.46	2942.53	2667.7	1776.36	3649.17	1872.84	3067.8	2375.32	2113.62	2796.12	2787.58	2980.83	2798.66	2734.72	5903.37	3590.4
P08670	VIM	Vimentin	72472	66747.6	65575.5	72895.2	76178.8	70352.7	84403	75221.6	73889	65420.6	67716.7	64215.8	77231.9	97823.8	70176.3	77127.7	55177.7	54430	106552	56155.4	119821	45846.2	87107.7	62758.2	44514.3	36173.6	47209.5	82077.9	55650.3	124633	45135.9	93334.1	124066	81441.9	61873.4	68646.4	85440.5	59382.8	55020.5	70817.8	67552.5	57932.5	60002.4	62120.2	78925.2
P08697	SERPINF2	Alpha-2-antiplasmin	4084.91	3352.34	3169.71	3761.05	3807.38	3440.96	4923.03	4414.94	4492.07	4839.35	4261.83	4060.82	2867.84	4446.28	15185.4	6497.13	1505.38	4777.35	6493.07	3922.2	3969.34	4425.39	2835.56	1388.04	1923.22	4237.18	10302.2	3078.2	4621.76	10631.1	4590.07	3365.28	8386.97	4337.25	4682.45	874.976	4453.24	4033.54	4513.35	4613.74	9342.92	728.118	3316.08	10472.4	2933.04
P08708	RPS17	40S ribosomal protein S17	15840.5	14359	14742.3	15059.5	16460.1	16578.8	16402.6	16195.7	15804.7	14992.1	15496	15654.8	13086	9545.76	12589.7	8929.52	14380.1	10627.8	9958.04	6471.01	22075	8188.31	9470.13	18279	20709.7	6463.68	20164.7	10315.2	13043.9	9921.96	8047.12	10272.5	16852.8	16780.6	29395.9	21845.8	13198.9	15086.8	16012.9	12246.8	14504.1	12236	8894.4	19845.1	25625.9
P08727	KRT19	Keratin, type I cytoskeletal 19	11318.5	11869.9	12001	13293.5	10435.3	14313.6	12477.2	12929.6	13117.5	12164.3	9578.28	13137.7	157769	75986	31378.8	114898	29329.5	37568.2	135383	90564.6	26534.2	93011.4	62233.5	16157.9	17328	45744.7	30987.2	32809.2	42816.3	11963.2	29450	26747.2	34299.5	69796.6	10766.2	17998.2	31053.6	26539.7	40255.6	43492	35346.7	70279.9	94722.3	15988.9	4899.09
P08729	KRT7	Keratin, type II cytoskeletal 7	30637	30198.9	29263.1	27117.9	24727.4	28645.2	29892.8	28980.8	28574.5	30378	25635.5	29567.1	121019	90131.8	40360.6	144844	33239.2	48595.9	100719	89390.8	42704.4	120542	81302.3	23313.3	29867.3	68834.4	49116.9	32089.1	60716.7	18437.5	32639.4	35767.1	35380.2	68922.6	12429.2	21379.3	43584.9	47961.4	56765.5	48394.8	41406.6	69276.7	94707	24540.2	11592.6
P08754	GNAI3	Guanine nucleotide-binding protein G(i) subunit alpha	6324.75	4656.69	6602.91	8114.1	9100.64	7555.44	7594.74	7970.25	7757.02	6184.44	7054.94	6206.67	5301.99	7082.64	2025.12	7303.45	6924.27	5817.13	5205.08	5121.04	9530.47	4522.14	6100.12	6241.97	6238.6	4632.23	3620.54	6456.84	5158.11	9306.53	7310.93	6743.63	16661.8	4098.96	9384.64	8002.79	7144.81	8232.8	4986.07	6247.73	6588.9	6756.14	6255.24	4940.47	8058.66
P08758	ANXA5	Annexin A5	17817.4	18301.9	18809.5	18791.3	15699.3	21143.9	20601.1	19323.2	18607.5	18027.9	14405.4	19531	8238.57	4579.02	18320.4	5917.93	12196.2	8495.94	5781.69	6217.06	7833.29	20828	9824.4	8281.67	22047.1	6411.53	89988.2	15282.6	35172.1	7265.5	8229.78	8580.57	5968.64	37101.5	26217.9	16861.3	11012.3	14556.7	32287.1	21798.6	18387.6	6538.94	12617.4	56086.2	33935.7
P08779	KRT16	Keratin, type I cytoskeletal 16	3851.8	3047.13	2311.16	3709.48	832.121	2383.79	7719.1	4229.08	3496.61	2893.86	1309.05	2462.81	808.382	4507.8	5065.04	2950.46	2148.68	2566.6	11371	2054.29	25702.9	9114.08	1473.38	1724.11	2216.46	15169	1744.73	1589.23	2989.69	1033.49	2550.76	2684.63	9978.46	1931.29	4460.39	43188.8	4013.17	4311.89	167.155	1771	1047.04	5476.27	1849.67	3818.79	2100.58
P08842	STS	Steryl-sulfatase	28172.6	64263.7	94.2654	40819.2	62476.6	800.135	6038.27	650.043	1485.89	883.454	14707.5	11404.6	6591.05	5741.39	10541	18898.8	18174.7	9184.73	2514.84	8841.66	2281.76	6960.05	2889.92	2582.22	1489.31	11257.8	5583.01	3628.82	3198.12	2518.07	4148.88	2569.79	2519.37	1659.8	1106.94	2011.69	2511.74	2421.89	2726.51	4426.99	2550.47	5438.12	3407.86	8897.7	8570.02
P08865	RPSA	40S ribosomal protein SA	10514.8	10428.3	10602.9	10824.7	9449.63	12195.5	11661.2	12697.5	10699	10577.7	9685.84	11513.3	11658.7	4040.97	7418.16	2791.18	19094.8	10837.6	4517.89	4686.64	8806.88	12258.2	7582.94	20859	24827.7	15925.9	27380.8	11750.4	15302.3	5954.29	8398.44	6286.68	6965.57	13172.2	21593.1	26156.8	10367.6	7325.91	16273.9	15844.9	13644.8	10028.2	11134.8	17529.6	29945.7
P08962	CD63	CD63 antigen	5935.12	8259.37	11934.6	2153.54	8287.25	9612.42	10972.6	8853.08	9295.97	7140.4	6714.89	7762.87	8741.44	9708.41	5490.97	20516.9	6230.95	22492.8	5563.98	13734.4	12214.9	18011.6	11712.1	21020.1	8180.85	14426	6101.33	14724.4	10369.4	5006.67	11267.8	8539.97	6599.52	10778.2	5931.42	5443.56	8078.25	13307.5	10883.7	11859.3	7359.03	17127.2	12749.4	2324.13	7002.9
P09001	MRPL3	39S ribosomal protein L3, mitochondrial	11091.1	5995.5	6500.46	8492.75	8093.03	10503.1	8100.2	7435.32	8326.51	11016.9	10659.6	11448.8	7026.78	10947.9	13817.1	11509.9	9127.15	12964.6	11063.9	13511.2	14624.1	7518.72	14650.6	19036.8	7249.71	22168.6	11932.2	8359.23	5073.65	6004.99	6189.3	4211.31	10294.5	4700.61	5886.68	5215.45	5832.47	7505.78	5388.23	3376.62	9299.68	7134.49	7058.55	7432	6237.87
P09012	SNRPA	U1 small nuclear ribonucleoprotein A	9157.68	7506.21	8675.65	6795.32	6969.43	7586.36	6256.72	6977.73	5810.35	8271.24	7262.82	8032.59	10447.9	5149.69	5788.06	8315.37	14219.2	4673.37	2460.65	6165.88	9630.02	7874.07	10085.2	13989.7	16514.4	13931.4	14178.7	5980.65	6955.07	3729.04	7936.09	5166.34	3397.08	8066.3	10152.3	12134.1	4702.14	5456.5	7901.66	6186.96	6172.25	5574.16	5643.89	6986.84	12541.3
P09038	FGF2	Fibroblast growth factor 2	6064.46	1660.99	1569.45	2672.98	8241.33	7753.64	8799.78	9045.69	6320.98	5609.09	6745.31	5300.79	5139.6	5012.94	3156.89	7252.37	6001.52	7564.45	5882.55	5724.55	6178.62	4576.18	5534.49	6334.85	4087.19	17121.9	4447.79	5071.93	6326.46	8938.2	5940.06	6967.98	8143.49	6256.39	3197.16	3078.56	6907.03	5482.37	4135.93	3973.91	8002.84	2536.96	2752.38	6165.68	3428.34
P09104	ENO2	Gamma-enolase	4072.59	4302.39	4919.54	3007.52	2717.36	2786.37	5638.4	5089.26	4587.75	3899	1703.86	3700.35	2372.3	24034.5	7943.39	554.913	3980.8	1550.11	3901.74	4718.72	1324.34	4034.11	7789.55	2002.69	4650.48	28004.9	10676.7	2615.09	4694	2582.25	945.197	2387.96	1684.54	3746.43	4069.42	5930.85	2282.33	3079.62	6039.54	2471.57	2714.08	2127	2878.34	8274.59	6129.16
P09110	ACAA1	3-ketoacyl-CoA thiolase, peroxisomal	6295.01	5973.97	5748.39	5941.97	6129.85	6154.55	6010.04	6930.43	5785.46	5272.91	5388.21	5810.49	9167.71	7074.33	5262.82	9499.09	8279.48	8749.05	7697.39	8698.97	6940.65	16994.7	26741.2	16158.8	12260	15579.6	7395.65	7189.87	6818.02	6805.83	5014.12	4821.16	12753.4	5799.19	8311.08	13608.5	8489.32	5370.65	9632.46	9769.43	9795.28	10665.3	8280.27	4428.86	9195.7
P09132	SRP19	Signal recognition particle 19 kDa protein	1994.06	1514.14	1818.12	1478.08	4020.45	3007.76	2643	1770.08	2279.71	659.679	828.015	1399	2957.2	2513.12	4645.81	2363.07	4209.55	1473.75	1015.21	2059.12	2944.69	1687.57	8.56029	3967.21	3919.56	1449.05	3923.52	2557.8	4754.76	2030.73	1997.71	1310.94	2581.64	2246.75	4862.89	5051.11	1483.3	1656.92	3008.66	2395.81	1819.4	2453.67	3422.97	3443.89	8514.28
P09211	GSTP1	Glutathione S-transferase P	40548.7	48622.2	43586.9	40313.1	30021.6	47148.2	40605.1	35362.2	41200.6	42905.3	31050.5	48085.6	21318.8	7770.8	29852.8	14390.8	45693.9	11738.9	9249.34	10628.6	18337.2	31500.6	17182	20814.6	57888.3	24652.6	171444	32864.6	48194.1	12233.8	25638.8	20286.6	6509.64	67473.9	33998.2	47989.5	22300	38194.7	70536.7	41338.7	26024.8	21397.8	37503.1	105332	58807.8
P09234	SNRPC	U1 small nuclear ribonucleoprotein C	9551.12	12818.9	11207.1	9161.34	8741.28	9231.13	7054.83	8260.56	7937.66	10416	9763.78	9664.69	7335.6	3565.9	2435.46	5595.82	10748	4206.86	5262.55	6903.05	13054.9	7732.73	8275.23	13690.9	9845.38	6212.61	9498.42	6812.25	9940.07	5041.35	15390.4	6619.25	2846.86	8218.16	11110.1	13206	5996.21	5456.07	7978.21	10710.5	9311.84	6594.64	7384.91	7045.38	12546.7
P09326	CD48	CD48 antigen	4298.47	4214.83	2390.94	3729.5	1615.95	4275.71	4121.28	3950.18	3308.64	4037.83	2792.6	5783.89	7174.28	1795.14	2483.92	2393.8	9214.91	4954.35	2193.29	4115.63	5939.81	2918.06	1872.1	14067.5	14380.2	1555.83	2720.44	2692.59	625.187	4708.16	2033.68	718.642	30099.7	2459.38	19512.7	9576.68	1469.24	547.674	2050.52	1921.79	4359.73	2592.02	2735.84	3539.07	8368.9
P09382	LGALS1	Galectin-1	82643.2	88880.4	84293.4	82708.9	85705.2	86318.4	83591.9	88819.5	88220.7	82747.9	76498.6	78416.2	306430	103711	523201	150581	100223	371309	218105	169440	167704	249860	97966.3	216251	127304	144567	165863	166124	200252	231061	167910	289793	299418	264402	132021	206020	223742	107751	174678	239454	215531	177468	182910	140577	170000
P09417	QDPR	Dihydropteridine reductase	9229.38	6263.58	6558.86	9645.87	7027.64	10891.9	8619.39	8449.04	9717.92	9101.94	7102.36	10099.9	3650.1	1208.38	43221.9	1742.54	7107.17	6978.98	2580.44	2145.75	7124.97	8059.83	3960.22	3359.46	9235.6	5522.75	27915.1	7437.41	10317.8	5521.15	1570.5	3178.65	5425.01	10485.4	9832.45	8718.61	5395.28	7277.9	13747.3	6031.51	5117.82	5811.81	5267.51	19585.5	11278
P09429	HMGB1	High mobility group protein B1	14234.3	17733.1	14376.8	14806.9	11674.1	16877.3	14195.5	13443.4	14969.5	13681.1	9979.73	15262.1	11573.9	2590.93	6022.65	2514.92	25915.2	10943.3	3749.34	2543.22	29729.1	18860.5	6296.41	21117.6	45856	6297.07	36456.8	18159.6	29827.6	3929	11883.2	11337.4	12294.8	19476.7	36516.1	36648.7	9820.06	7126.12	34707.7	25498.9	20222.8	15786.2	18756.3	16141.2	40360.1
P09455	RBP1	Retinol-binding protein 1	2179.67	1837.42	1504.18	2893.71	1928.69	2637.24	2132	2046	1259.45	1485.57	1209.89	1885.36	2263.95	2604.6	6670.56	1780.92	2179.42	14108.4	2486.26	3157.23	1336.63	2827.8	1865.63	3130.7	2525.67	2251.52	10074.3	2072.33	1089.92	3362.94	3271.51	3141.05	2076.4	5508.12	5312.36	1902.05	1477.3	1505.28	2793.88	3060.58	3435.91	2588.6	2046.26	9014.29	3917.62
P09467	FBP1	Fructose-1,6-bisphosphatase 1	6486.19	5404.32	6056.38	6345.26	3366.94	7833.77	5952.55	6547.94	5569.4	6289.16	2580.87	7569.7	7059.89	1149.01	4154.59	6886.85	10861	3218.55	3995.07	4242.41	4169.19	10285.3	9071.05	9037.29	13786.3	8963.65	10037.1	7200.83	5736.68	1557.4	4366.27	4108.34	874.67	4981.44	4517.9	11029.3	5035.3	2702.35	8130.69	5894.06	5181.45	13151.6	10008.8	5215.63	10867.1
P09471	GNAO1	Guanine nucleotide-binding protein G(o) subunit alpha	4765.73	3214.65	3126.54	5948.24	8262.92	5073.33	4366.35	6174	5813.16	4312.7	5636.79	3496.84	4822.23	5825.21	12709.7	11277.4	6311.96	3862.18	7275.31	5069.18	5527.6	3467.36	2133.41	1346.13	2161.29	5393.94	2979.57	4241.49	4830.96	10020.2	5655.37	6199.63	3565.42	3747.79	3018.62	4627.04	8749.17	10755	4513.87	4952.97	4392.77	7045.94	6135.58	3465.65	1969.65
P09486	SPARC	SPARC	3958.49	4588.45	4718.31	4039.52	4303.39	4055.8	3913.44	3963.88	3840.51	3901.43	4320.38	3391.77	7350.08	4618.49	7195.49	8137.58	3571.47	8903.57	16994.9	13481.3	14442.8	10158.7	6601.95	6442.02	4650.59	7236.37	11760.2	6436.35	12560.5	6731.67	9807.73	5864.85	3137.33	10165.5	8024.19	5969.77	13634.5	4198.99	21047.4	22702.9	8497.06	5999.4	6260.51	3424.81	4733.6
P09488	GSTM1	Glutathione S-transferase Mu 1	4670.47	2942.26	4219.18	5786.85	5386.31	6041.64	4060.46	4985.14	7664.21	4941.11	4091.04	5088.92	891.774	1948.94	17747.1	794.64	1025.28	3069.4	2029.16	1357.81	3429.07	5324.6	7481.06	4.29818	17690	1866.86	10409.6	1540.75	10896.9	2100.21	1587.75	1918.01	1167.9	5582.34	14657.9	10133.4	4406.77	7530.56	3520.81	1697.98	7731.57	156.878	1754.93	16556.7	5210.89
P09493	TPM1	Tropomyosin alpha-1 chain	15573	9828.89	15534.3	14216.9	14761.4	12311	16577.8	14151.8	15928	15293.5	14840.8	12842.5	5351.93	5562.65	648493	10178.2	7361.9	31460.8	6271.61	4811.21	54979.5	4211.41	4289.03	2719.74	5244.96	4872.56	10377.1	5111.64	20766	12691.6	7811.28	8869.27	5891.06	13802.2	11510.8	6901.88	14274.1	5997.09	6219.58	5400.67	5720.25	9421.7	3362.49	27796.1	4619.46
P09496	CLTA	Clathrin light chain A	15225.5	13000.3	15714.3	6635.54	6939.74	6084.27	5385.91	6544.87	6928.48	15149.6	15731.8	12408.1	18476.9	13568	9879.46	30623.5	17957.4	17134.3	18957.5	15508	29395.2	16123.3	15713	19684.6	14517.5	13737.4	6167.96	6957.32	6266.95	7426.65	8921.34	9835.66	9605.59	5938.1	4610.7	6809.29	5895.44	5017.47	6095.15	6781.12	7116.99	5915.51	5674.88	4387.57	7417.16
P09497	CLTB	Clathrin light chain B	7423.22	7597.44	8209.5	5085.43	6224.32	4741.59	5129.83	4487.43	5396.06	7377.14	8298.44	6173.6	8934.08	7549.01	5872.9	9631.56	9058.62	9486.83	36897	7478.9	112540	7306.99	7121.69	9507.24	9030.04	6585.92	2321.11	4957.1	4935.47	5217.22	6065.84	6287.12	8290.64	4800.44	5137.43	7511.37	5689.5	5511.67	4482.23	5783.5	5030.03	5481.56	5090.17	2351.42	5270.36
P09525	ANXA4	Annexin A4	14015	18437.2	14717.4	14611.8	11663.2	16748.5	14690.7	15712.9	14586.2	14789.5	11314.2	16138.4	16636.4	4440.67	17853.9	4616.82	8874.45	13036.2	6326.85	7761.56	7005.45	12242.2	8829.43	11233.1	16365.2	7518.57	53004.6	9647.98	20263.8	8355.71	11303.2	8503.25	4030.01	19953.9	16734.4	11736.1	6106.48	9431.45	22656	13034.5	19996.6	7750.37	10923.5	48681.1	23360.6
P09543	CNP	2',3'-cyclic-nucleotide 3'-phosphodiesterase	3947.14	2795.22	4491.12	5182.9	5363.93	5140.8	5191.33	5334.24	5521.74	4605.05	4317	4371.75	3901.98	2258.27	9425.3	2733.26	5203.85	2709.26	11303.6	4162.14	2214.43	5095.86	3340.19	5662.41	6127.97	2861.54	7140.91	3385.29	4998.2	4240.86	4998.52	3835.31	5306.99	4686.03	5134.8	5353.83	4188.67	4534.2	4788.5	4811.92	4118.97	3782.41	4418.36	5866.28	7323.63
P09601	HMOX1	Heme oxygenase 1	3644.52	2727.52	3438.89	4224.78	2595.07	3949.77	3579.69	3375.95	2739.74	3095.89	3512.18	3508.98	3394.34	4151.25	4435.98	4147.87	3362.58	3414	3185.31	3842.55	7959.1	5949.04	5593.62	9986.55	4937.96	3550.2	1785.21	3537.57	1656.02	9831.33	1734.19	2195.05	43489.2	2684.74	6932.48	5768.77	5082.77	1917.29	2339.66	2435.52	4584.53	3727.33	4871.56	1851.1	6917.69
P09603	CSF1	Macrophage colony-stimulating factor 1	3380.38	2357.37	642.569	2419.63	1804.7	3147.2	3093.94	3756.01	1793.91	2022.34	2771.69	3582.52	2063.08	825.533	6029.3	3119.25	1323.34	6829.67	14603.5	48141	1597.02	3181.02	2641	2006.78	6032.45	4450.31	2196.91	4676.43	1026.4	3202.41	208.144	896.107	4426.83	1787.01	4227.68	1153.13	614.779	1522.95	1891.7	2760.53	1877.98	303.973	2910.45	3476.37	1114.85
P09619	PDGFRB	Platelet-derived growth factor receptor beta	3715.96	3292.85	3518.29	4145.5	4602.33	3768.89	3848.18	3546.31	3733.78	3859.61	4423.05	3310.06	4603.15	5258.38	3203.04	4673.23	4289.75	5573.2	6346.81	6132.57	11437.3	2314.72	3423.2	5581.6	2892.86	5034.43	2723.19	3732.68	3730.46	7856.52	4357.17	6943.04	5291.6	2797.12	1915.9	3220.14	5991.83	4333.02	3468.09	5389.08	3455.68	4080.11	4316.84	3002.2	2266.45
P09622	DLD	Dihydrolipoyl dehydrogenase, mitochondrial	9138.58	9401.88	9748.8	7965.03	9070.92	7549.33	8647.87	7467.88	9268.61	9678.59	10357.8	8610.44	10696.3	6548.11	35251.2	6468.82	11189.5	5306.8	7776.91	5006.38	9401.01	6414.86	11636	12230.4	9551.32	13187.6	6250.38	10337.8	5291.87	11461.3	5942.07	5484.7	11884.4	6445.54	7527.28	9375.76	11125.2	8069.15	5827.98	5791.06	8950.17	10896.3	10497.6	5789.61	9897.43
P09651	HNRNPA1	Heterogeneous nuclear ribonucleoprotein A1	14654.8	10146.8	12956.1	10939.1	8003.14	12337.6	11353.2	8207.76	11967.9	14010.7	9958.2	14953.2	5842.08	3300.77	6990.14	4666.62	17537.1	4816.39	4731.42	4230.63	11469.6	9865.76	6148.17	14738.5	21593.2	9408.09	27530.6	6627.94	14116.7	4293.71	5293.84	6199.07	4789.71	15288.2	24060.8	17790.5	7310.3	6630.81	11896.2	8922.14	11219.7	5337.8	8425.17	16307.5	24950.3
P09661	SNRPA1	U2 small nuclear ribonucleoprotein A'	10292.9	6275.75	10576.8	11512.6	12213.5	12290.4	10580.5	10725.6	10642.2	10152.1	10619	10268.6	18739.3	11679.5	7915.82	20493.6	14483.1	12348.8	14320.4	12491	9322.75	21594	17374.5	23630.1	17651.1	19426.1	14310.8	10999.7	13016	8623.06	10495.8	11269.7	4429.95	14838.5	15493	15632.9	10880.7	11228.3	11106.4	9238.35	13657	14041.3	9326.47	9417.52	13736
P09668	CTSH	Pro-cathepsin H	2394.46	2164.7	2054.71	2791.03	2166.69	3290.33	2392.81	1464.19	2186	2692.11	2885.03	2420.13	2043.13	3650.36	3353.67	10202.4	5868.42	6447.87	5414.33	2734.2	6039.02	27920	10175.2	9430.83	7271.33	2651.84	11232.4	14740.6	17818.1	2443	11916.8	6188.12	8171	5957.45	3561.51	9734.53	5414.49	2720.67	15978.6	20155.5	9734.58	19227.8	6370.04	1774.48	7822.68
P09669	COX6C	Cytochrome c oxidase subunit 6C	16906	20167.6	12442.4	6212.7	6562.6	5389.59	7371.49	5210.3	5298.33	12410.3	14049.7	10314	21079.8	19859.2	29628.2	17044.3	13235.4	28913.9	15053.7	28270.6	15452.7	5189.97	12788.6	14513.2	10920.4	25252.4	5129.61	13540.7	5080.73	14303	4011.68	6260.67	9799.03	5693.74	7621.1	9391.55	6597.66	5844.39	5680.09	4678.63	6524.25	28895.9	17121.3	5593.73	7624.36
P09758	TACSTD2	Tumor-associated calcium signal transducer 2	2577.59	3749.2	2310.23	2788.81	2090.07	3580.3	2743.51	2962.28	2299.76	2415.48	1895.51	3146.74	15704.3	37792.2	50684.2	37755.8	10704.5	37827.9	46903.8	33682.9	8259.02	70826.6	27270.6	4699.79	5974.76	16817.5	7038.46	6631.96	53163.4	3407.09	75927.5	19947.7	9618.66	22271.6	24290.9	3028	21271.9	7303.79	51018	32881.1	17857.9	52293.3	31351.9	1921.53	1606.18
P09871	C1S	Complement C1s subcomponent	3812.89	3127.14	3783.87	3915.23	2376.59	4598.98	3135.94	3548.23	3801.98	3835.9	1943.86	4247.38	5867.81	1521.21	3982.86	2843.52	5617.6	5151.73	3920.33	4738.62	7376.85	1694.26	1030.57	6030.36	8163.85	3296.58	5080.91	4893.36	4660.79	5969.23	1568.86	2801.13	4216.66	4105.47	3413.67	5464.87	5662.53	2334.27	2809.62	3913.27	8618.23	2659.08	5932.82	2689.33	5842.46
P09874	PARP1	Poly [ADP-ribose] polymerase 1	6151.44	5068.76	6277.26	6328.15	4785.41	7030.65	6639.35	6657.23	6177.02	6250.41	4436.75	7509.88	4240.82	1368.81	5811.07	1766.77	8668.74	3703.88	1973.69	1813.84	4462.13	3839.15	2134.67	9656.1	11565.9	3194.51	8867.92	3806.88	5080.31	3255.83	2162.51	2137.21	13337.2	5144.65	30150.9	10212.4	2323.27	2307.38	6965.71	3198.34	5352.53	3531.94	3309	6376.08	18032.6
P09914	IFIT1	Interferon-induced protein with tetratricopeptide repeats 1	1023.47	1835.85	2288.65	1384.47	1574.49	2579.81	1642.45	1566.81	1784.1	1851.85	1687.32	2300.9	2560.36	1501.08	2284.64	1898.36	1886.05	2273.76	1456.56	1158.1	1273	1241.93	363.736	2591.25	2165.56	1031.14	3354.12	1512.83	1918.92	1941.12	1927.71	945.573	441.184	2675.7	1423.49	1364.13	790.849	1361.86	1085.16	1573.1	1591.08	1226.45	1584.28	2792.83	5382.89
P09917	ALOX5	Arachidonate 5-lipoxygenase	1597.32	1989.13	2179.59	1676.33	1361.48	1985.24	1828.43	1606.82	1696.76	1508.98	1134.41	1721.82	18081	4131.16	2323.24	3329.69	3811.7	21683.7	14484	13953.3	2267.73	5981.19	2794.33	12498.3	4671.6	7923.24	1533.82	2851.95	1816.24	2742.46	2125.77	1332.24	7426.23	2444.23	8947.48	3569.44	1861.96	2312.82	3718.45	3796.49	7165.12	3468.52	7996.34	3326.33	3799.34
P09936	UCHL1	Ubiquitin carboxyl-terminal hydrolase isozyme L1	5021.54	4418.31	4606.34	4963.36	7180.6	6300.01	5508.32	5533.76	4945.83	4957.19	5605.02	4221.92	4189.82	13511.1	39584.3	1152.18	5885.03	2975.54	84322.6	649.399	202390	1966.57	1.32933	2747.84	7590.36	4024.16	13175.3	3097.16	10011.8	5263.8	1544.47	1942.1	2056.8	6915.8	5393.92	4328.36	5188.72	5073.26	7369.59	6631.31	3643.73	2495.74	3626.54	10323.9	6929.4
P09958	FURIN	Furin	2858.13	2008.56	1346.91	1064.33	1523.4	979.58	3104.13	3742.4	1541.09	2298.41	2082.57	1705.5	587.416	891.195	5088.52	1114.57	2130.33	6074.23	4069.98	4660.41	19271.2	12990.3	2329.07	4374.18	142.914	1428.36	1813.86	952.06	196.3	2309.12	1212.53	2447.93	4819.12	1591.43	4240.98	3271.01	1542.69	4102.03	519.768	777.224	944.915	1840.13	3073.68	5896.55	3278.98
P09960	LTA4H	Leukotriene A-4 hydrolase	7843.79	6268.65	8106.96	8440.41	5504.47	10754.5	7268	7764.89	7825.95	8027.66	4825.35	9310.34	3729.92	2003.99	8352.75	2322.25	10528.4	2315.93	1570.74	1555.73	4142.37	5939.11	2485.75	7110.96	16653.6	2739.05	25731.4	6290.81	8748.26	2646.14	3072.09	4578.13	5244.29	9137.87	22924.4	11263.3	3886.59	5262.13	12263.3	7415.59	5611.83	4767.77	6152.47	14606.7	21857.6
P09972	ALDOC	Fructose-bisphosphate aldolase C	7937.58	2928.78	2874.71	8043.54	6446.09	8440.97	5728.61	8425.16	6645.73	5998.11	5856.11	7088.6	5620.93	2036.76	71384.3	3161.17	9431.25	16969.8	1953.16	3277.5	3253.01	9147.85	5281.89	7497.62	14699.7	4240.65	21899.2	6507.75	8976.69	3446.73	4550.89	2506.87	4141.79	5973.91	18443.8	12603.9	3995.76	7046.86	8735.15	6897.97	6757.1	4473.48	5733.29	12324.8	15971
P0C0L4	C4A	Complement C4-A	12092.6	11647.5	11701.5	10735.7	6188.33	13017.7	11072.6	10365.1	10854.7	12275.8	6695.28	14674	9063.68	4036.79	12508.8	21650.6	14905.2	16710.5	26854.6	26961.2	13606.8	20817.1	6173.74	11232.8	23072.7	18624.9	32659.1	26018.2	18043.5	9906.56	9236.48	8107.57	5736.46	19820.2	10604.1	8675.41	17918.1	7308.91	32242.2	32169.9	15932.2	17384.2	21241.3	48947.4	12928.8
P0C0L5	C4B	Complement C4-B	11343.2	7870.45	11816.5	11817.6	7108.99	15330.1	9401.71	10554	11802.1	11221.9	7234.36	14868.8	12235.1	7868.12	13176.3	14761.5	31523.7	13458.4	19953	17724.4	13942	8932.67	1064.21	7141.23	24193.5	4040.7	15805.8	28961.8	4817.04	6854.84	4641.37	3909.53	3342.66	13248.6	7980.87	13520.1	8237.53	5413.21	10968.4	9553.84	14257.9	13618.6	9771.95	26741.1	23927.3
P0C0S5;Q71UI9	H2AFZ;H2AFV	Histone H2A.Z;Histone H2A.V	115755	124188	97291.8	87002.6	86387.2	79457.2	98038.9	74091.3	90289.9	121030	89729.6	84182.9	98402.3	86819.7	74567.2	69247.9	77827.5	66560.6	82500.8	74397.1	48844.9	32841	56710.9	59123.7	76991.6	40213.8	49325.6	49257.5	45877.2	88918.9	50739.1	53903.2	186557	64920	111765	76968.1	59667.4	65828.7	64759	38122.2	62565.4	57742.6	47911.8	57779.7	67250.2
P0CG38	POTEI	POTE ankyrin domain family member I	145114	38233	173482	188563	233356	169426	236893	243552	215904	138998	189245	139239	105717	140925	1.10562e+06	85451.4	64616.6	190863	238360	184817	165548	20123.5	7170.23	5209.24	184800	636077	71735.7	69840.6	159486	275303	98437.5	155098	212154	165971	283076	91659.3	176219	120247	95423.2	128244	100224	206060	80908.7	328918	65611.3
P0CG39	POTEJ	POTE ankyrin domain family member J	60343.2	62737.6	64214.6	57765.6	59071.1	79735.6	66419.5	41239.1	70305.9	68907.9	56400.3	74446.1	73240.2	56193.6	93573	75566.2	82259.8	56485.4	109975	29098.1	72856.7	55131.4	39257.6	49557.3	53064.2	25910.2	43815.2	34776.5	54071.7	50655	43736.8	34824.5	154131	29908.2	101709	80905.2	49812.7	39707.2	39215.8	42023.1	47220.1	51768	32886.5	35027	65696.1
P0DMM9;P0DMN0	SULT1A3;SULT1A4	Sulfotransferase 1A3;Sulfotransferase 1A4	5574.74	3382.3	1671.44	2735.88	2423.72	2911.92	3548.12	2235.31	3668.15	2801.03	1531.26	3625.15	685.117	2422.89	4460.59	1297.28	3717.59	1629.32	1536.92	1621.9	7467.75	4337.45	1898.83	3836.65	2949.38	1987.35	13931.8	2115.8	5147.49	763.516	1598.43	1702.42	2674.05	3681.39	8045.15	1936.81	226.712	2367.03	2880.03	1410.42	5089.54	642.775	2168.87	8383.47	3524.15
P0DMV8;P0DMV9	HSPA1A;HSPA1B	Heat shock 70 kDa protein 1A;Heat shock 70 kDa protein 1B	30156.7	30644.9	30561.8	32763.2	29724.6	33732.1	32575.4	36467.4	32997.3	30337.2	29655	32827.8	17502.5	18714.7	38201.9	17794.5	23827.3	24239.7	23935.7	24619.4	27091.4	31416.6	35290.3	20650.6	25637.1	44289	51197.5	26373.8	39148.5	26681.4	30104.3	29255.8	14616.8	37387.6	20403.9	20767.9	24574.8	28897.4	32264.8	27544.9	26683.2	21175.8	23345.6	49621.1	25543.2
P0DN76;Q01081	U2AF1L5;U2AF1	Splicing factor U2AF 35 kDa subunit-like protein;Splicing factor U2AF 35 kDa subunit	7499.54	8451.08	8170.78	4753.61	3916.03	5080.74	4356.07	5141.58	4991.84	8189.37	7452.06	7561.58	3877.13	3422.04	3152.35	3526.67	6355.61	8376.82	2382.31	3041.04	2634.51	7789.94	10728.8	9897.38	6848.73	9484.7	8768.63	2988.1	4532.78	3580.19	5978.33	2486.31	5350	5229.65	7759.72	5397.2	3208.29	3043.39	4715.57	3892.79	3766.2	2239.67	3406.96	4976.56	7663.53
[truncated: 4,018 more rows]
