# Supplementary material for: Comprehensive analysis of tissue proteomics in patients with papillary thyroid microcarcinoma uncovers the underlying mechanism of lymph node metastasis and its significant sex disparities
Source: Front Oncol. 2022 Aug 29;12:887977. doi: 10.3389/fonc.2022.887977 (PMC9465038; doi:10.3389/fonc.2022.887977)
Supplement: Supplementary file 3 [file Table_3.xlsx]

## Sheet: Supplementary Table 3
Table S3. The DEPs between LNM and NLNM
Uniprot ID	Protein Descriptions	Fold Change	P Value	NLNM-1	NLNM-2	NLNM-3	NLNM-4	NLNM-5	NLNM-6	NLNM-7	NLNM-8	NLNM-9	NLNM-10	NLNM-11	NLNM-12	NLNM-13	NLNM-14	NLNM-15	NLNM-16	NLNM-17	LNM-18	LNM-19	LNM-20	LNM-21	LNM-22	LNM-23	LNM-24	LNM-25	LNM-26	LNM-27	LNM-28	LNM-29	LNM-30	LNM-31	LNM-32	LNM-33
A0A075B6K5	Immunoglobulin lambda variable 3-9	1.64602	0.0450383	9020.32	910.364	8908.12	2231.33	6419.79	3922.01	13788.3	2519.56	6153.37	734.578	4682.44	10720.8	18422.5	5098.23	10963.6	11364.5	8016.19	14719.1	4521.64	4416.11	15385.2	4184.51	9570.69	27269.1	5070.96	5981.65	8880.96	8494.87	16964.5	4634.42	17788.7	28140.6	15885.5
A0A0B4J1V0	Immunoglobulin heavy variable 3-15	0.503574	0.0420222	494.54	9630.46	3265.17	2509.3	11599.9	4812.11	7413.78	2568.82	6245.22	2413.27	10957.9	21516.6	13357.8	3736.84	1872.18	2092.35	2753.82	3520.54	987.393	2932.22	2489.7	3089.43	2744.36	8714.33	2463.72	2885.64	998.925	1149.09	6984.27	3919.97	1035.1	2230.42	4681.56
A0PJW6	Transmembrane protein 223	0.649856	0.0171127	4515.36	3591.29	6938.42	5308.41	4078.34	5095.43	5640.29	4257.13	2188.79	5176.4	3617.5	3454.88	2626.05	4044.41	8466.98	4080.5	978.005	2772.44	3706.68	2813.51	5758.67	2074.81	2317.17	2056.42	1532.76	2441.88	2305.09	1545.65	2140.79	7995.15	2721.22	1453.68	1660.24
A3KMH1	von Willebrand factor A domain-containing protein 8	0.592429	0.0183529	3709.95	1502.27	4032.21	3538.2	3890.86	7041.54	5336.17	5062.23	2676.31	11122.6	2313.8	7417.39	2706.28	3321.62	2748.37	2561.6	1602.02	1867.88	2516.91	793.139	5363.33	1104.34	3699.83	3003.05	1961.31	1906.72	1667.06	1476.25	1951.42	3674.9	3168.39	1726.3	3475.09
L0R6Q1	SLC35A4 upstream open reading frame protein	0.610341	0.00364986	8935.76	9404.73	4623.46	13100.2	9138.36	17704.1	10712.3	13911.3	9611.54	21543	11303.5	12605.9	8290.78	12093.4	5682.58	6252.96	4527.55	9981.48	5533.62	5806.56	11264.3	2581.66	5455.04	6245.53	4622.17	6971.24	4171.42	4127.3	5967.78	12813.6	7723.21	5316.51	4496.59
O00400	Acetyl-coenzyme A transporter 1	0.597332	0.0073999	5218.22	8772.02	4297.9	8759.44	6993.16	5712.1	4452.46	4849.89	10963	8779.75	17839.2	12113.6	5979.85	17761.4	4954.68	7020.32	4119.31	2922.33	6906.54	6032.85	4441.05	3157.08	3157.98	6364.79	3524.75	6711.41	3635.53	4674.81	4225.07	7950.44	4886.48	3648.29	5673.11
O00483	Cytochrome c oxidase subunit NDUFA4	0.50214	0.00408871	27770.3	33954.7	47507.4	4947.7	15548.6	34220.1	43722.8	51436.4	73925.9	11936.5	42934.3	26101.1	28465.4	49171	11991.7	29258.3	11688.7	18767.2	8933.77	9866.67	19781.4	10071.7	9624.52	16089.3	13078.1	16864.3	8707.44	9519.82	14796.5	46591.4	31820.7	13973.5	8883.59
O00571	ATP-dependent RNA helicase DDX3X	0.659497	0.0424006	2499.44	1228.78	6109.75	1572.65	4053.1	6606.39	3725.7	4666.81	5266.05	6515.01	5709.59	11647.9	7402.06	5551.99	10537.5	3477.07	6200.87	1769.43	1714.29	1049.34	1719.2	3541.13	4635.73	3744.46	2327.2	1967.29	4664.04	3029.45	4158.25	2948.09	3658.42	6753.71	9903
O14521	Succinate dehydrogenase [ubiquinone] cytochrome b small subunit, mitochondrial	0.369931	1.95692e-05	17619.4	12156.2	16378.4	15422.4	23895.8	13137	8610.8	13394.9	8935.79	7335.85	5543.89	11602.8	8705.43	14720.4	4766.41	8008.35	3918.6	4279.07	4054.48	2861.26	8247.62	929.974	4602.97	2155.52	2459.45	3473.13	2403.18	4028.88	4953.05	10711.9	4843.49	4445.96	3148.18
O14561	Acyl carrier protein, mitochondrial	0.63558	0.0124825	4562.73	3512.59	14308.8	4449	5521.26	5897.35	4060.9	3724.88	6658.84	7116.02	7073.86	5411.29	4478.04	3748.27	3435.97	3623.8	2501.87	1611.88	2698.27	3620.72	5605.46	3454.8	3645.65	3796.15	2451.39	3643.99	4667.34	3123.64	2719.69	3682.5	3532.96	919.536	4714.47
O14681	Etoposide-induced protein 2.4 homolog	0.566257	0.0328261	7750.17	10080.4	3035	11149.3	5159.91	22001.4	5579.67	12842.2	6899.92	3689.1	9205.51	10949.6	3899.62	15692.7	32057.5	5974.55	5183.96	7614.59	6340.6	5927.3	9643.44	4826.86	5219.99	4607.43	6244.88	2152.51	2207.86	3786.57	6633.03	8392.7	5690.03	9195.74	2730.81
O14880	Microsomal glutathione S-transferase 3	0.610003	0.0354331	30590.5	30692.8	22943.6	44437.8	16756.6	51879.2	70955.1	56804.1	35631.3	61166.9	34010.9	18392.9	10648.6	8526.19	9675.43	38862.4	12375	16577	17796.5	21939.6	15495.3	12145.7	9264.22	13407.5	9795.23	26498.7	25711.3	16020.2	12640.8	61131.8	35238.9	10700.8	13900
O14920	Inhibitor of nuclear factor kappa-B kinase subunit beta	1.64264	0.0128931	1411.2	2930.35	629.112	987.221	2295.42	1452.78	952.313	1540.2	859.579	1164.67	2541.95	1888.16	2742.85	2289.33	1631.67	1204.91	1641.11	1399.57	2933.79	2848.93	5728.44	1557.65	6548.37	3180.92	1429.62	1794.19	2077.9	2124.65	2114.23	1491.08	2496.9	2019.23	3794.74
O14949	Cytochrome b-c1 complex subunit 8	0.333422	5.06658e-06	41250.4	36530.5	47452.8	18180.6	21492.8	44151	32340.2	47288.9	18749.1	41740.8	28307.2	25236	21254.2	23657.4	9241.01	13949.7	8134.34	11327.7	6294.11	10221.3	11182.6	5567.32	10849.4	6700.29	5992.37	7857.1	8752.29	7815.31	5844.59	21697.6	15336	8629.41	6233.49
O14958	Calsequestrin-2	0.399503	0.0169908	9239.33	10613.8	25103	6877.34	52810.8	27341.9	2893.21	13146.8	4891.42	7740.25	8859.66	13819	7271.14	9643.3	13415.7	1757.22	8740.03	945.004	4317.7	1871.62	6613.73	5744.65	10130.4	9559.79	3699.96	2261.52	5542.63	4247.92	7508.36	4931.54	1388	8396.93	7126.45
O15020	Spectrin beta chain, non-erythrocytic 2	0.542971	0.0216319	1117.94	24272.4	36498.8	10869.9	24219.2	33045.7	38498.2	17677.2	90332.8	22465.4	20303.5	30885.8	43143.9	22331.2	15487.3	12277.1	13751.8	27687.4	17724.4	15849	17662	13329	12059.5	10610	12619.2	12982.2	12490.1	12439.4	17142.6	10092	9658.67	23467.2	7819.56
O43272	Proline dehydrogenase 1, mitochondrial	0.444835	0.00533394	13930.1	7236.28	2273.25	8404.39	1872.8	6784.73	6423.08	4473.01	16515.8	6437.71	3847.1	4633.04	2394.76	5117.09	3013.03	3695.92	1904.77	2536.21	2194.79	3803.46	912.151	1699.23	3127.15	1884.1	1232.91	1536.07	3214.83	983.682	1951.46	5035.04	6196.58	2395.52	2726.88
O43493	Trans-Golgi network integral membrane protein 2	0.584342	0.00301833	5703.81	5966.12	5451.2	13607.4	6713.08	3346.61	4509.2	3736.35	6804.12	5891.68	5290.7	3923.33	3625.32	4855.76	2530.42	4140.76	3760.38	1018.41	3569.02	3263.61	5067.26	2240.85	4181.1	2936.35	2422.81	3132.05	3174.27	2767.34	2529.65	5800.87	2415.47	1507.17	3391.86
O43521	Bcl-2-like protein 11	0.407322	0.0473616	3163.18	3332.98	5058.54	1853.28	2630.38	7612.17	1924.93	5970.91	23865.9	3564	2633.64	4020.14	1434.73	6618.63	3117.21	1537.52	926.262	2134.65	1862.49	3165.06	1440.42	1585.57	2529.92	2460.05	1738.84	2634.59	870.342	1913.55	827.653	1122.56	1447.6	3313.69	1339.93
O43583	Density-regulated protein	1.5787	0.0496717	2319.42	1439.17	5213.26	1396.1	5839.59	3496.07	2328.51	1449.95	3763.25	4169.53	2786.86	4315.9	6531.23	2279.87	15231.5	6291.19	12498.7	1679.85	7521.74	3218.48	3574.86	8166.69	12048.6	14321.2	5125.33	3254.22	7619.22	7919.06	9715.21	4631.83	6196.72	11989.7	13890.4
O43633	Charged multivesicular body protein 2a	0.543074	0.0422157	8117.04	5508.54	8639.27	11352.9	5998.3	10777.9	12008.2	32970.7	42092.8	9002.6	15954.6	7255.31	5929.11	5926.05	10101.4	6269.64	5396.06	9648.95	7989.31	6938.8	5211.04	7218.37	8204.35	6976.59	3665.3	4031.02	5972.07	4523.23	6445.76	5393.81	4973.39	8047.97	8672.58
O43676	NADH dehydrogenase [ubiquinone] 1 beta subcomplex subunit 3	0.584459	0.0087245	10048.6	18774.1	25140.4	10563.9	10534.3	17341.7	3274.67	8132.81	11621.2	17719.9	23283.4	14416	10815	4997.37	3454.9	4393.06	7406.05	2267.87	6480.62	4927.83	9705.86	4881.27	10430.7	10430.4	4574.99	8521.85	7292.75	7002.85	5614.96	8606.85	6916.25	5208.71	8206.75
O43772	Mitochondrial carnitine/acylcarnitine carrier protein	0.632832	0.00346978	6003.58	5873.55	3926.53	8096.82	4868.21	6790.64	9062.23	8953.19	4742.74	9412.06	6418.24	7065.94	4491.11	7564.69	2050.74	7859.63	2105.3	4343.95	2723.97	3461.51	8141.99	2106.89	3533.96	3666.86	2962.08	3555.22	3974.19	2701.95	2684.67	8198.33	4929.98	1967.81	3755.24
O43819	Protein SCO2 homolog, mitochondrial	0.588003	0.0307827	8811.36	2011.72	3718.84	6956.34	5154.7	5156.87	7901.42	10105	3021.31	16789.8	5632.83	6368.87	2439.7	7300.55	1063.34	5482.34	3399.34	2382.78	2617.69	3203.37	3863.95	2006.7	2227.81	2540.35	3335.2	2917.1	4049.91	4317.3	2399.06	11110.9	5391.62	1090.24	2614.8
O60704	Protein-tyrosine sulfotransferase 2	0.584361	0.0282693	2453.77	4936.83	6713.7	2830.83	4145.18	2213.6	7194.29	5054.7	7044.15	3413.48	9903.55	3909.86	2284.29	15247.7	5128.89	4751.98	1680.31	4849.23	3271.66	3201.24	1517.34	2753.82	1210.18	2435.52	2550.47	8445.27	1895.73	3724.31	1519.23	2489.06	3815.93	3545.08	1673.65
O75044;P0DJJ0;P0DMP2	SLIT-ROBO Rho GTPase-activating protein 2;SLIT-ROBO Rho GTPase-activating protein 2C;SLIT-ROBO Rho GTPase-activating protein 2B	0.164159	0.0496011	570.881	795.667	2361.58	618.677	605.207	14108.4	490.697	11332.1	490.821	10669.7	7.78192	919.172	1232.97	24210.7	904.457	775.363	875.742	507.771	1057.76	636.889	1360.52	804.195	692.714	796.1	677.442	580.441	141.68	181.658	636.812	622.113	512.982	472.516	1283.46
O75110	Probable phospholipid-transporting ATPase IIA	0.635776	0.0180974	5724.37	5255.6	5706.37	6551.34	5488.88	6732.32	9483.51	3970.64	4766.14	6011.65	1570.42	5012.59	3863.45	15113.7	4091.8	3300.41	2912.77	3926.25	4963.88	4633.79	1331.8	3628.83	2670.71	4247.7	4667.48	2817.72	3340.53	2669.4	3519.45	6674.36	3484.31	1553.71	3048.56
O75155	Cullin-associated NEDD8-dissociated protein 2	0.384568	0.0464803	1057.21	1220.04	5188.93	1839.04	1552.48	14108.4	1760.17	3639.29	2492.82	862.041	10957.9	1421.14	13461.3	1797.2	2027.28	683.119	960.575	907.407	591.592	1567.68	2525.87	1101.58	2718.49	1373.17	1094.35	1160.29	1209.24	606.096	1314.67	975.358	1836.62	3173.46	1381.14
O75175	CCR4-NOT transcription complex subunit 3	0.342026	0.0374287	2175.46	1208.21	6903.54	638.315	2127.63	14108.4	1095.73	11332.1	22621.1	2698.31	1167.47	3878.71	4845.75	1616.28	4027.5	807.224	2520.17	994.289	1995.65	1428.97	2506.7	1936.52	2258.71	2896.26	544.9	1004.72	1325.98	974.377	1600.9	679.53	1469.53	2367.86	2981.85
O75309	Cadherin-16	0.48844	0.0240931	2010.29	9541.8	19989.6	4817.68	11282.6	2962.41	5950.26	6492.05	7482.45	4750.19	20640.2	4624.52	5765.56	24617	5365.73	4877.64	5205.32	5204.13	3180.82	10968.1	2931.55	2122.1	2671.33	2908.7	6632.82	13106.7	1970.69	2575.06	1651.62	2326.93	2559.91	3306.32	3173.15
O75352	Mannose-P-dolichol utilization defect 1 protein	0.552624	0.0147474	14483.9	13994	4892.02	18282.5	11515.2	15627	8755.99	9404.93	7179.29	23529.6	38454.5	27583.4	8931.2	21150.4	2065.3	9444.46	4687.89	3953.78	10119.9	7367.32	13150.2	5197	7630.49	9270.44	5800.58	9292.96	7292.1	7792.27	4654.9	12482.5	8307.94	2997.51	9508.25
O75381	Peroxisomal membrane protein PEX14	0.59727	0.0190402	6362.31	5909.7	9971.78	7909.46	3866	6483.76	4090.56	2829.49	13932.2	6042.8	8499.99	5267.17	2926.19	6074.9	979.667	2558.37	1745.12	4120.52	3435.85	3576.23	8254.46	1983.89	4351.28	2367.72	1302.58	2744.63	3755.46	2413.45	2490.68	5236.56	2531.22	1278.93	3812.2
O75787	Renin receptor	0.623534	0.0193567	2086.81	2099.08	2125.51	10463.9	1321.48	2463.01	3968.35	6987.79	4589.01	4567.01	7937.15	4969.93	3450.06	6659.2	3146.85	3446.35	3741.96	2856.26	2184.4	2091	1730.73	2580.26	2065.73	1296.78	2992.02	2344.89	3295.73	3030.04	2606.63	4076.7	3291.73	5751.8	1246.37
O75976	Carboxypeptidase D	0.619893	0.010926	5428.86	4992.8	2350.7	10707.1	3281.06	4145.29	8469.32	6791.92	5524.83	6627.71	5122.35	2304.43	1690.81	5365.26	1599.91	6909.86	2530.14	2693.24	4382.21	2891.06	2981.59	1921.12	3952.71	1873.82	2300.9	2766.8	2898.99	3777.63	2370.96	6268.55	4071.41	2069.18	1695.87
O76011	Keratin, type I cuticular Ha4	0.401947	0.00248754	121988	62905.7	25649.2	50885.8	33486.8	31431.2	115469	69831.8	27940.5	67834.1	46777	18025.6	14198.5	33447.1	32834.3	19046	14803	9710.36	18577.1	20220.7	17574.5	17177	7843.96	9171.54	22639.7	19483.1	27838	27949.9	13435.9	35280.5	31322.5	15016	4314.62
O76015	Keratin, type I cuticular Ha8	0.504043	0.00813272	92919.3	57322.7	29216.6	43135.8	53098.3	70301.9	181574	90108.6	27275.9	107815	86380.7	26756.1	36859.2	25842.3	35126.9	23402.8	52580.3	22093.2	32475.3	48889.7	18202.7	34614.1	9160.74	35656.1	46796.2	12473.3	43857.7	50351.5	25820.5	35069.2	31420.1	24324.2	22030.4
O76076	WNT1-inducible-signaling pathway protein 2	0.542353	0.0152324	3365.64	3048.78	15424	1476.98	5006.52	13472.2	13193.7	7982.09	6085.83	13328.9	5903.65	5980.74	3339.17	14491.1	4020.19	2716.27	5848.18	9888.26	1381.43	5703.98	931.49	3860.88	4038.73	1804.12	6664.42	2825.55	3592.35	3887.5	6480.42	4260.64	3268.75	3744.28	1312.12
O94766	Galactosylgalactosylxylosylprotein 3-beta-glucuronosyltransferase 3	0.623974	0.00919538	5566.8	4621.85	2795.99	7945.4	3559.23	9881.5	3735.78	5578.5	5863.98	10552.2	10946.2	12051.2	2961.47	6393.04	2310.72	5397.6	3753.51	2636.2	6617.25	3880.22	4988.27	2785.83	4755.49	3936.44	2547.61	3240.42	3346.08	3748.35	3008.69	5962.34	4066.22	2550.22	2956.45
O95084	Serine protease 23	0.337694	0.0338136	5395.07	29456.2	20388.5	4155.47	1730.5	12661	49660.9	67919.4	1907.98	14376.1	10102.6	3385.01	7475.34	39099.4	3105.26	5120.61	4954.19	19875.3	5184.68	2582.11	2494.31	7220.89	3752.25	1288.56	5409.6	2714.41	3206.78	5961.53	11203.9	6338.98	3927.97	2633.91	5481.04
O95139	NADH dehydrogenase [ubiquinone] 1 beta subcomplex subunit 6	0.616827	0.00965519	32799.4	41877.9	79115.2	34128.8	31279.6	26322.1	21613.7	21366	30083.1	32029.4	42380.2	33853.7	18364	63605.4	10533.2	18245.5	12292.4	20619.6	15656.2	24029.1	27816.9	15593.8	24249.8	18256.2	19504.3	20493.4	17182.5	16401.4	15495.6	26996.8	20756.9	15763.7	20418.1
O95167	NADH dehydrogenase [ubiquinone] 1 alpha subcomplex subunit 3	0.486166	6.31611e-05	11799	15995.5	16499.9	7624.48	11108.8	10421	8389.94	6560.75	16993.4	10717.3	11009.1	9767.2	8350.84	10351.1	2519.67	5375.89	3404.95	4926.42	2964.02	3839.79	8035.44	4758.35	4784.35	4033.2	3592.17	6109.22	4284.63	4096.68	3989.27	7006.39	5372.76	3265.03	5305.37
O95340	Bifunctional 3'-phosphoadenosine 5'-phosphosulfate synthase 2	0.598298	0.0100914	3658.26	2821.13	6733.56	4494.86	7548.19	13071.6	5996.23	7954.94	6728.1	4209.43	2533.69	5435.41	7140.59	4585.03	12637.1	2552.38	3987.84	1406.49	2733.56	2517.93	689.45	5055.99	2582.19	5994.25	3740	3012.68	4376.69	2769.88	3153.52	3055.3	3433.1	5729.1	7236.25
O95563	Mitochondrial pyruvate carrier 2	0.610745	0.00394947	12713.2	10827.2	19370.5	17805.1	8894.04	14155.8	15409.7	14425.8	7569.89	14787.8	10408.7	9156.77	3972.32	9117.4	3475.27	11022.3	3373.75	8484.44	6750.74	7763.39	5216.04	4131.71	5382.62	5095.28	4598.49	9096.7	6965.69	6643.32	5238.55	15564.6	7136.18	4275.5	4852.18
O95819;Q8N4C8;Q9UKE5	Mitogen-activated protein kinase kinase kinase kinase 4;Misshapen-like kinase 1;TRAF2 and NCK-interacting protein kinase	0.48493	0.0369759	4652.5	2920.34	4026.94	3026.4	4491	19021.4	4288.5	15280.9	700.341	21944.4	15914.9	4454.11	5367.81	2083.88	5422.32	2941.17	2864.87	1926.73	3814.12	2729.46	3106.84	2977.19	5722.17	4418.12	3203.74	1140	4499.49	3772.81	3196	2973.4	3185.65	3043.4	4786.4
O95858	Tetraspanin-15	0.652734	0.0194724	2070.57	5127.69	4536.01	4989.29	4586.85	2462.67	4592.38	8621.57	6289.38	2743.91	8287.65	4535.6	6646.38	2577.23	4527.01	2635.05	1497.64	5341.45	3604.43	4032.69	2819.96	1427.59	2506.73	3065.49	2840.97	5394.05	1353.8	1846.88	2013.03	1771.58	2091.81	5856.7	1169.05
O95931	Chromobox protein homolog 7	0.522387	0.0204492	4232.21	4923.01	3568.72	7518.48	5060.37	9556.55	4261.9	4538.24	4730.69	10093.6	23779.7	16930.9	6064.98	10786.8	3594.47	1364.58	3756.23	3415.07	3091.8	5276.52	5764.57	3820.16	4968.7	4267.4	2602.13	4803.33	3838.61	2456.08	4019.78	2419.31	2630.28	4198.91	3767.29
P00491	Purine nucleoside phosphorylase	1.57917	0.0415997	4018.66	1226.24	6786.15	1867.8	5865.06	1443.82	4177.58	4321.54	4186.45	8775.23	3107.21	5061.05	11472.7	4657.06	8370.47	4335.7	8715.05	3213.02	2538.4	5213.83	14370.8	3672.29	20950.6	11229.8	3919.13	4964.85	10934	11992.5	10071.3	4477.98	10484.5	4378.53	8957.08
P00533	Epidermal growth factor receptor	0.656577	0.0480376	2556.06	4080.44	11251.7	3866.61	2807.11	2600.32	2537.13	2442.02	4196.01	2522.79	5194.69	2167.59	2709.18	3255.11	1740.64	2416.54	2797.26	1971.21	3952.79	3750.58	2668.38	1710.71	1469.9	1617.75	2329.88	2328.67	2164.58	2857.79	2102.48	2694.52	2559.36	1407.58	960.426
P00761	Trypsin	0.481037	0.00355782	104907	237091	130705	222002	77162.1	111387	13346.8	83791.7	173388	55889.9	85561.9	79896	58030.6	110229	76565.6	41318.1	23994.4	42969.1	34391.2	48437	62064.4	38644.6	102001	35102	43223.2	47219.9	76617.4	39525.5	35206.8	48163.7	28203.9	49454	31763.8
P01833	Polymeric immunoglobulin receptor	0.381292	0.000763564	2299.5	2940.33	6041.75	2895.9	8086.6	6440.32	9530.94	11825.4	6740.43	12472	2559.98	4753.1	9686.94	2383.66	2155.1	7576.79	835.446	3187.9	3190.95	895.209	3201.26	903.895	1257.48	1746.57	1047.7	2003.31	2184.66	1170.91	4043.2	768.266	999.725	3456.28	5550.59
P02533	Keratin, type I cytoskeletal 14	0.532497	0.0190749	54133.5	34695.5	15746.4	50558.5	19345.6	23797.4	86504.1	39334.5	38580.6	40132	30013.9	10611.9	8439.94	14033.3	13343	11719.7	12570.7	7193.32	11379.1	14782.5	19728.5	25065.8	8127.39	23354	19984.9	10903.9	15233.8	14559	13437.5	23041.9	37422.1	6078.65	2078.9
P02769	Albumin	0.371442	0.0266423	8086.59	8293.67	85585.6	7430.71	19285	14715.4	22338.8	16212.7	34481.4	10754.2	884.723	13568.5	16882.2	12575.1	29554.6	4321.79	5986.97	17246.2	8017.06	7680.09	7065.93	3718.62	8870.2	8436.7	5809.03	4410.2	4649.25	4418.75	4745.25	3322.01	4079.39	11700.6	4539.29
P02786	Transferrin receptor protein 1	0.652799	0.0120999	7724.65	4500.1	1066.08	5982.74	4541.48	7890.74	6970.96	6460.67	6097.68	11862	6836.98	10409.7	8471.88	8400.47	3102.88	5069.71	2285.09	2963.19	3981.25	2955.92	4427.6	2225.37	6479.7	5472.49	3323.27	2190.74	2874.4	3747.26	3919.97	8583.77	5477.12	1760.16	5772.49
P03886	NADH-ubiquinone oxidoreductase chain 1	0.539042	8.5232e-05	3800.66	7519.34	7432.58	3180.58	4511.88	5020.54	5127.52	3514.01	5323.64	4606.06	9272.11	5548.96	4612.47	6232.95	2761.17	3236.7	1993.63	2287.42	1830.28	2908.05	3797.16	2374.15	2676.9	2120.42	3018.41	3063.55	2792.6	1710.68	2211.31	4057.21	3373.3	1640.39	2599.36
P05141	ADP/ATP translocase 2	0.617831	0.00759598	47508.6	34997.3	30387.1	55747.4	28839.8	58381.4	57593.2	57431.2	22819.9	48011.7	23571.4	32458.4	22067.2	40412.1	11534.5	51969.2	11968.4	20032.9	17292.9	17074.8	35150.2	12821.5	20539	22631.3	15594.8	25787.7	18533.1	13594.6	18702	62211.8	32752.6	12445.5	24486.2
P06132	Uroporphyrinogen decarboxylase	1.69972	0.0216309	639.05	1727.72	5860.32	2457.57	3624.95	1141.5	1169.89	986.363	2394.42	1318.06	567.195	1208.8	3562.77	1.7957	5740.06	1230.97	3264.84	6232.03	6620.77	2786.77	7453.7	1960.75	4009.46	4464.84	1939.58	4275.36	4989.88	2727.81	2207.19	873.051	2086.69	2858.92	3537.57
P06865	Beta-hexosaminidase subunit alpha	0.654959	0.010452	3482.49	5941.57	2157.87	8087.64	4059.35	3702.67	8851.9	12380.4	14130.9	6863.54	7244.9	4887.49	7015.26	7512.08	8140.56	7731.71	3993.48	4515.85	2292.55	3762.88	2924.06	5144.6	2060.99	5461.18	4443.46	8074.81	2976.95	4073.38	5296.94	3914.96	5342.56	6028.78	5305.47
P07093	Glia-derived nexin	0.443336	0.0459005	6969.88	4395.13	32990.5	1107.16	3451.87	13776	20290.9	21183.7	4160.68	3102.07	21795.3	1773.89	3367.9	7667.75	6056.01	3834.49	3402.07	16975.3	1826.03	995.67	1424.5	4115.24	1546.3	1655.07	5325.7	2138.68	3599.4	7465.29	8213.21	3321.07	3705.69	2400.8	1771.76
P07910	Heterogeneous nuclear ribonucleoproteins C1/C2	0.628188	9.58911e-05	25373.5	19234.9	19005.8	31169.6	27368.2	21323.3	21727.1	22685.1	20993	33065.9	36155.9	30117.3	21732.9	33602.5	19790.2	11508.6	15089.4	19672.6	10891.8	18936.4	8541.77	16986.4	18965.9	19880.3	16902.9	18397.3	12310	8408.95	17562.3	9616.72	10669.6	16218.9	18411.3
P07919	Cytochrome b-c1 complex subunit 6, mitochondrial	0.523822	0.00140222	22762.4	19124.8	44375.8	35081.2	12400.8	36990.7	36463.3	32341.9	14516	31328.2	22869.8	12688.3	11272.1	33565.3	4851.02	19939.5	8137.54	16193.7	13534.8	11484.3	16793.9	8306.53	11420.6	9452.25	11395.2	12252.4	12931.9	9592.14	10013.4	26469.6	12989.1	5201.32	8535.79
P07988	Pulmonary surfactant-associated protein B	0.307804	0.00899457	36191.4	701.287	49156.2	44650.2	7831.6	42399.8	87074.2	77254.9	4093.52	12572.4	8892.21	17294.2	15174.3	9860.9	36540.5	7386.01	3151.17	1352.37	3098.71	3384.97	3142.73	8978.53	3733.64	6732.46	10001.7	3278.82	8971.69	19129.4	22227.4	6305.92	17362.6	11150.5	4474.86
P08174	Complement decay-accelerating factor	0.485622	0.0137915	13379.6	38835.2	16612.9	7272.6	5100.28	48245.6	21723.8	25946	4465.63	30287.9	23566.5	8439.15	4824.04	29292.5	9076.32	6021.86	5415.46	14117.5	12802.4	9796.65	7381.55	5613.49	6258.13	3561.65	8026.79	5357.55	7440.4	12849.5	8200.22	13230.5	11866	7385.99	2545.42
P08582	Melanotransferrin	0.638256	0.0378241	2975.45	5057.55	4451.7	2946.68	2081.02	6056.71	5528.26	8392.77	3803.04	5795.3	6933.11	2344.11	4282.71	6165.45	3199.99	1907.73	6924.53	2611.4	1966.09	1677.8	1611.12	1793.99	3160.05	2249.99	1864.02	1661.29	1104.89	1593.41	2977.02	8623.25	4001.5	9451.66	1016.33
P08727	Keratin, type I cytoskeletal 19	0.575515	0.0429355	157769	75986	31378.8	114898	29329.5	37568.2	135383	90564.6	26534.2	93011.4	62233.5	16157.9	17328	45744.7	30987.2	32809.2	42816.3	11963.2	29450	26747.2	34299.5	69796.6	10766.2	17998.2	31053.6	26539.7	40255.6	43492	35346.7	70279.9	94722.3	15988.9	4899.09
P08729	Keratin, type II cytoskeletal 7	0.598778	0.014795	121019	90131.8	40360.6	144844	33239.2	48595.9	100719	89390.8	42704.4	120542	81302.3	23313.3	29867.3	68834.4	49116.9	32089.1	60716.7	18437.5	32639.4	35767.1	35380.2	68922.6	12429.2	21379.3	43584.9	47961.4	56765.5	48394.8	41406.6	69276.7	94707	24540.2	11592.6
P08842	Steryl-sulfatase	0.50747	0.0205522	6591.05	5741.39	10541	18898.8	18174.7	9184.73	2514.84	8841.66	2281.76	6960.05	2889.92	2582.22	1489.31	11257.8	5583.01	3628.82	3198.12	2518.07	4148.88	2569.79	2519.37	1659.8	1106.94	2011.69	2511.74	2421.89	2726.51	4426.99	2550.47	5438.12	3407.86	8897.7	8570.02
P09001	39S ribosomal protein L3, mitochondrial	0.539077	6.92045e-05	7026.78	10947.9	13817.1	11509.9	9127.15	12964.6	11063.9	13511.2	14624.1	7518.72	14650.6	19036.8	7249.71	22168.6	11932.2	8359.23	5073.65	6004.99	6189.3	4211.31	10294.5	4700.61	5886.68	5215.45	5832.47	7505.78	5388.23	3376.62	9299.68	7134.49	7058.55	7432	6237.87
P09496	Clathrin light chain A	0.421786	1.10518e-05	18476.9	13568	9879.46	30623.5	17957.4	17134.3	18957.5	15508	29395.2	16123.3	15713	19684.6	14517.5	13737.4	6167.96	6957.32	6266.95	7426.65	8921.34	9835.66	9605.59	5938.1	4610.7	6809.29	5895.44	5017.47	6095.15	6781.12	7116.99	5915.51	5674.88	4387.57	7417.16
P09669	Cytochrome c oxidase subunit 6C	0.55078	0.00621924	21079.8	19859.2	29628.2	17044.3	13235.4	28913.9	15053.7	28270.6	15452.7	5189.97	12788.6	14513.2	10920.4	25252.4	5129.61	13540.7	5080.73	14303	4011.68	6260.67	9799.03	5693.74	7621.1	9391.55	6597.66	5844.39	5680.09	4678.63	6524.25	28895.9	17121.3	5593.73	7624.36
P10415	Apoptosis regulator Bcl-2	0.324606	0.00610093	5727.67	3494.13	2631.9	6283.31	5437.46	7491.97	5430.41	7112.86	8012.12	8709.19	24095.7	12955.1	6433.09	27030.2	3056.58	1343.04	1153.47	3111.47	1294.2	3004.85	6772.01	1533.23	1877.75	1821.36	3326.56	3585.35	3419.16	3266.68	1305.39	2096.28	2714.05	838.947	1703.95
P10515	Dihydrolipoyllysine-residue acetyltransferase component of pyruvate dehydrogenase complex, mitochondrial	0.545741	0.00477848	18951.5	10554.5	40466.9	16223.5	12952.1	18812.5	30865.9	29730.4	10562.1	17754	21237.3	14915.7	10395	42838.8	9731.43	13751.3	6795.8	11551.6	10277.5	7746.6	15543.8	6360.31	10095.8	8389.02	9340.25	13000.7	9750.12	8646.95	9801.16	22766.8	12359	3533.48	8559.67
P10586	Receptor-type tyrosine-protein phosphatase F	0.283786	0.0180131	3447.68	3287.86	5225.65	4537.53	2428.77	2798.14	21350	29495.6	7376.32	6689.04	5784.42	2730.18	1570.74	13889.1	1669.75	1427.76	2899.34	1240.88	2280.33	1909.63	655.457	1859.02	1608.69	832.939	1540.58	2728.62	2244.7	2447.39	1041.89	6696.17	1761.59	1016.58	1280.58
P13598	Intercellular adhesion molecule 2	0.546191	0.00669695	4048.2	4537.37	3330.24	7098.72	4741.79	8281.14	2892.25	9534.04	6912.28	7897.21	10300.9	19616.5	6255.25	9156.92	4082.24	5069.51	3084.5	5863.55	4698.27	3376.65	5779.66	2590.78	5100.43	3458.96	3364.1	4823.22	2385.87	3512.71	2908.26	6134.54	1148.74	2368.04	2548.71
P13645	Keratin, type I cytoskeletal 10	1.80757	0.0133436	7090.62	1859.41	2018.81	3691.44	7279.55	4418.1	18033.1	10593.2	9472.57	5258.69	20800.6	6921.44	4704.03	7999.9	6201.28	3981.59	12240.1	14028.6	19251.7	15446.8	23778.7	19303.7	22871.1	21910.2	29376.9	6125.94	17504.7	6879.98	2557.84	10933.8	3335.61	5610.28	6608.33
P15328	Folate receptor alpha	0.436694	0.00582934	1002.36	3413.57	8213.2	17687.3	8176.09	5817.09	17437.7	12134.6	23259.3	1550.15	5688.8	7533.55	6805.67	6833.28	3884.01	6994.95	3334.15	3463.58	6000.2	4925.2	5672.18	2926.61	1282.09	2607.07	2761.95	5653.3	3073.39	1871.24	3380.45	4201.58	3859.01	2889.66	2877.07
P15941	Mucin-1	0.52058	0.0356599	6557.59	1386.63	3547.49	4713.64	2123.28	13122.8	3112.56	5316.34	3031.6	14820.6	3611.86	2239.86	3286.87	12887.7	3428.65	2345.17	1409.27	2049.26	1608.62	3478.98	4681.81	2306	4839.04	1102.17	1674.85	1621.74	1808.28	2623.86	2881.06	4845.74	3787.08	2389.42	899.916
P16260	Graves disease carrier protein	0.548229	0.0375803	1137.97	3166.69	2164.85	10430.4	902.736	8029.88	5028.78	7019.97	3938.89	11136.9	4982.05	864.33	2160.67	6547.79	1523.93	5200.19	1823.72	2799.02	2615.49	2258.53	1113.97	1954.17	1556.12	1779.53	1082.2	2053.42	2435.64	1520.33	1458.45	8699.18	4450.48	1877.16	1591.66
P17301	Integrin alpha-2	0.567898	0.016801	4539.67	10503.8	2497.38	6472.72	3471	10413.6	7366.82	9048.55	10481	2621.62	2259.09	3212.35	1944.76	6019.56	945.204	3562.57	2934.35	2944.02	5193.28	2831.12	2819.13	1751.91	2301.03	2012.67	2767.44	2108.86	2724.28	4120.92	3034.71	6022.13	4600.07	790.504	1170.48
P17342	Atrial natriuretic peptide receptor 3	0.264076	0.034774	1200.01	655.878	13303.1	5922.76	1845.95	9421.61	51327.3	42447.7	19084.7	8322.33	4388.89	3698.06	4176.91	15085.8	3342.16	3008.56	1399.6	4942.13	2726.87	1489.53	5184.57	1268.09	3895.6	537.418	613.204	10681.8	632.639	676.116	1240.98	3355.37	3865.57	5278.96	493.849
P17405	Sphingomyelin phosphodiesterase	0.533851	0.0101302	3943.42	4204.6	3054.84	2258.59	3426.55	1375.41	7743.57	9807.29	6613.02	3568.69	3501.78	3057.28	2277.03	3216.47	4844.81	2239.34	1420.15	1016.19	1662.31	1407.89	1215.19	1717.03	1031.35	1945.43	1047.36	3801.15	1395.8	1713.96	1178.88	2191.35	4912.47	5901.54	1301.44
P19013	Keratin, type II cytoskeletal 4	0.519149	0.0047373	76803.7	50375.7	27299	107408	33441.4	49426.3	54530	69087.6	25983.3	144062	67538.1	29862.5	27932.2	53587.6	30798.9	25769.1	41760.7	15395.7	28083.6	29682.1	23266.6	43295.9	9079.2	23974.3	29650	36784.9	29364.4	26920.8	28388.2	48227.6	44245	20531.2	10514.4
P19440	Glutathione hydrolase 1 proenzyme	0.51847	0.0128725	7674.46	7419.97	9477.01	17527.4	7965.32	6820.14	29025	33720.9	16426.7	9787.63	12490.3	4612.57	9681.93	6356.3	3917.32	14813.6	5047.96	6612.45	8109.81	9382.49	4356.06	2443.92	2712.85	5237.86	5262.78	5442.97	7404.72	9447.09	5163.55	10190.8	8820.85	3862.26	4492.88
P20062	Transcobalamin-2	0.46986	0.0431654	610.99	1504.73	1527.39	1292.42	2568.73	11685.3	4824.97	4265.74	2413.9	2552.19	2284.86	2544.48	1000.15	2879.74	968.635	640.737	1273.63	1128.43	1378.41	1484.28	573.37	1132.45	1149.52	1181.32	873.147	1307.34	1501.95	1011.55	1316.11	1363.44	1717.27	2349.21	360.763
P20292	Arachidonate 5-lipoxygenase-activating protein	0.273585	0.000367089	85619.4	26720.6	19401	28124.9	24513.3	90284.8	26972.2	34451.8	24555.7	47876.5	38026.1	56092.3	46334.8	28574.6	8719.95	5467.85	4477.19	13281.7	7379.33	7336.54	34316.9	3241.16	12177.7	12300.5	3139.07	3408.52	6485.43	7846.98	10120.6	8490.27	12770	4308.01	6917.09
P20839	Inosine-5'-monophosphate dehydrogenase 1	0.236786	0.0492119	582.598	1534.2	27997.4	303.384	460.915	4538.43	1662.43	3470.57	1903.1	10669.7	10957.9	6441.23	477.195	24210.7	273.335	577.128	598.369	2639.29	395.18	1433.55	662.027	789.407	1631.94	1389.8	1943.11	1682.23	565.526	625.487	1042.44	785.048	689.482	2304.51	2962.03
P23470	Receptor-type tyrosine-protein phosphatase gamma	0.651228	0.0230821	2099.1	4809.35	666.646	6013.74	3331.42	1458.21	6000.48	6478.16	4708.96	2557.19	5515.14	3401.07	2201.05	7826.67	1726.51	5886.09	3242.88	2854.99	4053.35	3280.99	557.181	2443.56	1549.9	1488.19	3633.37	3203.38	1966.62	2372.49	2397.42	3537.12	2329.6	4650.74	1312.26
P24310	Cytochrome c oxidase subunit 7A1, mitochondrial	0.383872	0.0194396	15672.8	6365.37	83326.3	9882.72	9926.12	41096.8	29605.9	36767.2	14280	4147.78	14866.3	6440.17	5070.47	39863.5	7035.11	32350.5	3643.27	13009	8296.97	11271.5	5326.04	5606.06	5437.48	6107.66	7055.86	7027.02	11797.3	5714.02	6380.82	5374.54	20267	7871.68	3645.02
P24539	ATP synthase F(0) complex subunit B1, mitochondrial	0.633203	0.0249035	11153.9	9317.09	15309.1	12900.6	7641.95	23979.4	25893.4	25425.5	26360.7	24825.4	11895.2	9278.77	7273.17	13136.8	5053.86	13949.6	5522.66	9742.52	8922.71	7185.34	10650.3	5413.8	7780.52	6521.21	5550.42	10643.5	11135.6	7141.19	6552.17	26652.2	12107.2	5153.31	7191.53
P25490	Transcriptional repressor protein YY1	1.54206	0.0464286	1846.15	3509.57	3306.89	2598.1	2185.44	2721.96	1166.28	2738.43	6546.29	1164.3	1445.61	1922.68	4525.31	1697.02	3464.27	2935.93	3551.03	1916.14	5279.79	1614.31	10850.8	4083.02	9139.75	6838.71	2863.41	3637.46	2789.26	2140.67	2658.12	2379.72	3450.93	3386.58	5656.94
P27986	Phosphatidylinositol 3-kinase regulatory subunit alpha	0.430567	0.0416804	2411.51	6582.06	2755.13	2165.83	2432.36	3687.76	16954	11332.1	1027.22	4210.1	10957.9	1085.43	2581.87	2035.05	3539.71	934.47	1466.73	748.114	1033.87	1316.23	3083.94	1279.28	7113.71	2739.51	601.197	1067.85	2384.48	1041.8	1320.95	327.236	870.891	1427.26	4506.41
P29279	CCN family member 2	0.553463	0.0488373	2535.53	4214.96	3921.75	1929.23	1541.74	15295	6249.08	6568.4	1823.63	2468.87	6325.6	2278.47	3176.22	9878.79	2439.93	3040.18	1976.94	3774.15	3379.46	5710.06	833.686	3091.9	1254.68	443.843	3092.21	3019.2	1086.33	3527.39	2874.91	1979.19	299.809	3759.7	1287.48
P29353	SHC-transforming protein 1	0.595854	0.0338748	2733.02	2360.15	4477.18	6317.09	4057.64	3870.19	15789.7	14962.3	5024.1	3489.11	2932.83	3502.51	3243.91	5921.03	7925.83	5862.84	3428.29	6366.76	3276.72	4372.45	2467.22	3520.04	4175.76	3601.61	1475.15	2736.57	3179.11	2698.66	2927.44	2414.42	3246.81	2492.72	4828.33
P30533	Alpha-2-macroglobulin receptor-associated protein	0.644673	0.00560259	5530.81	4543.2	4152.06	5097.4	3897.06	8785.47	12440.2	7350.11	5291.73	6340.04	9280.34	5309.21	4461.81	3311.59	4487.91	5410.79	3556.76	5816.51	6160.99	3745.47	2152.48	4826.2	2018.12	2689.15	5590.67	5688.25	2417.4	3344.32	4015.68	3611.41	3416.51	1545.28	3179.5
P30536	Translocator protein	0.410666	0.0406601	25732.2	34732.6	13518.9	27423.2	15893.9	42704.7	36371.7	40018.2	13007.1	40545.5	163923	47554	11436.9	26208.9	8729.04	20477.1	7233.39	12183	14080	10165.1	17314.8	7892.25	8284.43	6832.39	7614.19	11570.4	11405.3	17769.5	12846.7	48052.1	25287.7	3803.12	7339.16
P31415	Calsequestrin-1	0.303971	0.0141949	6787.26	10462.2	59403	3414.66	1738.36	16608.6	10631.5	14085.1	9847	6891.03	7116.64	9322.63	39962.2	29779.4	11916.4	1417.08	5854.42	11084.6	1769.6	4407.25	556.444	4847.18	3117.49	6387.54	6271.75	6739.81	785.37	1344.86	2351.03	2305.08	6614.66	5128.67	6448.74
P32455	Guanylate-binding protein 1	0.382619	0.000742984	5135.5	20830.2	12591.1	3977.52	7445.35	15319.9	23443.6	15714.5	24257.1	4276.89	14896.6	14273.6	13619.8	5040.93	7291.82	3997.11	4159.9	8244.62	2372.15	2770.26	2095.71	2544.51	7113.11	10010.4	300.638	1204.02	3549.72	3114.43	4619.57	2966.4	5041.32	3960.45	10772.4
P34741	Syndecan-2	1.74005	0.00684093	3781.88	5878.71	1486.09	3414.18	5304.08	2820.58	4581.66	2309.04	6256.84	2547.33	3952.84	1558.75	2701.43	4155.32	2511.16	8620.19	7837.13	5209.17	5121.54	6435.91	1834.4	5729.35	3787.12	6824.21	11050.5	16610.8	9067.84	12235.3	4267.48	9882.46	6253.24	4844.11	5021.7
P35226	Polycomb complex protein BMI-1	0.294371	0.0366398	478.983	686.149	1660.2	1156.66	2669.57	14108.4	661.717	11332.1	1574.5	10669.7	10957.9	238.312	1151.35	2236.84	423.054	1126.37	1246.82	838.019	782.906	876.864	1936.99	498.678	946.911	1669.88	842.887	1444.88	1096.88	707.678	1240.88	808.209	954.277	1027.95	1608.46
P35232	Prohibitin	0.613698	0.00761656	32957.2	22236.7	19657.9	45205.5	18104.3	44691.1	50737.1	45123.9	20179.8	48146.5	26694.5	21361.6	14338.5	38767.3	9421.95	28912.8	12939.6	18282.1	13033.8	14839.6	26549.1	12813.8	15650.6	14235.4	13092.2	19521.2	16433.1	12593	16343.8	45480.3	24424.8	11293.3	13910.7
P35610	Sterol O-acyltransferase 1	0.583791	0.0129553	4041.14	2387.52	10154.1	3802.34	3376.06	5068.22	2160.91	2962.71	4212.66	1703.56	5424.92	8081.92	4304.81	5358	1818.01	2594.83	1270.01	2222.08	2455.07	2232.72	5140.3	1719.01	1386.98	2387.24	2302.87	1590.58	1887.08	2100.37	2430.38	1827.19	4514.03	835.041	2728.25
P36222	Chitinase-3-like protein 1	0.303707	0.0177227	1955.93	17747.3	12366.7	17706.3	2412.05	52744.7	15203	24755.9	6079.72	14658.2	2251.49	1303.85	3589.41	3528.16	26320.3	2445.28	4444.59	4503.1	241.009	2111.9	1012.32	2838.23	914.101	637.119	2665.01	5813.04	2352.08	11215	8865.11	1635.28	8109.69	5394.61	1579.92
P36957	Dihydrolipoyllysine-residue succinyltransferase component of 2-oxoglutarate dehydrogenase complex, mitochondrial	0.657226	0.00888753	16557.6	10211.8	32516.5	14032.5	13159.7	17413.7	27922	28186	14653.1	18618.8	22149.3	18731.5	12118.3	37327.6	10656.1	13245.6	8161.37	15915.2	11656.2	9273.12	19202.2	8093.5	11261	10248.3	12074	12994.5	10264.1	9870.14	11953.3	21176.6	13479.3	8834.11	8961.73
P36980	Complement factor H-related protein 2	0.589831	0.0376531	6186.76	3622.02	14603	3973.16	12191.9	9234.67	3818.55	1827.84	2468.53	16745.2	6432.51	3516.76	8626.3	2486.22	6214.65	13320.1	7813.66	7669.95	5037.81	1921.81	2081.18	6879.67	1642.66	8199.98	4987.93	4852.58	877.811	3956.2	10799.7	1103.49	1216.17	5961.15	1139.06
P40939	Trifunctional enzyme subunit alpha, mitochondrial	0.652558	0.00859685	28489.2	18506.1	43013.2	39124.5	15813.6	41940.2	44433.3	38670.9	18246.1	34090	26465.4	22984.7	13706.6	28242	11291	33535.4	12401	19442.3	12082.7	14169.9	25780	15039.3	17568.5	13328	13448	19506.6	18536.6	14006.1	11877.7	43660.1	21795.4	12484.3	16520.7
P47914	60S ribosomal protein L29	1.63456	0.0295092	4357.91	923.816	2681.12	5379.14	9892.92	2972.82	5074.32	2409.81	9068.74	2305.67	4715.86	16231.8	15578.3	9325.7	5750.19	7590.38	8616.21	4329.62	7589.73	11269.7	14746.9	6331.5	29326.1	15268	7614.26	8121.11	7022.35	11269.6	8740.4	8352.12	8700	7229.44	17736.2
P47985	Cytochrome b-c1 complex subunit Rieske, mitochondrial	0.61881	0.0213904	23969	17264.1	56218.3	12383.1	14473.2	31359.6	19836.4	23076.1	17798.3	31523.2	28489.7	24345.1	15432.1	35794.5	7942.48	18901.1	10026.1	17871	10159.6	12597.3	15953.8	9914.11	11103	11959	10675.5	13792.1	10641.7	10298	10293.5	45024.4	17866.5	8456.86	9853.04
P48047	ATP synthase subunit O, mitochondrial	0.624778	0.013291	34319.9	24901.8	47193.4	31902.3	19220.5	60307.2	53838.2	56362.6	21465.9	57719.7	31825.9	24345.5	17687.4	37137.1	13346.5	33298.8	14503.1	22869.8	14004.6	15581.6	25822.7	16194.2	18966.4	15613.5	15533.2	25209	23976.5	16573.3	15145.8	62212.2	25021	11939.7	16024.7
P48651	Phosphatidylserine synthase 1	0.620653	0.00600308	6291.26	5968.96	3527.55	8618.25	4081.48	7053.3	3689.23	7727.31	11089.6	8635.7	8421.7	11292	6029.91	7456.16	1797.98	5965.92	2608.22	3124.8	5328.25	4095.3	8919.99	2784.6	5007.06	3211.3	3506.3	2868.68	2187.04	2721.95	3126.3	7995.68	4209.89	1982.95	3334.44
P48728	Aminomethyltransferase, mitochondrial	0.644136	0.023279	5877.63	5990.97	2361.78	6451.56	8722.95	8381.52	18396.2	7852	4694.29	13053.3	7341.69	5252.84	5298.65	5811.07	5646.17	6011.62	4781.09	5054.59	767.781	3747.94	6262.98	3996.5	3238.58	5051.14	5145.54	5858.63	8187.77	1507.74	3371.26	9581.23	5220.94	4331.44	2592.64
P49116	Nuclear receptor subfamily 2 group C member 2	1.60081	0.0130004	1988.96	2058.63	1472.52	2090.5	1699.95	1959.46	1544.8	1312.06	2275.05	2179.72	1924.54	3384.67	3490.22	1178.23	2044.79	1551.81	2171.58	1793.65	4472.34	1411.83	6889.04	1579.89	6509.58	4447.55	1184.04	2159.99	4124.43	4045.53	2473.56	1365.01	2531.19	2561.81	4169.77
P49207	60S ribosomal protein L34	0.615822	0.0417786	18213	11009.7	2002.85	10877.3	30841.4	22181.2	5134.1	9562.93	17502.4	9507.74	12781.3	26429.9	36059.3	10991.3	17723.1	6218.82	7294.79	3461.64	4628.62	7726.08	5771.43	7810.81	21547.8	14935.7	3766.73	5751.7	10184.5	10155.7	10588.9	5277.02	5381.65	10110.4	20310.7
P49748	Very long-chain specific acyl-CoA dehydrogenase, mitochondrial	0.6552	0.00819103	9707.39	4445.58	35937.3	18169	12590.7	11655.1	12736.9	14101.7	8576.22	19444.7	16365.7	10923	10421.6	14603.1	12187.6	16834.6	14119.3	7554.2	9823.62	5475.22	8439.83	7284.3	8399.42	9487.1	11554.1	9338.31	12436.3	10455.2	10162.8	12457.4	11366.8	6714.69	8787.51
P49754	Vacuolar protein sorting-associated protein 41 homolog	0.51253	0.0113179	12216.8	6601.18	54126.3	6425.63	17242.8	26616.8	5289.43	21734	12515	19931.2	30249.4	21279.3	23469.9	15243.2	11573.4	4949.33	22073.6	5528.38	9508.62	2353.24	10939	11897.4	8094.83	25097.4	6241.9	4370.77	3127.12	7311.02	14130.2	11009.9	4419.68	16460.1	9790.15
P49840	Glycogen synthase kinase-3 alpha	0.408222	0.0248668	1418.52	813.667	9059.58	207.831	2517.84	13148.5	1157.41	11332.1	2843.07	1573.38	10957.9	1600.05	3145.36	4016.83	4905.72	1418.94	1447.68	1387.25	1550.16	1870.78	1783.47	1614.65	2198.49	3020.65	1171.61	895.32	1422.4	1729.97	1191.32	1426.58	1115.51	2526.97	2590.51
P49841	Glycogen synthase kinase-3 beta	0.438688	0.0458671	1891.08	883.517	3808.45	1174.07	2183.99	13148.5	794.42	3865.29	2274.55	832.485	10957.9	903.714	3463.08	12079.5	5289.73	1127.92	1690.51	1719.23	2133.23	1184.36	825.33	1311.47	1826.37	1707.69	1379.65	793.668	4370.75	2794.91	900.582	902.397	1622.78	1533.69	2396.4
P49915	GMP synthase [glutamine-hydrolyzing]	0.473605	0.0466595	1147.5	4596.97	2129.77	1420.45	2263.24	14108.4	2268.96	11332.1	873.081	3862.91	1778.07	4807.34	2398.98	1215.01	5487.87	1441.38	2309.48	644.521	1633.14	1088.41	1009.55	2315.12	3264.26	2199.71	1082.02	864.829	1997.82	1617.98	1691	716.282	1382.56	3539.59	3232.01
P50583	Bis(5'-nucleosyl)-tetraphosphatase [asymmetrical]	0.363123	0.00976776	1282.89	13506.1	2932.04	6439.39	101.241	5947.23	12042.7	11825	23480.9	8944.62	1.85106	4422.45	17456.5	6879.74	26773.8	3631.8	4343.86	4607.09	3262.65	3022.59	2168.67	2687.28	8250.02	1776.16	565.891	676.31	1973.23	368.221	1194.93	5847.22	5080.46	6868.26	2919.55
P51674	Neuronal membrane glycoprotein M6-a	0.491309	0.0339317	3393.19	8235.68	23636.6	9017.1	6679.68	11859.9	22592	47100.8	9350.31	12205.3	6748.09	9550.94	4148.28	31176.6	11393.9	4523	6604.83	7178.4	5738.88	4988.93	5927.13	6926.89	4107.96	4235.22	6091.79	20678.9	5614.68	2249.81	5554.21	348.13	6694.48	10337.7	8856.06
P51688	N-sulphoglucosamine sulphohydrolase	0.651569	0.0231929	5260.63	4190.28	4861.96	3032.15	4676.55	4975.55	3795.7	6321.38	4241.56	6949.67	11653.8	10739.6	12569	10113.4	3467.61	7340.31	4652.96	4550.7	1526.78	1671.99	10058.6	2407.65	4826.43	7003.14	4355.64	4745.45	5271.59	5114.45	2830.61	1759.93	5256.14	2967.54	2399.81
P51689	Arylsulfatase D	0.529817	0.00611215	4832.49	5609.92	13186.4	3940.06	2446.29	10698.4	4143.26	7197.01	8025.5	12537.7	11207.8	3073.83	2068.28	6115.17	1936.64	6010.47	2634.23	2837.64	3389.01	2457.34	1615.65	3318.15	2192.37	1918.68	2716.84	3044.9	3590.3	6329.61	3436.49	6234.68	4975.95	2209.16	2422.45
P52758	2-iminobutanoate/2-iminopropanoate deaminase	0.558443	0.0126483	1463.68	1085.37	6331.56	2698.63	1699.93	4936.38	3253.59	5514.04	2117.7	2990.57	7896.57	3832.84	3552.61	1652.59	1661.17	2316.45	1991.16	1448.09	5117.71	1278.78	1460.3	731.795	1552.32	2899.09	972.777	1966.74	1816.54	1127.46	1264.2	1847.5	1616.44	2011.3	1793.89
P53007	Tricarboxylate transport protein, mitochondrial	0.562216	0.0136613	18345.7	14109.1	3404.31	17022.1	9539.66	26131.3	27437	28820.2	9970.83	38911.7	14677.3	11856	7938.02	20843.6	5455.1	15827.9	5639.59	8285.54	8624.67	8307.13	9845.03	4453.32	6445.63	6095.3	5950.1	10940	10766.6	7563.38	6840.52	25757.5	14543.5	5737.25	5851.17
P54821	Paired mesoderm homeobox protein 1	0.462089	0.041852	1767.6	1153.88	5617.99	594.569	2025.3	14108.4	16954	11332.1	1074.86	2326.8	10957.9	2445.67	3679.91	1274.56	8708.58	1642	4087.62	942.374	1033.88	1119.84	2607.54	4580.45	3398.04	4039.91	3263.72	1317.48	2046.96	1304.23	1597.32	1434.01	1329.16	3140.38	5878.42
P56134	ATP synthase subunit f, mitochondrial	0.654345	0.0241103	59024.5	57320.1	53244.9	55387.3	39646.8	94718.1	123334	93500	59202.9	139999	55311.4	45715.1	30251.3	58815.7	20443.4	67693.8	27288.4	37451.9	40999.1	32730.2	49022.5	25510	39935.1	27830.5	32187.5	52877.5	46106.3	35578.2	30220.9	102109	53589.9	25398.4	34127.5
P56378	ATP synthase subunit ATP5MPL, mitochondrial	0.495352	0.00196309	17484.7	15718.2	21197.5	11737	8150.82	25901.1	22786.5	25488.1	23514.6	22380.8	11856.8	9542.35	4749.62	7058.92	4044.42	12946.6	3763.66	4840.44	5441.33	4735.7	9396.5	3703.48	6222.16	3488.62	4838.65	9422.37	11755	7375.62	5328.77	18290.1	11767.2	4174.84	4990.32
P56937	3-keto-steroid reductase	0.282938	0.0467621	5044.63	3253.07	49642.7	2533.01	3843	7108.14	20076	8019.01	51309.8	8113.88	7423.32	2579.48	5585.25	1792.77	5056.9	4148.91	4024.26	394.238	3430.25	4597.74	3203.54	5152.82	2629.62	4329.25	4615.94	2234.14	2139.33	1603.18	1656.27	3698.77	4303.23	4402.54	2086.43
P56962	Syntaxin-17	0.641104	0.00686746	3323.4	2720.78	5208.1	3936.97	3141.98	5364.84	3334.99	3419.33	3144.82	5282.6	372.169	3939.42	3216.53	6695.59	1794.19	3016.59	2205.94	2735.48	1611.35	1838.51	2759.44	2065.78	2302.14	2170.44	1409.39	1762.08	1839.89	1798.61	2078.47	5494.01	2439.57	1703.59	2266.09
P57088	Transmembrane protein 33	0.47337	3.59823e-05	11729.9	9147.33	4563.42	13606	10166.6	12923.7	5615.02	8606.66	14793.5	12725.5	14767.8	8251.33	8022.77	13936.4	2619.48	7110.93	3923.61	4392.15	6724.45	5657.73	6264.49	2458.05	3253.95	3936.19	3882.9	5459.11	3881.37	3982.4	3295.18	7420.23	4814.16	2720	4259.87
P60468	Protein transport protein Sec61 subunit beta	0.578814	0.00338318	44052.5	44143.5	20295.5	75470.3	45221.8	21980.5	26473.6	25089.6	36427.1	33287.5	26224	36748	30189.4	20318.8	12392	14632.4	14164.3	13481.3	17784.1	21288.4	34466.7	15166.5	18648	19379.2	13319.9	18479.7	19173.9	16971.9	21431.6	14512.1	12738.3	10542.3	19768.4
P61604	10 kDa heat shock protein, mitochondrial	0.655288	0.00664103	37360.6	17893	17250	23687.5	38223.1	25715.7	40670.2	41689.4	18448.3	41337.4	42753.5	38305.7	38360.8	52663.5	14572.4	25581.9	17799.6	20565.9	8384.19	7797.17	38168.1	11815	15942.9	31531.8	20033.2	14316.8	24893.6	18609	20953.7	25822.9	32104.6	7430.42	29930.3
P61619	Protein transport protein Sec61 subunit alpha isoform 1	0.56449	0.00144055	9180.35	8729.69	3620.94	13920.6	9861.38	9978.71	7024.77	6709.18	14884.5	14360	13768.1	18587.8	7690.01	8791.94	3644.93	6282.01	3003.86	4520.33	7535.32	5988.51	7266.72	2933.65	4368.7	4627.73	3746.78	4863.94	6361.21	5324.28	5183.07	7172.75	5532.71	2215.79	7384.57
P61769	Beta-2-microglobulin	0.510548	0.00913143	34529.6	20592.1	17507	15165.2	29770.3	15079.1	68092.2	29941.3	33331.3	10300.2	4983.62	24136.4	26578	15337.9	12750.1	16705.9	5825.01	13684.9	4909.43	7644.64	17684.4	6860.81	11704.9	14430.6	6905.76	6409.9	7015.08	6686.64	18748.9	7572.46	14053.1	15390.6	23194.5
P61916	NPC intracellular cholesterol transporter 2	0.51264	0.00748567	24179.1	24461.9	18451.4	30508.6	24730	29008.4	50219	31863.1	36843.6	106609	39104.4	21193.3	37824	21733.9	24600	23841.1	38053.3	6841.86	19973.3	14895.5	10389.5	13798.5	8488.56	10573	16095.5	7595.93	46161.1	41658.4	23089.6	22270	22354.8	7995.67	9215.66
P62241	40S ribosomal protein S8	1.59382	0.0251013	7614.59	6810.32	5061.96	5210.23	8759.51	12050.8	5231.1	4984.42	12478	5999.61	8009.5	22543.5	21124.5	6855	13174.5	8520.54	11621	6261.23	9565.56	11453	15090.3	10381.5	32850.6	25645.6	6578.67	10200.4	16819.9	14667.7	12722.9	12157.6	9609.56	21105.3	33975.5
P62312	U6 snRNA-associated Sm-like protein LSm6	0.618452	0.00926905	2048.23	1703.48	3290.94	1537.38	4687.29	2252.9	2081.06	2293.99	1942.73	5623.9	2334.12	3840.68	6623.93	3615.06	7240.17	3324.71	3327.43	1029.56	1924.98	3268.59	1967.34	2723.77	2524.93	3399.94	2257.67	1533.74	1516.45	592.565	2316.31	2007.59	1949	2546.16	2066.54
P62841	40S ribosomal protein S15	1.59585	0.00427394	9290.87	6646.73	3220.28	7916.4	11368.9	7667.72	4227.38	2966.4	13525.9	4186.04	8491.17	12078.4	10732.3	3552.5	11768	10597	12265.6	7935.08	6939.36	9188.07	16490.8	13704.2	26527.5	18869.2	11317.6	10090.2	18234.1	11753.3	9075.74	9507.81	8137.09	13249.5	20011.2
P62847	40S ribosomal protein S24	1.6638	0.000278976	6837.81	8149.45	4116.79	3455.49	10535.8	8535.57	3870.85	2125	10636.8	5755.29	9528.43	12990.1	14724.7	10515.3	10628.6	9073.73	10128.8	7524.04	10840	14385.4	14235.1	11784.2	21746.8	17428.7	11672.6	10524.4	14681.1	10228	13893.2	11023.6	10591.2	20144.8	21045.9
P62910	60S ribosomal protein L32	1.53157	0.0368687	6222.5	5617.53	2660.27	2992.9	10693.7	10736.2	1858.71	2013.92	6957.75	6614.21	10503.6	20702.4	18171.9	6229.84	7480.11	8879.31	11748.9	2963.87	8665.27	7557.2	9722.91	10472.9	24732.7	20321.2	6573.05	8973.92	14029.4	14721	12893.7	14528.2	8409.49	12217.1	25145.8
P63218	Guanine nucleotide-binding protein G(I)/G(S)/G(O) subunit gamma-5	0.352661	0.000878585	9478.03	15453.7	25341	11205.8	10861.1	3954.08	8672.5	5455.67	15880.7	3246.16	4990.1	8562.5	9008.32	5215.13	2390.77	3201.52	3480.83	3726.88	3139.51	4529.71	4989.99	2251.21	2870.15	3902.5	2370.63	2385.76	1743.72	1519.12	2957.04	3040.25	3598.31	2021.83	3545.29
P78559	Microtubule-associated protein 1A	0.619223	0.00371875	7907.57	5929.47	5523.44	5946.06	7240.6	7559.97	4600.36	3388.32	6815.43	6927.75	10169.6	14323.1	3551.22	7371.36	4602.18	3394.66	4681.97	4238.23	3726.77	4834.24	6809.01	2314.02	3155.79	4641.17	6469.26	2158.19	4050.24	2401.01	5718.72	2298.58	3302.25	5822.72	2128.65
P82664	28S ribosomal protein S10, mitochondrial	0.53615	0.0395202	1943.55	1153.48	1081.08	1103.07	2779.99	5783.07	1361.3	7987.5	3726.2	7519.34	14224.7	7013.46	3283.19	2474.63	3075.01	2559.24	2279.37	2087.87	2235.15	1162.76	2070.42	2057.53	1847.13	2808.1	3283.83	1771.65	2269.28	1719.32	3012.95	3362.65	2406.3	1184.9	1714.1
P84243	Histone H3.3	0.580115	0.000979179	51719.4	87513	38971.4	30053.2	47331.6	58532	47048.1	38646.1	62865.7	39183	32604.8	65096.1	44861.6	47411.4	30608.7	18250	13234	30206	22252.9	26040.8	55831.8	21099.6	40617.3	23917.7	18924.1	21366.5	28054.1	18225.4	21474.2	24836.5	25523.3	16330.1	16938.9
Q00325	Phosphate carrier protein, mitochondrial	0.529873	0.00331553	17237.4	16656	12751	27105.9	9765.02	29552.9	29346.3	27648.5	11966.3	35035.4	20210.9	17245.9	8283.93	19883.4	5310.93	16371.5	5259.07	8697.09	10341.5	8042.37	11324.8	5117.93	6253.67	5688.11	5968.04	10549.2	12820.8	8655.62	6889.92	29860.1	14027	4044.39	6133.23
Q00765	Receptor expression-enhancing protein 5	0.480613	1.55603e-05	15105.2	23887	8803.61	20808.2	15363	14601.4	16753.1	14953.4	14083.4	26603.3	22767.1	16108	14422.1	19518.6	6110.93	8719.07	6484.32	6258.39	9508.7	10510.7	8090.51	4293.42	3701.82	5082.29	6718.08	11917.8	9288.5	6487.18	5759.17	10715.5	7651.28	7233.46	6695.25
Q01459	Di-N-acetylchitobiase	0.594706	0.0409482	3526.44	4876.89	4520.19	4794.3	1491.77	7870.13	13989	11274.6	16185	6657.46	6061.17	2828.12	2440.58	2236.16	3465.8	5230.08	3356.78	5322.69	2595.45	2295.41	2113.56	3379.14	2074.61	3799.05	2466.66	5634.14	1895.14	3459.07	2885.31	2527.16	5189.45	8010.87	2774.92
Q01628	Interferon-induced transmembrane protein 3	0.505614	0.0188027	1509.98	6511.92	5998.88	8463.43	3412.58	5086.48	8184.07	2913.34	19932.8	6420.61	4624.41	8366.41	5555.76	3904.09	3758.39	1365.03	1103.48	4999.74	836.793	3082.9	4616.52	1628.9	4304.67	1743.84	4394.7	2661.14	1730.2	1606.21	2179.73	3814.31	2084.82	1932.39	4595.9
Q02153	Guanylate cyclase soluble subunit beta-1	0.649964	0.0303787	3081.95	997.861	4713.68	1014.55	694.84	5904.94	3144.86	5275.58	2276.56	4240.19	4107.97	3245.56	1788.02	1451.17	2580.89	1643.09	2673.46	1404.1	2864.65	1309.48	1734.71	4481.63	1105.18	1836.65	1233.06	1374.75	1457.22	1273.95	1735.13	1685.12	1788.23	1691.51	2898.61
Q02641	Voltage-dependent L-type calcium channel subunit beta-1	0.308688	0.00603652	1025	4955.68	16187.1	4058.97	16952.6	8596.97	4513.8	4516.83	10475.3	12907.5	5837.48	25584.3	42237.7	17655.6	8354.27	1789.16	4838.51	5518.07	2203.67	3703.41	1137.92	1782.42	2935.12	4815.09	5493.44	4926.59	3008.55	1082.02	3061.17	5512.24	4640.78	2188.68	3332.93
Q02978	Mitochondrial 2-oxoglutarate/malate carrier protein	0.651312	0.0393779	13990.5	10474.4	16391.7	21703.9	8504.98	30994.8	26555	29485.1	10808.1	37817.4	16093.8	13535.6	8306.2	18355.4	4912.68	20312.2	7294.18	10408	9363.13	8945.94	14629.6	6102.26	10056.2	9128.93	7663	13289.3	11971.4	9135.81	8419.84	33236.6	15151.9	4828.29	8833.32
Q05639	Elongation factor 1-alpha 2	0.288501	0.0310278	14621.3	16073.9	151730	8143.53	19890.6	18160.6	9342.97	17817.7	45325.4	35387.2	22126	37703.4	17107.4	17797.4	13110.7	6969.14	8085.41	11700.8	5252.98	6613.12	4162.82	6683.57	8558.38	5793.88	6258.96	5262.32	6383.63	8110.44	5519.1	9679.75	10614	13804.7	10340.5
Q06413	Myocyte-specific enhancer factor 2C	0.257686	0.0399214	403.796	626.905	1793.01	1419.11	190.721	14108.4	509.675	11332.1	1327.84	10669.7	10957.9	1600.03	1336.66	530.921	1276.06	508.703	678.906	809.424	470.666	663.919	1383.34	315.81	1708.09	1515.77	905.54	208.292	724.014	1158.16	794.436	817.076	794.203	1017.58	1088.43
Q07817	Bcl-2-like protein 1	0.509385	0.0124863	8482.64	2778.43	1633.26	10880.4	2279.68	9881.16	9908.6	14501.2	5184.84	19641.6	10267.5	7294.81	3366.29	4171.76	2392.97	7042.66	4198.24	1833.93	3886.66	5458.93	2301.91	2375.33	4137.66	2220.98	3405.96	1507.87	2970.09	4199.58	3501.04	10222.4	7439.61	1079.83	2861.36
Q08357	Sodium-dependent phosphate transporter 2	0.56365	0.00215178	1279.45	1403.96	3023.79	2675.71	2048.05	4240.7	3070.55	3575.2	6000.01	2446.64	3234.92	3128.36	2897.93	3604	1932.53	1420.9	1501.32	2105.32	1416.8	555.074	933.708	535.243	2377.11	1985.84	546.847	3215.27	1021.63	907.446	1999.98	3056.04	1668.43	1389.65	1475.61
Q09161	Nuclear cap-binding protein subunit 1	0.520579	0.00133721	7253.56	7653.14	8007.09	10114.4	11949.2	16143.5	5364.25	15100	8188.18	22150.2	19804.3	7993.21	7545.28	10097.7	6677.79	6221.76	3560.58	3539.55	8549.46	5429.68	2490.88	3880.53	2869.71	6655.22	4306.25	5864.55	7590.07	8841.89	6064.5	6811.41	1906.71	5241.18	5124.73
Q12893	Transmembrane protein 115	0.662681	0.0253005	11678.3	18243.1	5557.17	15452.5	12508.5	11426.7	9273.57	13508	15694.4	12433.8	24928.8	15131.2	9533.99	30375.3	3494.44	8656.03	7780.01	10381.5	11608.4	13005.7	6171.79	5527.51	2927.91	9637.05	8365.44	13068.4	6423.94	3177.92	6631.16	11772.2	8392.14	16723.7	6939.27
Q12923	Tyrosine-protein phosphatase non-receptor type 13	0.23588	0.0288438	77.2272	562.015	2361.58	325.175	651.983	14108.4	621.609	11332.1	1155.99	10669.7	7.78192	9791.16	1259.5	3942.75	1048.28	607.048	1683.84	624.92	2258.74	908.701	1168.68	675.454	864.698	787.738	641.276	490.823	843.426	749.586	654.008	498.62	608.84	908.168	682.358
Q13018	Secretory phospholipase A2 receptor	0.386811	0.030249	531.757	1147.38	3649.65	590.48	803.152	11685.3	4147.91	3475.92	2442.62	2738.07	2284.86	5957.98	3639.2	1176.21	588.153	857.501	358.437	1403.56	905.504	368.187	1190.92	683.761	885.295	450.048	395.244	3636.33	1376.83	892.034	337.925	780.615	1346.07	1726.33	395.141
Q13084	39S ribosomal protein L28, mitochondrial	0.510915	0.0204982	2896.72	3430.51	3372.59	4160.63	2955.28	3374.35	2738.73	5330.4	5583.83	11972.9	7860.01	4308.43	3061.91	16205.8	2629.34	2078.97	1534.85	2934.8	1759.98	1330.1	4129.53	1333.11	3472.15	2574.01	2062.3	3279.71	1787.05	1303.75	2495.62	3832.64	2404.53	3075.83	2374.48
Q13423	NAD(P) transhydrogenase, mitochondrial	0.623965	0.00921933	15638.5	11304.8	23482.5	24690.3	9916.62	23666	23612.8	22016.8	11709	25713.4	15340	10391	7986.5	18577.9	4933.07	18362.3	6147.34	11292.7	8403.2	8355.73	11114.1	5292.22	7640.43	7389.05	8054.24	14129.8	9805.91	7764.09	6189.02	27764.3	13151.2	5877.93	8385.44
Q13435	Splicing factor 3B subunit 2	0.666741	2.54125e-05	7782.42	6995.58	4925.45	9066.12	7319.89	6554.21	7445.59	6235.61	8668.07	10914.3	7465.07	9360.94	7013	7350.45	5681.9	4202.31	5069.52	3145.53	5163.57	6101.02	3325.64	5689.95	4846.12	5626.13	4953.03	5009.91	4671.58	3401.78	5047.06	4836.52	4375.88	4180.44	6215.11
Q13641	Trophoblast glycoprotein	0.516091	0.0110428	4016.71	4687.61	1113.09	4560.61	4216.94	6596.78	4597.14	4635.15	6309.92	5100.16	13690.8	7467.71	3897.02	14933.9	1833.35	3299.76	1422.26	4408.26	2918.78	4078.72	2240.95	2177.56	1219.23	1773.07	3450.86	4845.41	2474.93	3110.65	2062.39	2870.47	3375.84	2435.89	1428.5
Q13751	Laminin subunit beta-3	0.609691	0.0040163	6502.43	3746.77	2427.39	4707.87	3119.65	8147.18	4759.78	3882.96	10087.4	9760.89	7637.38	6442.76	5299.51	8466.63	2058.51	3820.15	2593.98	1553.34	2820.22	3759.73	3906.71	3590.93	3762.47	3263.82	2302.27	4004.12	2826.57	3051.38	2691.27	4250.72	5877.94	3760.92	2208.21
Q13753	Laminin subunit gamma-2	0.539485	0.016683	5663.8	3170.53	3769.99	3791.29	3079.56	5891.31	6221.9	8668.82	17713.7	7043.46	10957.9	5827.54	5815.28	2866.37	2162.16	2564.79	1956.79	5981.52	271.643	3389.62	2742.95	3339.88	1890.73	2288.16	4214.32	2571.6	4778.12	1554.13	3260.69	2093.87	4500.83	3071.87	3385.77
Q13795	ADP-ribosylation factor-related protein 1	0.648643	0.0412853	3748.57	2672.7	570.31	3832.11	2288.08	4509.47	2600	2375.19	3694.21	4925.12	8830.36	6525.6	2533.95	8171.13	789.247	2890.55	1972.92	1124.1	1964.7	2439.36	2303.8	1910.64	2193.04	3636.29	2015.02	3407.3	2345.49	2615.85	2049.22	4366.12	2261.43	1562.25	2223.08
Q14393	Growth arrest-specific protein 6	0.390909	0.0379885	6123.47	18716.3	29274.4	1889.44	1991.43	1102.87	12439.9	11240.2	9533.89	7563.13	6245.47	9919.31	1275.82	38127.3	2720.83	6125.4	1250.15	15592.4	4176.59	2111.58	1435.35	3635.9	1790.27	2128.09	3834.11	2803.87	1856.87	3329.79	2768.11	1760.85	3088.27	9383.12	1209.2
Q14435	Polypeptide N-acetylgalactosaminyltransferase 3	0.602908	0.00544085	4563.77	4817.01	2399.37	6153.02	2441.36	7389.93	5426.56	5974.44	3557.74	8600.25	5883	4640.02	1521.44	6559.27	1411.49	4037.75	1757.19	2480.79	3836.98	2215.78	795.595	2229.17	2246.66	2999.83	2376.01	3737.92	3053.04	3024.03	1676.24	5356.38	4315.05	2037.56	1387.87
Q14574	Desmocollin-3	0.41686	0.0495902	9123.58	156.505	20547.5	2083.99	7895.32	17886.6	7942.75	5693.29	44714.6	13186.8	6709.89	8295.9	6438.48	2331.67	6144.67	1129.46	2386.93	5998.6	1217.87	3553.24	9845.24	868.597	709.138	2350.44	1870.85	5883.92	4304.72	5617.08	1754.9	4756.25	2982.2	5791.94	6315.96
Q14728	Major facilitator superfamily domain-containing protein 10	0.544042	0.0376934	12338.8	9675.36	10984.1	13863	9582.66	23069.5	17313.3	10504.6	16867.2	14257.4	60637.8	14601.7	7234.75	29177.9	4686.9	9414.25	5975.96	10948.8	12990	11471.7	9934.97	8058.83	9103.18	4810.17	10374.6	8053.58	9573.89	12926.9	7812.01	8031.24	5791.63	4406.82	4057.19
Q15070	Mitochondrial inner membrane protein OXA1L	0.421697	0.0092337	3131.59	5415.43	3142.92	12548.6	2353.08	4851.05	866.714	3497.84	15322.7	6893.77	3225.41	3866.63	2384.72	5497.87	2776.61	3614.34	901.622	1773.69	1235.11	357.326	2026.4	1267.97	3379.42	1635.77	1027.73	2420.27	2199.88	1875.73	1489.77	4094.11	3011.32	1975.93	2096.36
Q15109	Advanced glycosylation end product-specific receptor	0.666648	0.0148173	17125	13838	8135.15	4455.25	19799.2	8316.35	6321.99	7683	9596.9	9214.88	7383.53	8925.41	8481.38	6168.56	10182.8	10661.5	6669.7	4085.72	6377.43	7085.06	8611.57	8679.23	6436.44	4056.49	4577.06	10066.2	3297.92	5397.72	5273	1992.96	13966.9	8721.44	3620.55
Q15125	3-beta-hydroxysteroid-Delta(8),Delta(7)-isomerase	0.642314	0.00677152	34393.9	22290.1	31204.7	40311.6	23802	33229.2	22149.1	24749.4	21091.4	37062.3	35350.9	14323.9	11882.4	23288.5	7791.51	16074	11564.3	10925.4	26919.4	19227.8	26401.8	6665.44	22885.5	11053.8	9850.35	12272.7	15770	17971	14350.6	22371.2	18658.1	4234.22	8638.44
Q15388	Mitochondrial import receptor subunit TOM20 homolog	0.261191	6.54872e-06	9442.08	13265	7254.79	19055	8121	21739.2	3596.28	14602.3	10418.6	10700.4	12940.8	14400.9	9840.54	11064.8	3932.11	2964.99	1689.28	1392.37	1824.67	3653.56	3194.64	1807.21	2655.21	2502.92	2278.2	3118.62	1934.88	923.943	3085.8	5212.27	3226.86	3802.29	2413.1
Q15526	Surfeit locus protein 1	0.454403	0.00647296	11712.7	9122.2	10131.2	23985.9	3405.94	16016.6	17170.3	26422.9	7547.27	19836	9634.44	4467.11	2771.89	30041.6	3322.34	8049.99	4242.86	6940.66	5903.74	3630.56	6110.87	1401.1	4228.25	5335.07	4466.08	6722.58	6329.01	4345.87	3459.49	15497.4	7961.58	2884.82	3688.09
Q15629	Translocating chain-associated membrane protein 1	0.660139	0.0138737	5676.4	3816.6	2602.22	6400.53	3556.9	6136.81	3477.21	2148.49	2773.13	4839	5234.59	3503.49	3912.31	1871.33	895.608	1505.09	1924.4	1872.01	2654.89	3096.82	3328.48	1260.94	2707.03	3473.72	1415.15	3146.51	1598.62	1295.03	2135.59	3603.79	2597.2	1733.95	1528.97
Q15642	Cdc42-interacting protein 4	0.380867	0.00675517	1788.41	1384.68	6109.75	1070.86	1891.45	11345.1	5693.67	2372.48	14081.6	11343	5011.56	4390.98	2030.55	14377.7	3982.23	2067.87	2324.59	2300.66	1837.24	1468.72	1232.43	2813.45	2078.41	2195.45	1949	1575.24	2579.31	2217.74	1825.65	1632.3	1731.69	2809.74	2468.6
Q15758	Neutral amino acid transporter B(0)	0.521829	0.0116181	5412.03	1880.24	1539.66	8715.89	5692.38	9534.75	1324.87	6316.65	5985.12	9070.28	10526.2	18399.5	7010.16	7681.65	5088.49	3481.95	1890.49	1779.09	863.551	1113.95	5539.12	1992.24	4204.93	6482.23	2075.02	1171.99	2594.15	6084.22	4239.41	4105.48	4418.05	2564.54	4575.84
Q15782	Chitinase-3-like protein 2	0.444349	0.0325588	2686.01	2431.91	2311.62	8476.68	789.417	7183.12	19626.6	17125.9	3705.91	11009.6	6878.6	5208.06	4006.18	4857.69	1246.53	5263.38	2616.82	7105.12	531.393	1005.24	393.992	2801.06	850.282	1114.27	1734.8	959.161	1852.29	2378.95	3079.1	1571.19	4786.25	12808.7	1117.68
Q16651	Prostasin	0.539113	0.0317568	4103.69	5687.32	990.065	10939.8	3871.59	1847.36	9941.41	11604.5	16600.1	1080.27	15040.6	2279.91	3633.91	4689.07	9288.14	6370.71	2895.85	3112.72	2603.46	3334.72	3370.77	3301	2041.42	1241.11	3610.02	9477.27	2538.09	2413.66	2189.56	3891.85	4279.68	8213.01	634.301
Q16799	Reticulon-1	0.500425	0.0116154	5774.06	3694.62	4088.6	3052.38	5190.84	5555.36	6431.91	3251.58	6448.68	2949.12	17403.7	13214.8	8310.41	4385.38	4506.37	2237.83	972.279	3356.07	1136.04	1892.39	4989.8	1743.14	1752.48	3527.43	2600.68	2690.98	1725.91	1876.91	4484.67	1768.29	3589.73	3371.37	5400.37
Q2TAA5	GDP-Man:Man(3)GlcNAc(2)-PP-Dol alpha-1,2-mannosyltransferase	0.642169	0.00227848	4951.79	7075.33	2781.23	7585.58	5592.87	4355.6	3992.09	5414.9	7280.32	6798.11	9200.24	4782.33	3384.93	6419.95	2022.86	4512.22	2602.6	2392.53	4140.14	4193.79	3163	2217.08	1719.25	3183.68	2879.37	4890.73	3926.42	3361.39	2440.23	5908.77	3879.27	2329.84	3016.3
Q30154	HLA class II histocompatibility antigen, DR beta 5 chain	0.363342	0.0147413	13259.7	12810.1	83259.7	3321.95	8558.11	22598.4	79944.8	18532.2	31599	21761.5	15755.3	74039.1	29924.2	32676.2	6990.69	9383.75	7513.2	21756.5	6020.18	3900.87	5614.71	8439.29	25009.4	647.317	9544.5	3493.93	13785.8	2116.97	5466.7	2285.25	16703.8	8369.11	28230.5
Q32NB8	CDP-diacylglycerol--glycerol-3-phosphate 3-phosphatidyltransferase, mitochondrial	0.570039	0.00241666	4044.88	2937.86	3694.75	3905.29	2556.03	4657.36	7453.85	4919.53	2112.4	5520.59	3820.92	1062.71	1857.94	2696.21	3053.11	3440.43	1585.66	2032.77	2136.99	770.409	2244.22	1371.52	1360.73	1642.38	2243.24	1999.26	2124.88	1663.69	1424.6	4726.78	3223.99	1170.56	1689.33
Q3KNV1	KRT7 protein	0.461977	0.0316588	511413	305507	124774	1250324	122500	302039	455192	182419	185994	600722	95387.1	113910	109995	549515	141005	107592	288135	82286.3	132016	137057	138766	210800	53278.6	81635.1	147484	119792	195378	194689	121371	317769	345910	52890.1	36991.1
Q3KQZ1	Solute carrier family 25 member 35	0.470192	0.00336033	4382.98	2254.03	2867.24	4116.23	2452.3	6622.04	3631.59	2733.41	488.786	6658.99	637.242	2320.76	2160.66	2042.75	2218.88	2448.64	511.2	1683.35	1297.39	1297.9	738.055	598.144	1689.46	1096.15	730.112	1609.79	1813.98	1078.38	842.044	3072.42	2129.64	827.462	979.711
Q3ZCQ8	Mitochondrial import inner membrane translocase subunit TIM50	0.646119	0.00798677	12644.6	11693.1	6881	17198.5	7955.05	19157	15746.5	17579.6	8236.03	19977.6	20593.1	12427.9	7972.71	14162.7	3621.97	13326	7354.4	8124.07	8080.48	8331.43	9087.93	5811.31	6085.9	7628.05	5736.02	8942.46	8648.88	7386.65	5209.82	21084.5	11117.7	4233.05	6164.81
Q4G148	Glucoside xylosyltransferase 1	0.265731	0.0149106	1513.87	1382.67	607.491	2127.35	997.016	14108.4	1431.6	2012.94	1067.72	6928.63	7081.18	4338.41	1208.87	3942.75	1338.23	910.085	1287.82	494.155	2045.2	735.343	737.081	813.136	436.918	677.765	932.663	936.038	666.849	882.045	611.721	428.018	1192.24	592.581	894.727
Q4VC31	Coiled-coil domain-containing protein 58	0.335473	0.0107067	1831.82	743.594	6331.56	1130.69	2174.08	14108.4	1124.22	6593.73	1647.5	3913.2	10957.9	11066.5	4781.09	2239.9	1147.03	1484.41	1821.46	803.605	505.209	1829.06	730.623	457.168	2190.36	2318.53	832.924	814.79	2355.61	1082.61	1043.88	1720.38	1749.87	2017.29	2627.72
Q52LW3	Rho GTPase-activating protein 29	1.60839	0.0125245	3147.67	1559.68	4664.19	3591.27	2280.31	6493.12	4555.94	3254.29	5818.12	3848.69	3210.93	2776.53	1718.31	2037.83	2415.87	9067.65	9774.61	2905.87	13085.4	2717.95	6419.64	5315.79	4322.78	9770.11	7141.89	8747.12	4806.46	6381.87	6330.85	12067.7	6737.8	3363.11	6175.68
Q56VL3	OCIA domain-containing protein 2	0.443047	0.0123102	25448.8	15917.1	2646.27	9885.35	3910.42	21808	31390.2	35291.7	6350.48	25950.3	11723.5	7014.28	3713.51	12432.6	2523.91	9810	4488.46	3513.19	5541.55	4448.99	4684.01	4780.13	2959.56	4221.84	3802.63	5521.05	8368.13	6166.4	5795.04	14825	16879.9	1887.75	2638.69
Q5EBM0	UMP-CMP kinase 2, mitochondrial	0.377511	0.0422033	84815	103695	246789	88956	251008	2899.55	112475	97120.3	151716	667.364	82326.5	61138.3	3747.56	76736.4	923.489	899.022	1340.08	48338.8	2297.84	94952.7	1458.88	650.016	4981.06	1170.24	2321.24	7431.54	54315.6	47320.5	3523.33	7816.58	3900.1	198160	7152.03
Q5HYI8	Rab-like protein 3	0.624931	0.00682462	4645.07	5650.58	5755.45	4676.76	4094.87	6207.9	4859.01	6647.26	3264.05	14337.4	8330.07	7656.9	3447.72	9975.49	3027.56	3797.11	3152.11	4007.02	3559.71	3721.45	5238.12	3992.53	2848.12	3906.17	3315.35	3593.08	2502.57	3502.61	4281.94	4969.91	3160.3	2594.1	3344.89
Q5JU69	Torsin-2A	0.332874	0.0304935	4166.42	3123.49	1158.14	4114.1	2787.76	4651.42	10495.3	2056.64	5138.67	5319.36	15988	31474.8	4814.45	14348	791.838	1761.51	1158.23	1431.72	1414.23	998.925	4230.84	1252.03	3222.93	3475.52	1738.54	1616.79	1792.13	1893.19	1860.65	1860.72	2276.4	4070.71	2375.83
Q5JVF3	PCI domain-containing protein 2	0.18578	0.0495528	357.195	872.342	27997.4	727.586	246.627	14108.4	661.717	11332.1	1248.72	1467.21	10957.9	1903.79	1161.89	3942.75	1078.11	649.824	896.67	752.235	891.441	610.877	1509.06	799.467	548.459	943.189	919.329	559.195	233.501	735.001	1168.76	573.505	616.502	1501.71	1557.79
Q5M775	Cytospin-B	0.429937	0.0249413	15273	21097.5	26857.9	16051.8	10559.1	34074.3	62647.3	44726.1	20065.1	7605.44	10603.2	7486.08	6432.47	8492.74	12802.3	3924.01	5689.44	38773	6982.21	10719.3	5221.73	5729.55	6086.4	3018.92	8045.9	2504.99	4278.61	10273.5	9079.06	3113.14	3635.85	6998.59	2755.11
Q5VIR6	Vacuolar protein sorting-associated protein 53 homolog	0.465492	0.0433746	1156.58	1933.57	4061.97	669.339	6727.91	7659.25	5258.64	5896.3	17909.5	917.76	1172.82	3142.6	10239.3	5035.42	3244.55	1395.83	980.105	2291.74	3114.48	2890.01	3484.18	1039.11	4901.59	671.596	2692.78	1555.42	1503.75	220.315	1123.65	759.688	529.179	3586.18	3546.68
Q5VST9	Obscurin	0.27637	0.020453	8150.54	16173.1	83407	6860.08	15299.3	4109.09	11962.9	12264.5	31511.4	19067.2	6341.01	9962.62	66411	3106.71	1889.56	15510.9	12054.4	2269.16	7149.06	11613.1	4639.34	2496.46	1732.88	7115.3	4191.09	3263.75	3230.45	2337.84	8588.03	4770.13	6734.95	3344.14	10822.1
Q5VT66	Mitochondrial amidoxime-reducing component 1	0.615464	0.0376674	4782.2	10594.5	1897.1	7450.57	4865.44	5283.04	7434.03	6880.51	10483.2	6054.56	17852.9	4196.48	3314.47	20987.7	4266.17	8002.31	5619.91	3586.47	4965.26	6518.45	1244.07	3642.62	1621.29	3400.87	5441.3	9360.23	4758.48	3793.43	3724.47	6774.85	6704.73	6293.29	3453.76
Q5VYY1	Ankyrin repeat domain-containing protein 22	0.405699	0.00454994	7791.99	165.46	3755.96	1647.62	4317.89	8418.86	1965.74	2228.42	2148.53	6459.17	10957.9	12358.7	3307.12	1844.49	3930.06	4952.59	2595.4	1791.39	1921.79	1493.06	2194.92	2895.39	2064.18	1009.24	428.041	2054.53	1845.33	1586.46	860.442	805.73	1016.39	3772.01	4367.17
Q5W0U4	B box and SPRY domain-containing protein	0.359784	0.0361019	232.903	2260.1	6797.93	1071.83	465.505	4600.64	2206.23	11332.1	2200.79	3576.08	10957.9	3736.7	15804.3	24210.7	3191.28	2970.46	941.364	5338.2	567.06	2322.18	2799.97	2117.44	5386.54	991.007	457.703	2097.47	529.955	622.374	1783.19	1932.31	630.075	1512.92	3607.7
Q68CQ7	Glycosyltransferase 8 domain-containing protein 1	0.569477	0.0325866	5927.62	6703.4	2382.91	5434.6	5168.43	6304.69	5517.56	6095.42	9337.29	6263.13	18133.3	8629.47	4301.13	21621.4	967.209	4810.42	3279.1	2328.79	6727.99	3565.96	2095.17	2911.17	1735.5	5116.08	5194.86	6258.34	3419.21	4139.87	3106.98	6558.68	4752.12	2752.87	4123.97
Q6DN03;Q6DRA6	Putative histone H2B type 2-C;Putative histone H2B type 2-D	1.50092	0.019758	125811	102597	48329.1	124919	69408	99744.9	73526.7	52978.2	104178	57335.2	179441	135082	75207.7	68777.6	57149.6	89541.1	78356.5	103927	92067.3	128509	337623	117896	251926	121922	100389	105650	157224	85961.8	139800	81842.1	93440.3	133176	127466
Q6DN90	IQ motif and SEC7 domain-containing protein 1	0.453488	0.0162259	4137.39	822.822	3771.5	4517.77	214.382	7711.68	9355.55	5719.55	638.357	13503.9	6396.59	4077.82	614.267	7273.58	3519.56	2155.24	3626.9	198.717	1933.98	1492.09	1427.03	6833	191.529	956.605	1192.58	1978.78	2559.79	3527.57	2294.87	3236.65	4985.49	224.053	282.904
Q6JBY9	CapZ-interacting protein	0.435716	0.04477	632.132	3145.82	1503.46	11823	1950.35	14108.4	16954	7711.18	2292.96	1081.83	10957.9	4315.25	4463.92	1422.16	1910.44	882.927	1363.4	1355.74	787.292	2813.64	5855.68	1411.09	6256.52	3493.52	800.213	944.261	297.134	1298.56	2214.97	1329.97	1300.6	1803.47	3517.61
Q6NUQ1	RAD50-interacting protein 1	0.611665	0.0129081	16416.6	5554.34	14933.9	3668.05	7581.62	9908.61	19586	9611.25	13110	10398.4	12638.1	7038.64	5217.37	8639.4	13839.9	8224.97	12821.6	2223.27	5233.42	5163.35	4935.28	10766.4	1441.7	2920.52	3604.5	10760	7588.78	2013.3	6723.82	4988.96	18627.1	12415.3	3750.54
Q6NZ67;Q6P582	Mitotic-spindle organizing protein 2B;Mitotic-spindle organizing protein 2A	0.481655	0.0264153	3488.39	3298.98	3495.37	4399.06	4737.15	4440.55	2293.54	2623.74	2588.81	6335	19147.2	8069.79	3825.71	1877.05	3290.86	1794.28	2789.66	1483.3	2170.22	2061.24	2896.07	2302.91	2934.64	3092.25	1516.89	2282.28	1922.58	1838.44	2386.94	1433.76	1995.67	2323.38	2943.04
Q6P1Q0	LETM1 domain-containing protein 1	0.60071	0.0330617	5677.11	3702.46	3342.36	7829.52	3617.25	9877.79	6873.1	8312.21	4503.47	12450.9	2445.06	5269.31	2253.41	13067.6	1669.47	7780.78	2246.52	4457.19	2357.61	2880.97	5002.96	2332.38	3222.78	2840.76	1306.87	2911.15	3960.08	2889.77	2248.03	11923.6	4136.11	1729.02	2857.34
Q6P4A7	Sideroflexin-4	0.574336	0.0372365	13691	11078.3	40214.6	15054.2	13306.2	15466.7	71329.6	31914.2	16370.2	16701.2	12839.7	10492.7	14906.3	28183.9	10952.9	17609.5	12428.3	17002.4	11340.7	20543.6	7749.68	9351.66	10811.7	11722.6	10495.5	12137.2	7689.02	13277.7	11495	23564.4	14243.2	1712.49	7428.92
Q6P4E1	Protein CASC4	0.376772	0.00332266	6445.28	9388.19	40760	9353.99	7690.43	13496.9	9837.76	9062.41	18154	12358.6	15617.5	10302.8	6650.08	8035.25	2345.35	6587.65	3863.73	4069.49	6363.97	6098.78	4129.53	2745.59	530.088	4130.5	4640.79	6424.39	2724.27	3497.7	4443.18	7174.98	4078.31	2870.54	3435.8
Q6UVY6	DBH-like monooxygenase protein 1	0.665821	0.0422188	8923.19	2595.4	2618.35	2043.86	5062.99	10264.5	7559.5	9688.73	6636.98	4136.47	2788.61	10693.3	6827.42	5180.91	2119.69	2525.23	4449.22	4434.8	3422.95	6077.34	6179.67	2065.22	4064.38	3859.29	7822.79	950.058	3427.77	4346.15	2341.02	2598.99	3209.89	2431.31	1745.57
Q6ZRP7	Sulfhydryl oxidase 2	0.558131	0.0201623	2970.91	2299.09	965.682	3398.61	2508.61	4345.49	2121.16	2804.77	2723.34	6122.72	7273.5	433.401	1741.59	6904.9	708.533	1707.72	1353.79	877.838	1399.94	1575.03	2497.19	1379.7	1386.82	2744.02	1468.91	1901.65	994.32	1556.18	1649.82	2599.94	1417.29	1402.24	1615.72
Q6ZXV5	Protein O-mannosyl-transferase TMTC3	0.477096	0.0381616	11010.8	7828.24	3070.32	8099.39	4844	17236.8	5660.38	5379.65	10201	11769	42391	12589.1	4043.55	9182.66	2735.45	6291.84	4667.6	2110.78	8459.54	5375.44	6116.58	3354.69	2532.06	3622.85	5096.91	4986.67	4592.19	5648.25	3767.15	8917.35	6626.51	1068.27	2713.35
Q7L014	Probable ATP-dependent RNA helicase DDX46	0.501373	0.0347507	5342.67	13406.9	7125.19	2390.77	8146.37	15633.1	10242.9	32657.1	3244.21	5856.47	1582.55	4343.93	8218.02	5557.07	17110.1	2984.08	5992.82	3227.32	3487.61	3009.26	2507.68	6002.51	9224.15	4364.56	1984.31	2344.88	5924.95	4385.74	3731.67	1488.26	2996.08	8540.83	7484.02
Q7LBC6	Lysine-specific demethylase 3B	0.34672	0.0121531	501.135	1117.67	8847.92	1644.75	2092.55	8444.2	11645	2039.19	12597.7	19608.5	13605.9	6849.88	984.365	4679.93	3100.79	1274.17	1048.78	3190.67	1932.49	1599	1092.83	1517.74	1713.98	1493.93	3076.72	1060.44	1554.56	2297.6	2085.82	4143.28	876.246	3477.66	1546.43
Q7LBR1	Charged multivesicular body protein 1b	0.311945	0.0101818	8273.08	8547.99	9662.1	14142.6	9913.23	11908.9	3439.11	51819	7244.89	6400.74	11340	7098.09	8545.11	6931.48	13286.3	4995.83	3256.58	6436.88	3161.55	5093	1656.71	3674.93	2933.54	3876.28	2060.99	2305.86	3362.97	2301.87	2263.51	2676.19	3532.63	4860.63	4647.55
Q7LFX5	Carbohydrate sulfotransferase 15	0.467305	0.0418327	681.04	2719.93	12490.3	2954.68	997.993	5366.02	9889.48	9094.32	12663.9	10163.8	6956	23154.4	32095.9	5445.09	10064	1739.18	1173.72	1564.66	3912.77	4062.59	6113.47	2544.81	2592.7	7998.11	3079.97	6864.3	1106.09	2185.93	494.779	6405.93	3868.53	9340.47	2803.67
Q7Z404	Transmembrane channel-like protein 4	0.627846	0.00956694	8657.58	18963.6	4085.56	18637.4	9696.93	8620.31	13998.5	10065.8	16102.7	21864.6	15827.1	6693.34	5134.71	16420.2	5103.15	11581.2	10530.5	3693.41	14532.2	12298.9	1851.39	6635.39	3951.46	5996.49	8438.65	9832.18	7271.95	7314.47	5985.56	12554.6	9491.2	3543.37	5963.32
Q7Z434	Mitochondrial antiviral-signaling protein	0.576664	0.0173697	6022.26	5840.51	8010.25	13212.4	6185.54	3759.75	16899.3	4431.39	13037.4	6508.79	2103.71	5428.93	5245.37	10399.2	3277.69	4395.85	2826.87	3557.32	2425.48	4383.78	11520.2	2885.51	2976.26	4075.38	3703.42	4372.43	3073.48	1935.71	3668.91	3211.55	3861.27	2401.8	5766.07
Q7Z4I7	LIM and senescent cell antigen-like-containing domain protein 2	0.442348	0.034526	164.966	1167.81	5188.93	1713.64	505.069	14108.4	3264.62	4303.97	5897.18	4764.77	4107.97	3357.77	3061.04	647.658	1278.55	1277.34	3481.68	1883.09	949.927	3335.49	1797.71	1777.38	1743.08	1062.39	637.777	1077.8	641.289	1000.79	1158.4	436.541	1286.59	4964.01	516.046
Q7Z794	Keratin, type II cytoskeletal 1b	0.565468	0.00478534	32058.1	30484.3	27725.1	77219.3	31385.6	39564.4	26420.6	91857.6	29638.8	79564.5	47149.9	23851.6	30760.2	26507.8	38794	20734.4	43173.6	18334.4	31240.3	42991.3	35411.7	19496.2	15834.8	24276.1	19087.3	22644.2	27895.1	23260.6	5910.81	38527	10501.5	21536.8	13940.2
Q86T13	C-type lectin domain family 14 member A	0.649521	0.0114995	4521.84	10690.9	10996.7	14860.4	6680.86	8224.72	10122.4	9208.1	10331.8	5798.72	14350.1	10126.8	6459.61	23739.4	3489.22	8788.25	7739.55	7770.14	6227.75	7993.67	7513.97	5146.75	2517.57	5730.55	7589.89	8181.08	6185.13	5872.4	4568.9	11073.1	5908.37	4663.54	4614.52
Q86U44	N6-adenosine-methyltransferase catalytic subunit	0.571321	0.0261086	365.367	2393.76	4181.89	1838.08	1334.49	5677.44	2218.75	699.656	3261.09	1795.59	7850.73	4776.77	3271.14	2825	3786.26	1068.42	2372.98	913.177	1228.37	1646.1	1988.31	1951.36	4021.73	715.132	737.543	654.988	2286.79	1325.88	1506.48	989.725	1173.77	1889.79	3704.62
Q86UT6	NLR family member X1	0.603085	0.0298047	7003.73	5185.85	4962.1	8251.79	3746.85	12140	12741.6	13320.3	5510.31	14893.8	6220.71	3676.82	2861.99	9084.43	2479.18	6072.16	2915.12	3022.52	3726.38	3051.96	4098.29	2630.08	2589.94	2522.58	2993.24	4971.72	4799.45	4458.82	3322.17	14762.4	6929.81	2418.54	2420.78
Q86VM9	Zinc finger CCCH domain-containing protein 18	1.57662	0.00302054	2129.46	2146.66	2393.12	2920.87	2560.78	3030.18	5703.82	2295.91	2924.37	1219.79	2606.33	588.055	2886.45	2637.04	4337.04	2579.4	3807.38	4155.21	4658.74	2178.66	6669.8	3329.42	8500.09	6406.45	3968.43	3359.65	3265.49	3199.1	4026.55	3647.8	3113.44	3259.42	5657.79
Q86WA8	Lon protease homolog 2, peroxisomal	0.407506	0.0260112	1857.43	2055.78	2603.63	3725.88	2047.37	3484.82	1448.25	798.279	2317.78	12926.6	10957.9	4507.42	1919.17	1024.03	2318.64	1985.16	1349.76	1134.17	1222.64	1369.83	1014.34	1032.47	1748.75	1200.96	1866.97	1350.21	1271.57	768.032	1034.84	2885.33	1478.14	1650.39	958.659
Q8IVL6	Prolyl 3-hydroxylase 3	0.560565	0.00887062	7188.88	1933.02	4885.13	4963.09	2652.67	9345.06	4183.55	2984.17	13509.1	12516.3	7200.9	11721.5	2690.46	6154.34	4395.31	3533.21	3458.36	3065.05	1799.43	1876.77	3044.82	4566.15	2989.06	3841.29	5831.33	4011.89	2831.3	4345.07	3296.32	4364.19	4281.01	2686.22	1678.15
Q8IWA5	Choline transporter-like protein 2	0.44485	0.0199074	4338.91	8171.58	1491.12	9275.51	5930.34	11597.2	12106.2	16354.5	28726.2	4899.41	5130.19	3659.92	2658.07	8145.44	3885.16	3927.55	1992.87	7480.91	6736.83	5728.79	2852.24	2661.19	2052.44	1490.53	3961.1	7072.96	2519.13	2812.08	2000.89	1871.53	2718.27	2601.87	826.846
Q8IXM6	Nurim	0.642405	0.00552489	8556.67	8741.81	3513.04	10331.5	4151.63	14525.6	8176.32	12213.3	7089.29	14824.8	14119.1	9131.36	7441.49	12461.8	3347.03	8864.85	3994.38	7479.21	7149.93	5769.16	8037.51	6563.2	4785.48	3220.09	3939.92	5270.61	6583.59	7379.67	5060.55	8124.87	7569.98	1478.04	3177.91
Q8IZH2	5'-3' exoribonuclease 1	1.60832	0.0228059	986.879	1326.23	1137.23	1032.62	2829.98	2429.41	1678.54	1535.9	1766.09	1470.05	1924.54	2478.18	1651.85	2596.22	2059.17	2057.57	2648.61	1456.4	7299.53	2167.02	5993.4	2007.11	5658.51	3491.45	2570.67	1973.17	2735.4	3481.72	1735.78	925.576	1509.24	1346.95	3495.03
Q8N0U8	Vitamin K epoxide reductase complex subunit 1-like protein 1	0.60944	0.00840857	5565.03	8090.96	6012.04	9697.97	4639.26	8003.85	4444.26	4649.81	3392.44	14307.3	11133.6	9832.48	4165.63	11585.7	908.074	5029.07	3417.85	3041.72	5721.36	4672.59	5572.91	3399.14	4379.42	3022.25	3359.08	3456.41	4396.37	4470.88	2934.08	6647.81	4827.13	2249.64	3740.64
Q8N183	NADH dehydrogenase [ubiquinone] 1 alpha subcomplex assembly factor 2	0.651634	0.0148506	8216.76	6756.08	11902.7	9956.62	6445.98	11562.6	12994.1	13590.7	12699.9	17350.8	6998.24	9511.64	7507.04	12987.1	2055.96	8945.22	5906.54	5599.25	3639.47	3631.78	9643.66	3084.17	5351.02	6530.73	4624.31	7424.94	6247.89	3083.93	4578.58	18468.3	9945.44	4130.72	5448.73
Q8N1G2	Cap-specific mRNA (nucleoside-2'-O-)-methyltransferase 1	0.443411	0.0253882	267.351	1730.33	5070.76	1224.01	2905.89	3577.06	2160.35	824.298	2008.18	2631.02	10957.9	8039.69	2811.7	2236.84	2405.54	636.831	1068.77	1335.76	836.541	1332.96	1698.61	1442.05	1634.73	1332.62	1889.88	645.8	1101.89	749.467	1766.7	424.833	642.358	1970.18	2294.26
Q8N1S5	Zinc transporter ZIP11	0.501567	0.00497605	12618.6	19279.9	3913.56	22729.6	13123.6	10390.6	15048.8	11773.6	20109.5	12622.4	28293.1	22433.8	12097.8	48524.9	5265.77	14594.9	7060.81	8899.31	8851.5	16098.3	8329.89	6522.66	5475.68	10958.7	9001.33	11267.5	5123.16	5743.07	6460.84	6816.37	9363.66	5178.24	8031.39
Q8N2K0	Lysophosphatidylserine lipase ABHD12	0.659712	0.00810993	7099.4	8505.35	3849.53	10607.5	4842.54	8278.53	5599.53	7462.77	7746.15	13626.6	13518.1	7220.44	4820.75	12791.5	2848.8	6191.38	3760.29	4235.12	6643.42	5765.28	4034.3	4595.15	3694.92	4248.61	4753.69	6769.62	4930.55	4955.65	3875.28	9016.26	4557.68	4096.64	3781.32
Q8N357	Solute carrier family 35 member F6	0.421514	0.00057152	1452.09	4592.32	2930.26	3715.55	1930.6	4986.12	2483.63	5828.19	7345.45	4760.32	4356.07	6522.16	4022.32	2010.96	510.716	2343.65	608.219	1525.41	1540.06	2158.33	1845.58	456.634	517.891	1250.22	1223.93	1630.59	721.911	3463.32	565.735	2218.55	2117.86	1240.8	1484.48
Q8N4V1	Membrane magnesium transporter 1	0.522357	0.0437984	5347.26	3482.25	2655.93	8236.74	4210.88	5715.23	4097.77	4429.6	25927.2	9595.66	8569.35	6675.71	5382.99	2942.5	1782.82	4812.53	3977.55	2980.79	3981.79	3971.34	5429.58	1060.49	1694.37	3416.37	837.643	2066.82	5075.19	6397.27	6764.95	2047	2537.57	3188.46	1568.76
Q8N6S5	ADP-ribosylation factor-like protein 6-interacting protein 6	0.6432	0.00416806	12203.6	12670.3	8110.4	10579.4	6945.43	16254	14504	13148.2	21241.7	25500.9	12055.5	12717.8	9227.63	16931.8	5764.44	11006.1	8712.42	7125.48	10687.6	10512.1	11385.6	8285.2	5756.82	7511.19	6145.99	8585.84	4887.77	5285.18	11343.5	15952.8	8731.29	4117.07	5397.92
Q8N983	39S ribosomal protein L43, mitochondrial	0.655069	0.000453378	3687.1	3184.02	3068.21	4495.42	3554.84	5383.82	5961.16	5500.89	4861.62	6350.51	3583.94	4887.22	2482.53	5104.19	3254.82	4583.32	1853.33	3800.74	2329.99	1663	3544.43	2272.27	2821.51	3006.67	2959.96	2829.54	3335.38	1845.51	1908.82	4468.9	3346.66	1748.28	2383.71
Q8NAT1	Protein O-linked-mannose beta-1,4-N-acetylglucosaminyltransferase 2	0.433314	0.0257163	4559.62	5211.49	3293.46	5795.22	5090.56	5022.05	1873.1	3684.81	5191.71	9702.61	10770	5014.72	2477.7	25462	2065.94	2484.11	2810.2	2122	4403.96	4118.67	2089.16	1965.74	1284.52	1108.65	2523.34	4442.56	2200.02	4030.85	1115.84	3255.78	2776.37	2495.62	1057.16
Q8NBJ9	SID1 transmembrane family member 2	0.609908	0.00104745	5213.51	6455.87	3026.25	5032.66	3669.39	6776.01	7024.81	5422.09	6618.16	7424.33	8778.98	6348.53	3403.09	9849.73	2402.46	3368.96	2852.87	3908.91	4184.69	2287.48	4691.71	2805.59	2315.28	2656.54	4420	3301.77	3657.64	3654.97	2633.42	4941.2	4304.68	1896.66	2107.59
Q8NBU5	ATPase family AAA domain-containing protein 1	0.637913	0.00614809	7682.75	7819.17	9976.1	13590.2	4545.63	16182.6	10606.3	11105.7	7186.07	12890.5	9316.04	7882.09	5565.81	12497.8	2382.13	8504.3	4429.66	5139.65	5753.61	4705.65	7585.7	3627.07	4965.71	5088.25	3936.26	5514.24	6879.55	6003	3882.38	13794.3	7058.86	2152.18	5270.52
Q8NDZ4	Divergent protein kinase domain 2A	0.646841	0.000373304	5285.57	2586.6	6103.08	6089.61	2623.26	5129.45	6104.48	5694.39	3195.46	6438.67	3836.36	4314.94	3605.95	4281.22	5975.17	3135.7	3569.52	2704.35	2859.05	1836.34	5053.5	2203.06	3206.9	2998.99	2667.04	1345.33	3382.5	2996.72	2929.44	2642.16	4750.67	2366.2	3524.9
Q8NE86	Calcium uniporter protein, mitochondrial	0.543055	0.0130627	6751.47	5420.1	6351.59	6809.37	3064.05	10394.3	14941.3	13509.5	6118.27	13500	6271.6	5220.84	3077.01	8288.59	2062.75	5646.71	2089.53	2692.67	2910.73	1941.93	4557.15	2599.24	1895.7	3131.21	3850.4	4051.25	3091.7	2698.58	3298.88	14249.9	5539.98	1913.63	2663.44
Q8NHH9	Atlastin-2	0.587145	0.00124434	4754.43	4799.72	3932.01	5536.11	3685.28	7184.35	3580.6	5102.27	4644.22	7955.7	10410.7	4660.39	3526.32	8306.75	2075.3	3496.82	3281.3	2220.8	5162.17	3605.02	2657.19	2746.49	2347.82	2516.76	2443.6	3088.06	3570.69	3801.71	2358.27	4837.96	3219.69	1258.68	2204.49
Q8NHP6	Motile sperm domain-containing protein 2	0.590863	0.000684822	3667.15	4102.43	3370.3	5022.65	2757.93	5834.92	3885.59	3846.07	4437.06	4854.48	5472.93	6682.14	2495.71	4885.2	904.01	3397.47	1967.57	1294.98	3405.24	3343.88	4727.97	1492.35	1562.05	2127.09	1626.5	2540.03	1900.13	1681.32	1893.29	3386.51	2631.59	1495.46	2475.28
Q8NI35	InaD-like protein	0.522704	0.00644648	1546.86	2053.49	2589.19	3380.91	1623.56	4520.65	4400.39	8235.91	8866.66	3110.98	6091.64	3863.19	1452.88	4193.7	6154.08	2341.91	2580.2	2665.53	1311.87	1852.57	2181.05	2060.81	747.085	650.876	2552.93	4594.16	1511.4	1744.71	1752.69	1142.35	2740.32	5068.95	386.898
Q8TB36	Ganglioside-induced differentiation-associated protein 1	0.504483	0.001326	5500.54	4423.33	4195.08	9672.76	5328.19	7179.61	9208.75	9070.77	16676	10903.5	6854.38	4246.35	3432.12	5900.87	1776.68	6197.19	2717.59	3996.07	2886.36	2498.64	3287.7	2740.13	3498.39	2267.27	3793.02	4581.7	3803.2	3110.51	2869.81	4720.43	5236.22	2051.35	2447.17
Q8TB61	Adenosine 3'-phospho 5'-phosphosulfate transporter 1	0.566043	0.00153031	6834.86	7794.81	2289.78	7378.67	4727.76	8890	4834.73	6066.69	5631.46	10093.7	9667.05	8126.18	3180.64	12110.4	2924.33	5825.44	2064.55	2850.8	5145.92	2664.25	3423.59	3135.15	2948.64	3341.67	3893.6	5361.84	3453.67	3244.57	2915.23	7364.1	4077.51	1501.94	2449.07
Q8TB96	T-cell immunomodulatory protein	0.366232	0.0168673	3650.63	3357.77	2436.92	5276.62	3262.3	26753.3	4334.34	9339.06	10620.6	4066.83	8482.88	5749.13	3864.79	5437.23	2078.45	2462.12	1794.59	2213.93	2309.13	1447.44	1040.12	2235.93	565.429	1590.64	1899.82	4001.93	1663.38	2197.37	1332.52	1710.31	3487.85	6505.89	1290.09
Q8TBP6	Solute carrier family 25 member 40	0.314689	0.00736019	5283.72	2373.23	31217.1	9711.84	2456.75	11631	5909.08	8764.98	4273.67	28343.4	23173	18512	3142.8	8243.98	4287.64	3550.55	1460.87	2164.79	2395.52	2498.74	4825.19	749.544	3233.07	2262.58	1282.45	2402.14	3860.45	2905.46	1167.46	10405.7	4005.53	4993.3	1890.04
Q8TBX8	Phosphatidylinositol 5-phosphate 4-kinase type-2 gamma	0.244692	0.0161683	3770.6	35309.5	44422	2348.64	5450.16	35780.5	94596.6	90335	50840.1	10945.9	8481.73	15867.5	8318.42	3653.15	11057.1	4546.32	7335.48	9228.2	3520.52	1206.01	1201.87	4288.27	7819.31	5566.62	29898.6	1944.22	4655.95	3694.32	5809.19	2556.6	4816.28	4997.99	8528.97
Q8TCT8	Signal peptide peptidase-like 2A	0.664669	0.0134605	5642.54	5179.81	3785.14	4863.01	4028.26	12002	5747.26	5487.23	6412.8	4811.91	8200.6	9293.75	5080.42	5871.45	1953.6	4452.82	2235.48	3471.64	5861.5	2950.64	7310.35	3046.78	4220.79	3627.35	4488.52	1662.8	2771.11	2924.14	2958	5674.09	3696.19	1354.64	3440.74
Q8TDZ2	[F-actin]-monooxygenase MICAL1	0.544402	0.0336963	3661	2929.7	12667.6	1120.79	4509.33	16292.7	2834.87	7136.63	7766.18	2723.87	8715.86	8307.07	5391.54	13255.8	2867.78	1432.12	1724.54	3490.83	2412.26	2280.18	7397.47	1625.79	7606.15	3370.11	2521.05	1294.01	1837.02	1680.58	4478.74	685.85	2051.57	4928.72	5287.39
Q8TED1	Probable glutathione peroxidase 8	0.610053	0.0095031	10325.7	8099.16	4081.73	8035.17	4197.89	15550.3	6170.9	5825.26	13719.3	10688.7	10813.5	11448.3	4429.3	5974.21	1944.27	5445.55	2614.89	3099.87	4951.93	4324.7	3902.39	4706.64	1796.8	4302.08	7519.85	6425.98	3774.55	6540.73	5435.88	6301.82	6584.08	1175.71	3433.66
Q8TF66	Leucine-rich repeat-containing protein 15	0.584458	0.0281117	10138.5	2372.59	1476.44	949.2	134.756	5445.66	6213.59	8509.15	7949.09	7836.55	10857.1	6006.68	4494.82	4159.79	2632.86	1417.77	1697.47	4580.99	1657.16	2860.19	2238.6	4843.26	3302.62	2879.7	1307.42	3007.71	2413	2342.99	3587.09	2325.92	2218.7	2672.14	3029.54
Q8WTS1	1-acylglycerol-3-phosphate O-acyltransferase ABHD5	0.275733	0.0252488	1869.37	3267.84	2129.2	6717.09	2023.29	4586.78	11475.8	11915.4	14944.8	35210.7	5203.15	8500.78	3001.7	464.003	1271.8	2569.85	1865.24	2340.62	2042.13	1815.05	2577.1	1195.47	923.606	1004.71	3567.08	1631.3	1817.06	1483.53	2233.67	3189.47	1410.61	1598.11	1537.96
Q8WUF5	RelA-associated inhibitor	0.663602	0.00366842	5425.39	5211.07	4834.46	4654.85	6830.7	7172.06	6689.98	2419.05	11115.8	4940.57	5482.55	3455.01	6033.07	6426.11	5743.42	2234.77	4956.79	2494.68	5937.36	1513.27	2780.42	3627.78	4438.3	4027.03	3393.17	3836.27	3583.89	6214.83	2643.1	2638.29	4164.7	4646.57	2535.7
Q8WUK0	Phosphatidylglycerophosphatase and protein-tyrosine phosphatase 1	0.233511	0.0126556	5700.79	3198.74	1924.05	15094.8	3691.34	12226.9	6714.6	7366.59	3242	20641.3	36606.7	8766.41	1326.92	37164	1220.81	3188.02	1609.63	2164.26	1762.26	1503.84	2552.9	1836.9	2613.99	2007.97	1869.76	2420.5	2070.27	908.689	1741.2	8189.16	3044.93	1119.47	1486.21
Q8WUY8	N-acetyltransferase 14	0.397852	0.0412239	14633.8	12300.7	69531	16331.2	9196.8	42263.8	4940.82	12716.2	105539	23027.1	94514.7	9840.06	8209.96	24282.8	9360.16	14473.7	6422.56	11167	19040.4	19779.2	13329.7	12110.9	9492.95	5470.63	9923.65	16115.4	11390.1	4867.88	10051.9	15154	6933.58	8520.39	5483.03
Q8WWB7	Glycosylated lysosomal membrane protein	0.600126	0.0051552	7774.46	6996.35	3096.75	6382.02	5420.82	11408.1	3318.35	5664.64	7529.28	8951.67	13687.4	9840.64	4755.79	6965.32	3105.19	4253.61	2772.84	3209.77	2801.45	2004.55	8741.93	4038.66	1717.72	4742.03	5778.51	3248.37	3191.35	3978.14	3955.86	5390.6	3824.17	2650.68	3943.1
Q8WWC4	m-AAA protease-interacting protein 1, mitochondrial	0.543821	0.00641498	6291.92	4207.13	3046.19	7497.25	3404.11	8835.47	9045.96	8409.98	3967.95	12086.4	3465.62	3196.87	2783	1507.63	4236.62	5522.94	2353.51	1955.85	3115.25	2620.52	3529.72	2085.52	2674.64	2548.03	1809.97	3478.87	2538.27	1781.35	2225.38	7592.22	4835.86	890.476	2310.56
Q8WZA9	Immunity-related GTPase family Q protein	0.130004	0.00391721	218.515	917.232	1793.01	4646.11	1134.62	14108.4	16954	11332.1	16954.8	2458.15	10957.9	2861.74	1840.66	1120.85	3484.12	526.217	803.953	1420.37	252.998	734.829	220.291	859.814	681.212	934.186	343.28	125.322	848.305	1047.34	544.908	759.304	555.379	726.085	1216.98
Q92485	Acid sphingomyelinase-like phosphodiesterase 3b	0.551263	0.00508574	3535.95	4704.43	835.959	6254.4	5649.13	4935.82	8456.57	12540.1	3320.34	11456.7	8296.04	2617.94	7192.43	6933.92	7528.5	5924.88	2473.19	2486.64	2015.7	2793.21	4408.34	2400.11	1142.81	1969.89	2293.1	5564.61	2395.82	3700.73	4592.03	4019.22	3209.74	8599.83	1670.02
Q92504	Zinc transporter SLC39A7	0.360229	0.00101216	6154.36	3218.37	2730.26	637.408	11389.9	3931.88	2424.46	2391.07	8752.69	5090.76	4943.64	3966.77	3148.49	5650.22	2058.55	2165.19	469.848	1024.06	2713.08	2589.2	1484.53	1391.05	967.234	1206.33	946.459	1605.27	1620.89	2070.78	847.394	1846.57	1478.11	359.962	1284.77
Q92563	Testican-2	0.493889	0.00813389	1766.62	5080.78	714.228	2608.42	1003.98	5102.83	8353.11	4537.14	7553.54	5599.98	7600.83	10111.9	1107.51	8184.83	1596.32	1421.72	3969.75	3289.64	3240.38	2184.2	1595.86	3372.58	1832.69	1459.34	2684.48	696.569	2461	4576.37	2204.22	1938.72	1037.51	2282.98	616.746
Q92692	Nectin-2	0.658793	0.0114436	6721.41	13314.8	4082.6	11403.8	7484.01	11088.4	14133.4	16239.1	11360.4	13567.1	25053.1	11162	7842.08	9069.03	5533.71	6857.17	6919.25	8459.46	8622.58	7422.03	5703.5	5552.57	4173.45	6187.83	7982.12	12038.1	5824.03	5607.51	4759.62	9262.72	7712.74	9130.05	4304.44
Q92903	Phosphatidate cytidylyltransferase 1	0.538077	0.023246	3859.26	4449.88	1459.49	5458.59	2855.7	3128.27	1685.42	3111.14	4442.52	8495.11	7855.45	2561.26	466.932	8320.06	538.016	2147.02	1377.68	1938.37	3808.25	3180.42	506.794	1675.96	275.53	884.295	1827.48	3014.95	2598.47	2040.95	1106.22	4348.89	2669.74	995.807	633.53
Q92934	Bcl2-associated agonist of cell death	0.636948	0.00697476	3527.76	1271.85	3375.23	4661.44	2412.6	1745.37	1343.12	2404.11	1920.93	3426.42	1954.44	2834.52	2880.98	4532.91	1707.31	3521.85	2594.75	1265.21	1413.87	1435.76	2455.98	1211.15	1692.64	1691.59	932.99	952.163	1479.05	1723.9	799.947	4515.64	3027.88	1686.55	1361.07
Q92959	Solute carrier organic anion transporter family member 2A1	0.515942	0.00222424	4309.29	11048	7405.75	6742.31	8574.93	4982.34	6079.68	8965.72	6349.16	2161.56	14226.6	5758.84	4924.01	3878.23	2569.46	5904.63	3083.48	8379.05	3237.18	5955.69	1824.71	3450.42	430.649	1755.39	2968.96	5354.21	1574.22	2066.02	1686.72	2648.76	2730.7	3713.33	4164.9
Q969L2	Protein MAL2	0.527619	0.00826446	89417.5	104536	62731.1	197230	76606.6	96676.7	113061	120987	87206.3	174502	217224	42200.3	45297.3	272331	40978.9	61665.7	77194.9	45129.9	147040	72379	20875.6	55388.6	30895.6	30502.4	58473.6	75358.9	61881.5	72002.8	43598.7	106589	61029.4	32282.1	20071.3
Q969Q0	60S ribosomal protein L36a-like	0.481063	0.000907081	7145.87	4612.54	16242.4	10888	16159.1	6363.69	5882.83	2646.91	11875.7	6002.56	12666.3	7666.06	11146.2	4516.74	7100.69	3342.97	4012.18	2784.62	3510.79	2675.78	3251.09	1910.45	4506.3	5769.84	2671.3	3186.54	4966.78	3914.22	3319.79	2766.83	2719.47	5678.8	8971.52
Q96A26	Protein FAM162A	0.575846	0.0206366	17000.1	15322	14655	19157.1	9498.13	38655.3	24644.9	36988.1	11832.6	42374	18736.6	11906.1	9752.26	19122.3	6328.32	18116.1	7017.26	8376.05	8612.3	8295.88	11930.6	7182.99	7624.4	6655.6	7615.13	13417.4	14001.8	8299.89	7507.15	36873	15504.1	6008.74	6125.71
Q96A57	Transmembrane protein 230	0.405373	0.000109747	19814.5	19111.5	16937	20334.1	8899.69	4573.38	6206.92	14595.8	7865.75	19356.1	19242.8	16397.4	7509.78	10881.7	4240.01	5938.79	3329.3	7122.4	6175.38	7537.12	5227.53	3530.89	3966.24	4371.47	4626.08	5119.63	4776.23	3029.4	4255.49	4500.11	4353.84	3559.49	6151.23
Q96B36	Proline-rich AKT1 substrate 1	0.606554	0.0308162	3258.4	2532.02	4014.99	1698.86	4318.97	1269.44	3136.62	3996.53	1684.74	9512.09	4749.29	12734.9	7211.76	10119.9	9826.7	3015.15	6851.72	1316.41	3825.52	2949.31	1919.5	4212.85	2199.56	6228.09	2545.26	2759	3017.84	1760.52	2547.16	3082.84	3627.68	5035.56	4312.78
Q96CU9	FAD-dependent oxidoreductase domain-containing protein 1	0.602491	0.0277716	8553.4	2111.3	2261.41	1601.93	1973.14	2892.21	7122.37	7350.37	5885.12	3118.65	4029.05	3218.3	1689.31	6791.38	4241.39	1570.81	1759.04	4260.76	669.279	2465.02	3357.62	542.886	2657.74	2141.7	2132.65	1031.33	2460.68	1458.23	1533.36	2772.43	5817.13	2121.23	2099.22
Q96DA6	Mitochondrial import inner membrane translocase subunit TIM14	0.54733	0.0425673	6829.96	3337.49	2115.06	17967.9	2122.24	15927.6	13090.8	14927.6	5337.19	21942.6	4955.57	5827.32	5024.77	5824.3	2829.29	3869.41	2682.71	10187.5	5316.27	4201.06	6441.31	2229.55	3393.54	2158.39	2461.61	4641.03	5111.33	3827.04	2531.93	10061	3185.82	1683.45	1912.26
Q96E39	RNA binding motif protein, X-linked-like-1	0.572121	0.0048376	7598.26	7898.9	26651	14636.8	14925.7	7884.81	8864.71	8993.79	4563.97	12087.3	11249	13936.3	6633.6	10760.5	7135.77	3538.49	5570.66	7956.03	3022.84	6100.49	7709.09	6358.49	6999.43	7356.28	6416.57	5727.87	6306.68	4141.49	7689.03	1742.43	2792.01	6168	6630.05
Q96FJ2	Dynein light chain 2, cytoplasmic	0.644198	0.0175582	7216.03	4765.92	14448.1	10342	8600.07	5342.51	24870.8	6387.95	12120	7780.14	4143.31	6406.39	8507.31	8790.21	10097.9	6365.61	6204.78	2716.03	7255.34	5852.32	8240.88	4672.04	6199.56	5063.96	4276.84	6861.2	6291.21	5048.74	5055.71	4392.82	6258.29	7574.07	6635.16
Q96FQ6	Protein S100-A16	0.662639	0.00142723	3672.07	2466.14	4023.96	8607.7	2738.22	5472.32	5771.98	6336.31	2873.83	5814.86	4012.63	5150.89	4329.39	2718.57	4398.46	5895.8	4436.95	2013.85	2746.54	2549.6	1947.47	3767.38	2325.27	3384.43	2864.33	2517.26	3372.82	3527.71	3782.29	2097.66	4784.65	4056.52	3356.85
Q96FS4	Signal-induced proliferation-associated protein 1	0.498736	0.000742073	10243	4704.85	11582.4	2342.31	7070.89	9212.39	8337.21	16097.1	18941.7	12826.3	13981.7	14089.3	9631.79	8672.57	5503.84	3194.12	3635.17	7906.84	3822.26	3432.75	8752.49	3312.08	5796.84	5441.66	3420.27	3724.21	3114.41	2914.46	4790.58	3442.17	5571.96	4222.5	5469.64
Q96HR9	Receptor expression-enhancing protein 6	0.572534	0.00505069	2973.78	4240.32	4374.74	3407.09	2283.49	3394.33	2284.69	2654.45	2711.6	4911.68	9087.09	2014.53	2221.31	3748.88	1575.63	3090.77	1913.85	1379.34	3578.74	2355.14	1157.82	2031.09	1462.48	1128.03	2610.91	2195.48	1191.13	1332.33	2180.4	3014.02	2232.26	1853.18	952.206
Q96HU8	GTP-binding protein Di-Ras2	0.650061	0.0489876	379020	643657	1.81589e+06	1.03554e+06	743318	2.01423e+06	1.94183e+06	2.1497e+06	15265.9	1.99497e+06	1.08065e+06	797874	670326	1.52666e+06	310221	1.47432e+06	692594	766263	570854	632426	981466	647109	647388	525596	613756	1.06014e+06	1.05949e+06	681918	541306	1910231	229278	364969	567454
Q96IG2	F-box/LRR-repeat protein 20	0.450277	0.0237079	2346.59	441.936	5345.8	3153.96	2119.45	4294.83	1998.58	4461.54	7550.62	22324.7	8849.75	8979.2	7225.85	5248.95	3748.81	2399.26	2664.54	2672.95	3985.75	2339.26	3597.29	1770	2632.22	2047.5	2574.28	2327.9	2036.11	2555.13	1927.24	3640.16	2346.73	1594.2	1431.21
Q96II8	Leucine-rich repeat and calponin homology domain-containing protein 3	0.324115	0.0180754	3308.8	123.345	47739.6	11569	65729	17270.5	14898.1	17762.8	12311	11101	10467.7	13715.2	10902.1	14615.3	11760	2151.68	2458.74	14251.8	9614.28	5670.53	6766.94	1891.61	8973.46	3245.05	9725.07	3914.17	855.726	606.499	1270.88	281.745	3743.59	4543.61	6362.86
Q96J01	THO complex subunit 3	0.66332	0.0120395	4783.68	3828.62	4389.06	4155.17	4535.44	5681.17	5777.1	3236.8	2698.12	2763.3	1181.45	2850.6	3815.81	10064.9	4883.46	4807.01	3158.97	2956.27	3034.09	2841.99	3622.02	4422.08	3194	2190.27	3364.1	2516.37	1931.81	1198.45	2838.83	871.146	2403.99	5008.51	2936.99
Q96JG6	Syndetin	0.557014	0.0426287	1169.04	1529.07	3727.95	2873.5	1800.72	14108.4	4943.93	3519.71	3193.44	2070.07	7850.73	2602.79	3967.14	3972.68	2294.71	1975.28	2811.3	759.503	2921.78	1962.26	1746.87	2498.83	3828.12	1485.14	1376.21	1582.31	2708.26	2066.27	1983.63	1470.18	1924.11	2549.81	2903.84
Q96JX3	Protein SERAC1	0.404019	0.0161936	4398.65	3005.01	2473.02	4537.86	2079.04	4618.55	6352.52	6260.27	3119.07	19141.6	12104.3	6710.65	529.171	3326.02	3569.77	4044.46	1166.02	3535.79	1670.91	1245	463.656	931.239	657.386	552.544	2500.09	882.484	3868.2	1927.42	433.741	7402.04	3174.31	3185.65	817.371
Q96KP1	Exocyst complex component 2	0.512697	0.0351234	4173.95	5220.1	5048.05	5773.24	7514.2	10142.4	2961.54	3291.97	8085.65	14437.6	35886.3	10713.9	8474.31	7878.14	7100.5	5181.42	6487.46	1362.38	7434.88	5873.38	3240.65	4254.99	5564.6	4554.33	3214.58	3936.13	5711.22	4302.32	3561.92	2559.83	5360.13	4482.29	6180.85
Q96KR6	Protein FAM210B, mitochondrial	0.179819	0.034588	587.527	974.773	27997.4	7261.57	408.117	1604.1	3174.94	3569.32	2717.64	4728.59	10957.9	1566.7	1328.31	24210.7	1727.94	1502.08	235.049	1140.6	731.071	701.49	824.483	757.328	1302.62	680.861	454.762	1001.28	1289.28	760.451	996.333	2769.96	1732.26	342.691	516.748
Q96PY5	Formin-like protein 2	0.60009	0.0140729	3925.91	2406.45	3209.37	4463.12	4518.65	5265.85	2460.72	3826.51	3365.14	9334.5	10711.1	8494.78	4152.06	13448.2	3722.37	3420.53	3552.87	2213.76	3696.44	2987.6	2995.43	2055.84	3418.19	3250.64	2691.53	2695.12	4248.04	4005.67	2231.99	3846.09	3352.74	2945.8	4353.42
Q96QD9	UAP56-interacting factor	0.631177	0.023062	4564.78	8596.98	5487.72	9344.65	6083.24	8602.53	7020.59	4979.23	23202.6	5993.01	6480.27	9862.15	7775.83	17970.7	7873.76	4605.92	4567.93	6370.4	7826	3713.75	4457.82	9025.88	6093.3	5302.41	3730.59	5248.77	4589.15	4414.51	5093.54	2991.38	5917.69	4761.83	5418.99
Q96QG7	Myotubularin-related protein 9	0.266881	0.0404073	5529.98	1077.21	12180.9	222.627	508.087	1.00658	1747.43	5996.65	3075.31	3534.92	6860.35	2131.45	5485.8	24210.7	1183.69	717.728	617.634	605.419	865.431	1338.5	1900.79	776.66	1605.6	1264.93	949.957	2807.18	764.522	1177	693.048	996.137	254.65	1421.54	1437.79
Q96RQ9	L-amino-acid oxidase	0.48441	0.0143734	1275.92	1187.92	11229.1	3362.38	3768.98	4829.93	15367.3	20685.8	6596.49	4220.69	10156	8528.94	4549.26	10286.3	7619.83	2239	2135.99	3500.85	972.841	1088.79	3475.47	4063.86	2709.32	2455.98	3307.68	4477.58	2239.79	2300.71	2923.38	5601.94	3168.27	5866.33	5663.35
Q96S06	Lipase maturation factor 1	0.552843	0.00936061	12446.6	15518.2	7328.03	12190.2	15642.9	4244.27	25107.4	11730.6	6265.09	18620.8	10649.9	25568.7	3769.2	28427.7	4304.58	12251.1	9750.74	3680.45	7454.22	11901.1	3140	4560.84	8319.39	11158.4	5013.13	9784.98	7017.6	6207.24	3149.37	16148.8	4206.61	2929.76	11784.8
Q96S86	Hyaluronan and proteoglycan link protein 3	0.565932	0.0433136	3169.02	1180.27	1698.47	1559.98	1262.82	6399.37	3816.07	3893.72	2898.07	2786.43	10957.9	5357.17	2106.18	2629.25	2279.24	1726.14	1465.17	1364.32	2096.84	1332.76	809.48	2576.7	660.516	2112.01	1947.13	411.016	1901.55	2729.31	5158.93	1576.49	1542.33	1695.01	1479.64
Q96SI9	Spermatid perinuclear RNA-binding protein	0.443759	0.0387339	1866.83	1555.88	2889.99	2246.97	2692.21	4936.38	12623.8	11332.1	2627.29	740.612	10957.9	1019.25	736.297	2985.88	2045.93	2100.18	2010.29	1172.38	2460.13	1159.84	1365.08	2055.28	4250.72	2735.04	1144.18	1339.98	1533.34	1098.13	1642.71	1625.81	801.118	431.74	2485.76
Q96TC7	Regulator of microtubule dynamics protein 3	0.642132	0.00483518	6373.38	6921.28	2504	11731.1	4428.83	8829.64	7683.27	7960.22	6213.1	12845.6	8145.78	8637.66	4893.43	13310	2701.27	4660.65	4948.38	5525.82	4821.37	4818.03	5751.62	3930.22	3257.48	3812.38	4843.03	5269.72	5166.9	3292.52	4033.45	7772.18	4910.99	3364.6	3637.52
Q99424	Peroxisomal acyl-coenzyme A oxidase 2	0.616305	0.0100836	3470.52	4237.81	5997.29	2818.3	4193.13	4172.29	4667.16	4628.36	4999.33	14175.5	9640.45	6325.84	5836.01	5825.07	3882.91	4409.5	2758.62	1509.17	3520.24	2396.33	1463.61	2186.23	2035.59	5022.88	4176.54	2757.13	4646.22	3676.02	4538.57	5630.46	3353.5	2625.15	3849.23
Q99470	Stromal cell-derived factor 2	0.501265	0.0310805	501.685	2740.76	5351.8	1141.43	1375.15	4174.9	1278.32	3206.27	1496.91	2495.87	10957.9	5817.91	1685.89	3942.75	1826.31	1723.06	1474.84	829.504	2191.64	555.606	1732.53	1775.72	1661.57	2133.86	2320.72	369.93	136.605	1056.81	1204.2	2971.07	1590.75	1617.46	2003.24
Q99549	M-phase phosphoprotein 8	0.654387	0.0123134	3146.95	2496.43	3491.14	3165.51	3596.33	6319.76	2682.94	3133.44	2874.26	7140.92	6345.56	6259.47	4436.01	4953.92	1628.64	2156.86	2299.48	1425.13	2187	2263.15	5255.89	2156.75	3289.93	4182.83	1858.77	2490.47	1607.48	2960.47	3464.13	874.265	2127.98	1524.77	3058.59
Q99570	Phosphoinositide 3-kinase regulatory subunit 4	0.465753	0.0139262	1113.27	1629.2	3874.67	1587.7	2953.14	4936.38	2459.44	3320.88	9622.54	1469.79	10957.9	2907.75	3397.17	9265.55	3398.51	1482.6	1539.33	1455.51	2432.36	1853.54	3102.38	1068.3	3611.43	1820.34	1200.26	1015.19	1624.04	1527.32	1336.04	1039.92	1574.24	1676.73	2557.02
Q99643	Succinate dehydrogenase cytochrome b560 subunit, mitochondrial	0.405653	0.00309595	7503.9	5195.88	3548.73	6692.53	2683.93	13997	11259.8	12299.9	10098.5	7332.96	3641.2	8829.65	4228.35	7949.2	24108.2	4493.85	1013.5	1194.89	4022.09	4083.35	5254.62	1259.57	2764.84	1720.29	1832.19	3032.76	4064.18	2893.06	1196.04	9221.99	5408.79	804.473	2741.75
Q9BQ70	Transcription factor 25	0.369179	0.0273177	860.046	1337.64	1793.01	4185.43	1677.39	3484.82	1310.67	11332.1	3276.01	7892.96	10957.9	2000.4	1311.04	530.921	1397.62	624.311	821.016	1134.17	1436.49	819.625	907.268	738.381	1053.67	1967.28	1010.3	1349.61	968.459	2021.03	1129.83	876.922	582.345	1077.47	1965.77
Q9BRT2	Ubiquinol-cytochrome-c reductase complex assembly factor 2	0.554339	0.0416633	7322.52	2886.81	5126.99	3204.08	3460.24	19871.4	17342	23173.3	5961.15	15915.5	7514.53	6711.79	6259.83	15658.2	4286.72	7478.54	3053.26	2763.2	1929.72	4220.83	5525.77	1765.42	5627.55	3562.46	2792.07	6978.81	6319.25	4153.22	4827.35	19331.9	5201.03	3060.24	2927.88
Q9BRX8	Peroxiredoxin-like 2A	0.630776	0.00865023	11823.3	11716	7588.95	17668.7	7394.97	18302.7	8002.15	16045.3	10601.9	21019.8	26942.4	10328.9	8126.64	13706.4	4746.93	8014.86	5077.99	8538.25	9134.03	8888.65	8404.29	5437.2	6835.35	4655.47	8584.71	9781.43	7673.43	6620.23	5708.64	12829.7	8461.57	7265.86	4135.24
Q9BSL1	Ubiquitin-associated domain-containing protein 1	0.279016	0.00328796	12798.2	1282.43	15398.6	2070.16	1524.3	2171.43	8901.31	11332.1	1450.09	10669.7	10957.9	9791.16	348.031	1844.49	5488.25	732.911	1886	625.757	1684.16	767.839	5454.14	1410.8	1803.06	693.119	1292.32	2530.61	1676.1	332.363	1597.63	718.191	919.776	2461.75	1937.38
Q9BSR8	Protein YIPF4	0.464712	0.000722554	10045.4	14110.7	2147.94	12205.7	8170.91	13034.2	7540.99	12642	3176.13	18697.1	21029.2	14852.2	5824.53	17762.8	4921.5	6885.96	3282.33	4477.17	7054.74	5040.52	6517.68	3099.4	4143.05	5200.08	4247.53	5658.07	5264.46	4778.71	3938.27	6689.96	4568.17	1693.77	4750.76
Q9BUB7	Transmembrane protein 70, mitochondrial	0.513994	0.00537663	8156.05	5486.8	4691.41	9831.78	2750.87	12351.7	12223.7	10023.3	6310.82	12579.2	6030.68	8090.38	3020.52	10913.2	688.329	3459.09	2400.09	2210.95	3048.26	2418.28	2998.5	2564.57	1707.42	3160.74	1856.61	2920.79	3498.99	5912.98	2256.12	11124.3	6811.96	1343.11	3737.49
Q9BUH6	Protein PAXX	1.50765	0.0425492	1505.22	2033.7	6118.17	1439.34	4542.32	3496.59	2012.35	2017.39	4616.55	2109.63	647.034	3829.06	9351.92	1525.62	6307.22	4814.04	7486.9	2859.05	7398.42	3653.4	4907.64	5810.19	11022.5	10157	2638.97	1760.26	5957.38	5587.45	5146.23	3077.59	4522.26	6963.74	9143.27
Q9BUN8	Derlin-1	0.64528	0.0112174	13167.8	10942.4	5011.73	13342.6	12232.6	14996.5	8413.01	14230.4	8966.34	20856.1	18779.6	25544.4	12525.5	12880.2	4032.07	10382.8	5434.76	4168.77	9945.82	5844.14	11662.5	5725.37	10733.1	12148.3	5740.85	4613	5879	6061.05	10988.7	12614.9	6757.12	2423.44	13287.8
Q9BV10	Dol-P-Man:Man(7)GlcNAc(2)-PP-Dol alpha-1,6-mannosyltransferase	0.648235	0.00416053	3910.31	4966.07	2684.84	4016.49	4472.8	4997.45	6580.47	3789.18	6544.03	6627.7	3958.04	4700.35	3456.14	3984.39	1348.74	3568.06	2831.87	2405.15	4382.08	3611.94	3536.58	789.72	2005.97	2703.54	2601.41	4204.89	1831.57	1536.37	1956.65	6018.84	3300.54	1034.62	2274.14
Q9BV35	Calcium-binding mitochondrial carrier protein SCaMC-3	0.513773	0.0056211	2313.43	2816.09	1065.87	2575.61	1698.06	5647.53	4374.08	2012.61	3338.39	5455.49	3396.82	827.031	4550.19	1311.04	726.367	2286.49	1409.06	1384.16	1623.66	1646.43	239.887	530.945	919.675	690.138	1209.34	2074.59	1688.9	1459.4	941.507	3815.94	2098.87	1127.72	697.48
Q9BVC6	Transmembrane protein 109	0.651108	0.00273873	36481.9	33232.3	19761.9	37708.4	20702.5	37199.9	23350.3	29197.3	29685.2	34935.3	45914.7	42523.6	28310.4	48054.9	12720.7	18220.6	8729.42	20211.7	21135.9	26428.9	36227.1	12760.7	22737.5	16193.5	16023.1	18252.6	16171.4	16620.3	17161.7	25916.3	16855.2	11865.2	15966.6
Q9BVK2	Probable dolichyl pyrophosphate Glc1Man9GlcNAc2 alpha-1,3-glucosyltransferase	0.588222	0.0115237	7929.28	4702.06	5777.14	6531.43	3116.11	3285.75	1865.36	2975.62	7014.46	3014.99	5216.01	3089.75	2130.46	4655.71	7644.51	1818.42	1642.55	2517.46	3120.77	7153.5	1649.23	2105.18	1626.69	1859.31	1581.8	2072.36	1748.89	2564.98	614.891	5182.52	2874.41	1753.69	1661.74
Q9BVL4	Protein adenylyltransferase SelO, mitochondrial	0.525688	0.0416929	1073.46	1011.69	2355.08	791.734	2031.69	9055.02	782.549	5960.06	1073.76	2012.11	4107.97	2626.87	1935.73	1162.69	2553.12	1607.23	1872.88	896.84	1404.91	725.306	1250.06	1510.43	2091.98	1617.69	845.196	876.88	840.522	1080.49	1326.66	474.571	1555.36	1813.65	2476.34
Q9BWN1	Proline-rich protein 14	0.599235	0.00457981	3143.25	3925.47	1693.25	3993.29	2087.31	3591.92	2974.56	2471.85	3074.92	6094.69	7747.82	7295.26	2104.69	6633.92	2407.85	1984.17	3082.81	1860.21	2918.36	2205.88	2683.51	2845.99	1621.49	2423.68	2168.99	1944.29	2369.47	2268.47	2074.96	2102.15	2813.39	1787.4	2180.05
Q9BXJ8	Transmembrane protein 120A	0.59043	0.00557966	7876.55	4241.81	2339.72	3346.82	4095.25	1737.88	2061.05	2918.37	6329.08	4365.12	6328.67	4480.33	2953.06	4953.7	1362.19	1826.47	2486.37	1384.55	2971.31	2737.58	2102.33	2652.66	3096.29	1838.52	1580.52	2028.03	3507.44	1364.92	1335.99	4319.67	2282.79	775.794	1421.01
Q9BXK5	Bcl-2-like protein 13	0.459634	0.00502051	7468.73	4958	11455.6	15490.1	6291.23	12356.1	7978.42	10909.6	8068.33	29884.8	8442.11	11798.5	8357.27	30102.1	4906.15	7995.48	5498.95	3062.75	2528.7	5273.72	9310.96	2462.68	5842.8	4923.02	2800.12	5710.38	6982.36	3746.39	3822.95	12769.5	7185.92	2132.9	4486.85
Q9BXR6	Complement factor H-related protein 5	0.522815	0.0235408	16610.1	19216.3	23585.9	10633.5	33019.7	10668.7	1731.05	1830.57	6484.95	8125.83	16105.5	11885.1	20100	1119.29	1243.79	6579.18	8770.67	10383.2	4525.73	3702.53	7812.83	11142.6	7280	7441.93	5337.73	3970.11	7750.03	6735.92	9077.92	6084.38	2432.25	1672.93	1935.45
Q9BYT8	Neurolysin, mitochondrial	0.613102	0.00844147	2982.7	1215.35	2918.75	1225.14	3445.22	5982.22	3423.67	3123.44	1871.98	7551.54	3979.78	4919.66	3048.89	3466.6	6077.32	2858.55	2915.48	2160.94	1818.71	1958.76	1466.58	1580.63	2061.2	2289.68	1314.29	645.838	3103.76	2388.1	1757.34	4430.62	4303.77	1175.1	2747.59
Q9BZL1	Ubiquitin-like protein 5	0.364823	0.0152596	37030.7	4192.23	21111.3	29079.7	509.355	13925.1	11015.2	23361.2	6116.77	7911.12	7341.78	6740.5	5561.8	1532.9	2990.74	2076.73	4724.91	6073.41	3424.48	2331.57	765.014	3974.92	3986.3	2621.36	4219.8	2507.32	3570.68	1378.68	4880.29	3835.49	9541.08	5230.85	5257.04
Q9DCV7	Keratin, type II cytoskeletal 7	0.518941	0.00752428	21429.7	21643.9	8946.59	14806.5	12206.2	17593.6	26833.5	43019.3	8172.72	36404.4	49112.1	7471.39	12437.7	31161.4	11648.5	9984.3	16862.3	5689.64	10780.1	10621.3	5480.92	17846.1	4536.76	6536.43	15234.6	10017.9	6943.3	11099.8	12694.7	22879.7	18421.9	10712.2	1319.9
Q9GZT6	Coiled-coil domain-containing protein 90B, mitochondrial	0.564593	0.0215963	5649.65	4223.27	1857.64	6940.2	2989.16	8528.54	12224.6	9959.48	4381.96	8238.96	4029.55	2828.28	2077.46	6112.81	1492.73	5211.79	1691.17	2165.81	2312.12	2315.06	2911.45	1744.3	2236.64	1885.93	1621.95	3954.16	3431.58	2658.83	1814.59	9777.37	5360.13	710.815	2093.16
Q9H019	Mitochondrial fission regulator 1-like	0.654538	0.0138234	4999.26	3013.11	3388.92	5834.95	3171.98	8362.94	6779.35	8304.71	3962.93	9273.94	3766.8	3396.62	2379.33	8685.83	2506.68	3891.69	3708.92	3845.72	2099.42	2281.64	4273.07	2885.37	3038.97	3326.94	2008.26	4547.55	3061.46	2161.31	2609.41	6901.88	4284.07	3026.6	2275.04
Q9H061	Transmembrane protein 126A	0.58887	0.0208104	7112.64	4993.4	4314.29	12203.2	4401.6	13502	10307.4	8843.87	4365.64	17884.3	6291.42	11121.6	2536.28	11419.5	2604.32	6630.96	2046.71	3489.17	3956.65	3840.68	5389.86	2918.26	4358.14	3776.15	3703.57	4339.37	4306.94	4182.14	3500.38	14030.5	5621.95	1546.19	3411.03
Q9H0A0	RNA cytidine acetyltransferase	1.5953	0.0481995	1937.68	1131.71	1762.1	1384.04	3229.99	2090.27	986.497	999.973	1715.01	1457.41	1924.54	3321.09	4078.8	2237.46	3007.73	1861.99	2623.23	1830.53	2275.1	2011.05	8655.05	2255.75	8525.48	4410.59	1572.89	1001.46	3257.97	1890.81	2835.36	2133.11	1608.84	4266.93	5145.39
Q9H300	Presenilins-associated rhomboid-like protein, mitochondrial	0.554853	0.0252049	3288.28	3349.37	2082.22	5057.92	2730.14	4519.39	5001	6909.82	1464.7	10899.5	4133.25	4967.55	2349.26	3981.29	669.033	3753.38	1449.7	1430.92	1839.26	1485	2729.32	829.188	739.343	1476.25	1230.56	2108.82	2084.34	1844.03	1529.54	8296.82	3871.58	1578.78	1708.77
Q9H330	Transmembrane protein 245	0.353017	0.0115282	4752.32	6531.46	7481.63	6218.58	3960.23	7498.48	37230	8455.02	11425.5	40549.2	31722.4	14803.9	8158.28	11068.3	3584.35	5942.22	4150.14	3109.66	8379.16	6857.21	3540.39	2470.52	4931.12	4213.86	1850.8	3866.98	5555.85	4686.51	1972.11	9653.49	4881.19	2065.81	2911.56
Q9H334	Forkhead box protein P1	1.56929	0.0195878	4145.96	1215.62	4946.23	1053.03	1231.55	3227.88	2155	3293.31	7464.84	2355.14	1179.56	2860.24	4386.04	2937.89	4430.05	2303.24	3598.01	2771.9	7570.76	3340.06	8922.08	7422.55	6593.9	5769.3	1362.18	6735.5	3161.49	2968.79	4086.95	2805.27	1645.17	7872.28	4932.26
Q9H3K2	Growth hormone-inducible transmembrane protein	0.301782	0.00580898	7247.71	6161.88	5779.48	38078.4	3519.2	18147.5	12170.2	10903	25511.2	15619.2	3731.83	7317.55	3381.2	9806.37	2303.94	4535.04	1675.39	2666.01	2017.02	2253.97	3336.49	1673.98	3073.58	2471.31	2754.55	2355.55	2735.18	1395.79	2681	9548.51	5776.8	2535.26	2682.85
Q9H5N1	Rab GTPase-binding effector protein 2	1.90957	0.000540102	688.567	1862.66	1160.48	1386.27	1791.76	1715.61	1086.29	2293.27	1657.33	898.012	757.074	1810.51	2240.76	685.191	2973.42	4163.82	3734.22	883.536	4403.1	3194.42	4188.1	3538.7	6731.4	5596.12	4092.91	1586.03	2973.38	3142.33	3265.65	2426.7	2565.95	2873.95	4082.08
Q9H5X1	Cytosolic iron-sulfur assembly component 2A	0.477872	0.0236927	2856.39	1464.28	8418.65	3127.21	3460.9	13582.1	18100.9	2977.45	3728.6	17785	4942.63	3855.51	3763.54	3545.11	5324	3005.92	3847.6	980.539	3661	1659.34	2316.17	2385.87	4428.44	5008.78	2188.87	1728.34	2911.72	2623.13	2683.96	4452.02	3030.51	2308.71	4311.5
Q9H6K4	Optic atrophy 3 protein	0.378877	0.00146113	19783.6	16116.2	16184.9	33656	15451	52228.2	18042.8	50850	19277.5	60414.8	28883.7	32654.8	16743.9	71093	7256.29	17535.6	3261.08	18020.6	11858.7	16537.9	20971.7	7898.86	17158.9	3301.63	10102	7440.4	4714.06	12056.4	6508.89	7361.21	11821	7480.61	7728.47
Q9H6V9	Lipid droplet-associated hydrolase	0.514135	0.0122903	3317.57	4709.31	6281.66	4082.12	1850.23	6953.41	3823.44	5183.88	5716.77	9125.49	17115.6	13083.3	3469.76	7535.43	1349.67	3368.93	2900.73	4269.48	2791.32	2219.69	6840.55	1085.98	3726.33	3742.83	3335.6	3967.73	1844.2	2485.76	1281.99	2605.67	2918.04	2268.75	2940.97
Q9H936	Mitochondrial glutamate carrier 1	0.657809	0.0425598	14390.5	6649.98	2979.58	11638.2	5333.85	15201	16486.6	15102.9	8820.86	12494.5	5579.09	9796.83	6740.38	9296.53	2258.78	9092.54	3124.46	4863.3	4124.17	4688.3	7556.51	3127.84	5656.01	6315.17	3343.65	4461.39	5996.61	5903.34	4560.31	19055.7	8557.94	1821.09	5923.09
Q9H9B4	Sideroflexin-1	0.579876	0.0349388	16169.5	7655.3	3253.21	16916	7509.43	25375	26909.8	24351.2	9743.25	31850.9	9626.76	13324	8441.18	21569.3	2618.69	9941	3878.67	5067.68	5442.53	2964.63	13891.7	3974.76	11607.4	8141.79	4332.08	7616.32	8580.26	6603.38	5503.13	26633.5	12053.8	2345.07	5752.74
Q9H9H4	Vacuolar protein sorting-associated protein 37B	0.524488	0.00362159	2058.39	1560.74	2866.47	2778.94	2191.54	3448.87	6796.45	10522.1	7550.03	5563.94	4271.27	6311.42	3301.01	2746.06	4991.67	2481.56	1719.06	2033.3	2649.93	1803.71	2178.3	2489.87	3079.41	2597.43	1960.5	1884.14	2206.19	1826.61	2007.16	842.628	1716.75	3388.48	2462.49
Q9H9P8	L-2-hydroxyglutarate dehydrogenase, mitochondrial	0.651084	0.0273723	4313.16	3159.02	5760.73	4358.04	4850.41	1459.04	2512.4	2713.29	1516.14	1805.59	3708.53	3.46189	2318.01	1810.04	2006.76	3011.84	2319.78	2128.37	969.833	753.039	3782.94	1034.49	1214.65	1834	1315.9	2268.8	1989.02	1138.41	841.894	3432.06	2653.56	1453.93	2373.8
Q9HAV4	Exportin-5	0.536613	0.0422277	1072.17	715.022	1311.96	1308.02	2140.74	9055.02	1157.41	3212.44	1114.17	2144.9	4107.97	2961.66	1934.12	1226.58	3354.44	1128.64	1759.35	508.783	1841.13	741.648	815.434	1290.43	1518.4	1366.5	977.851	810.523	1636.74	1323.22	1177.16	685.592	1194.7	1807.32	2357.3
Q9HC21	Mitochondrial thiamine pyrophosphate carrier	0.422916	0.0163288	3726.55	1927.76	2250.61	5512.41	2454.89	6911.78	2976.26	2466.72	4679.39	17590.4	9294.84	14048.8	5149.3	13973.3	2755.82	3654	952.1	1345.45	1636.18	521.176	5684.49	699.69	4684.32	3822.6	1184.59	1126.19	1236.62	1396.86	1944.94	8320.27	2841.15	463.139	3025.53
Q9HCE1	Helicase MOV-10	0.52646	0.00228646	19196.5	9474.95	12062.4	25609	9729.41	32349.1	12057.8	17480.2	12986.5	17945.2	15380.1	7997.1	8750.56	18104	3252.19	9131.92	3680.97	8259.4	12625	8119.93	9780.3	7119.24	8344.69	5345.63	8638.9	2874.92	9536.54	5911.38	7696.87	5890.82	5606.02	3181.17	7602.88
Q9HCG8	Pre-mRNA-splicing factor CWC22 homolog	0.405	0.0348303	1143.52	2225.68	1833.07	1669.72	1709.75	14108.4	1073.04	5960.06	1295.81	2373.62	4107.97	8177.85	2356.18	1138.46	2938.86	827.702	1587.9	633.874	1179.08	1184.27	1371.52	1300.87	2545.5	1619.97	636.282	1278.14	1827.01	1088.8	977.869	707.078	1155.66	770.33	2508.38
Q9HD42	Charged multivesicular body protein 1a	0.570808	0.000808573	7274.54	3245.07	3348.5	9891.08	6897.59	9682.77	4973.13	6885.09	2970.74	5243.98	10463.2	9407	5255.22	6368.32	3031.38	4325.34	2623.46	4380.82	3231.36	4065.62	4180.55	2875.81	4364.19	3743.99	2587.9	1796.35	3194.59	2390.8	3471.94	2817.72	3071.86	3784.57	4778.5
Q9NP92	39S ribosomal protein S30, mitochondrial	0.653876	0.0192462	1893.27	1191.16	3175.58	1762.89	2064.6	3862.49	1250.51	5193.73	4581.37	5771.6	1954.44	2998.69	3802.61	3107.08	1923.04	3661.32	1552	965.159	692.362	681.856	2804.69	901.87	1524.09	1905.25	1427.39	2089.41	2779.64	2685.88	1896.8	3888.54	2321.45	2425.18	1624.98
Q9NPJ3	Acyl-coenzyme A thioesterase 13	0.545824	0.00393142	8433.45	2360.56	16764.2	3366.92	10289	5216.37	9912.72	6590.72	8391.18	13941.1	5114.77	6324.35	5529.72	9440.46	5819.18	6540.23	2803.73	1967.17	884.548	1128.05	5673.17	2359.88	4979.04	6030.06	2148.94	2722.55	6421.8	4058.59	3349.14	8300.35	5738.64	3446.18	5951.04
Q9NPR9	Protein GPR108	0.462519	0.0195179	3191.63	4931.81	21777.2	4440	3688.86	7578.82	4225.27	5627.42	3271.98	15362.8	16159.8	13161.4	2542.21	8670.42	1075.49	883.37	2804.03	4660.2	4909.33	4964.95	3378.1	3291.04	2372.8	1823.34	4043.87	3590.91	1768.64	3635.21	2944.56	2487.82	1707.44	2817.82	3576.97
Q9NQ84	G-protein coupled receptor family C group 5 member C	0.453941	0.0275709	3230.97	1905.9	8268.58	10180.8	3795.56	7212.44	23979.4	22133	10073.2	3810.45	3264.1	2939.11	2494.35	6671.6	2364.29	7482.55	2993.12	5492.78	5532	5811.09	991.793	1940.93	757.91	1366.39	5335.18	6756.47	2465.49	3361.16	2498.16	2662.02	3845.88	2406.85	1240.57
Q9NQC3	Reticulon-4	0.556082	0.000201499	22781.5	25428.3	28266.6	29836.2	14907.3	19147	30729	20409.7	43998.9	26585	33108.5	31528.4	16182	39728	12196.7	12094.6	8572.83	13724.4	12884.2	19219.8	17559.2	10496.5	11101.4	10509.1	13298.8	14861.6	12695.1	13399.2	12274.8	16976.6	15497.8	10341	12621.3
Q9NQX3	Gephyrin	0.657414	0.0232557	1765.26	1053.46	5898.95	5580.68	3216.49	1705.43	1311.86	2149.19	2260.37	2365.31	1834.36	1734.38	3776.06	5595.18	6370.85	4412.01	3514.22	1881.42	3066.55	2604.8	1301.36	2060.43	1608.86	2719.8	1844.97	2243.18	2068.54	1455.54	2417.42	1389.3	2085.56	2034.11	2966.9
Q9NRW3	DNA dC->dU-editing enzyme APOBEC-3C	1.79639	0.0279034	1211.01	851.49	3780.44	2326.42	5336.52	1805.87	196.829	1931.93	2363.13	1825.36	1618.68	3759.58	3714.77	2570.34	6364.4	2518.93	2589.6	3309.42	3401.44	2570.74	7694.49	1847.56	9250	8185.24	2081.32	2079.51	4531.17	4180.17	4781.23	960.281	2650.21	4429.51	13733.1
Q9NRW7	Vacuolar protein sorting-associated protein 45	0.629294	0.0126257	3948.76	3231.92	4394.15	4494.32	5400.74	2397.57	2638.94	2892.77	4976.16	6969.66	9433.92	11921.7	4568.37	3681.84	4303.08	2890.91	3005.95	2267.57	2030.95	2883.89	5404.51	2756.54	3387.56	3353.46	2571.13	2629.99	3145.32	2548.62	2687.93	2249.66	3204.84	2570.56	4371.21
Q9NRY5	Protein FAM114A2	0.64188	0.0333186	6302.37	2034.4	15903.2	4161.21	6299.6	11788.3	15631.5	4133.35	5027.37	10014.4	4835.05	6757.4	7977.09	5544.11	4061.55	5752.65	7464.42	3459.88	2666.99	3275.58	6926.28	480.568	2887.44	9352.4	4094.18	3252.79	2043.03	5838.5	4539.85	6204.85	6546.29	3245.22	9908.84
Q9NS69	Mitochondrial import receptor subunit TOM22 homolog	0.640045	0.0029599	17998.8	16347.5	12885.8	28234.3	12345.4	19722	21947.7	22891.7	20306.2	23943.1	16693.8	19224.3	11955	36467.6	6122.81	15007.9	9160.63	12619.9	6934.66	10509.2	16397.3	8651.05	12242.6	12460.2	8275.34	14162.7	10054.3	8471.01	11622.8	22280.9	13119.5	8964.36	10732.4
Q9NTJ4	Alpha-mannosidase 2C1	0.410142	0.00123328	3644.26	4141.38	6104.99	3910.51	4532.66	10499.5	4665.53	7218.05	4614.8	22685.5	10761.4	9677.44	7901.78	9700.92	7063.38	3537.63	2961.89	1417.54	4271.93	3886.36	2834.01	3045.22	2438.98	2712.7	3702.64	2793.03	3508.48	2586.28	4039.58	2145.41	3131.21	3486.64	1719.96
Q9NUT2	ATP-binding cassette sub-family B member 8, mitochondrial	0.553396	0.0410835	4486.71	2104.85	1900.91	3458.09	2389.45	9944.14	6206.28	5948.28	2530.36	10468.6	10617.1	4514.83	1720.72	4745.02	1294	5232.07	1034.13	1416.89	2512.84	1896.87	2002.08	926.135	1906.45	1858.84	1420.19	2672.83	3121.53	2328.97	1435.27	10781.6	3546.31	991.608	2117.48
Q9NUV7	Serine palmitoyltransferase 3	0.5318	0.0338093	1631.21	1880.3	1176.82	2668.79	1729.27	1067.17	828.614	1986.65	1400.72	5384.19	7881.57	5845.41	949.133	2236.84	1937.9	2370.02	1017.63	1590.67	1771.17	1098.36	485.547	1042.12	478.929	477.87	1121.6	1011.01	1799.53	1927.4	999.198	2770.47	2020.65	1346.11	1077.2
Q9NVA1	Ubiquinol-cytochrome-c reductase complex assembly factor 1	0.501456	0.0399062	2319.88	1236.63	6125.25	1063.46	1738.8	7005.03	8135.04	11023.1	16034.2	3175.25	951.811	3778.26	1325.63	4525.13	2493.76	4732.33	1648.12	1967.83	1266.27	1925.48	2832.65	2140.27	3423.13	1988.52	1579.44	2693.35	2192.55	1974.08	2015.43	5378.33	2442.81	784.466	1883.34
Q9NVE7	Pantothenate kinase 4	0.318609	0.031129	7954.04	7164.6	11655	7948.86	4218.79	12657.1	49733.7	64964.9	3310.85	8568.02	4794.37	11313.9	6472.14	26810.8	7410.87	2489.13	7656.52	4098.87	6736.44	5979.66	3082.97	4704.76	5041.29	4312.61	4149.87	3243.19	3774.81	11032.5	3777.25	3998.8	5679.99	1267.5	2624
Q9NVI7	ATPase family AAA domain-containing protein 3A	0.650623	0.0378151	12744.9	9273.81	5901.59	17199.4	7090.26	25831.1	19860.1	20939.3	8420.41	20635	11195.2	10930.4	6603.4	15094.1	4732.31	12434.4	2543.49	7526.65	5946.22	6465	8536.38	5071.8	7960.94	6676.94	5496.44	7507.92	8806.09	6799.45	6413.19	24536.8	11139.4	4273.45	6312.28
Q9NWS8	Required for meiotic nuclear division protein 1 homolog	0.542857	0.0300757	7166.42	5799.09	1976.1	16603.1	3545.28	20251.5	11650.7	14478.2	3728.3	18442.7	6705.82	6184.09	3092.01	16115.4	2326.68	6689.67	2997.85	1906.57	6607.59	4720.02	3722.88	3254.4	2385.05	3380.09	3807.84	5442.69	5204.91	5985.96	3745.35	15855	5551.19	1527.18	2393.81
Q9NX05	Constitutive coactivator of PPAR-gamma-like protein 2	0.62021	0.0473354	2211.58	2134.39	2895.61	1505.42	3375.11	4174.4	3043.39	3862.65	4394.7	5322.49	12087.4	8701.99	3622.9	338.651	2697.38	1745.84	4736.82	2777.53	4338.85	3552.84	2155.71	2080.33	1174	2351.72	1929.44	2523.99	2276.82	2602.27	1976.27	2168.56	2915.92	2288.09	1910.24
Q9NX14	NADH dehydrogenase [ubiquinone] 1 beta subcomplex subunit 11, mitochondrial	0.563873	0.0034843	41900.2	48620.8	114016	43069.9	35119.5	46805.7	32150.7	34008.1	52461	55706.1	43491	37067	29264.8	51078	11836.1	22313.1	16921.3	32659.5	27246.5	25651.7	38529	14496.7	24134.2	21759.2	19648.8	22537.1	18758.7	20159.2	16525.3	32869.8	24827.2	15985	24105.5
Q9NX20	39S ribosomal protein L16, mitochondrial	0.47399	0.0184203	3571.07	3939.16	3534.17	2496.77	4348.59	5817.29	6819.03	9140.26	6720.93	10266.5	9616.99	9251.71	4650.47	28108.7	5704.93	4093.47	2909.55	2864.71	1781.78	2030.22	3903.18	3293.97	3898.62	3700.47	3677.49	4150.73	3859.13	1942.49	2403.99	4125.54	4402.48	3854.39	4085.32
Q9NX47	E3 ubiquitin-protein ligase MARCH5	0.633729	0.019302	5701.99	4798.06	3168.42	8166.31	3592.57	8837.45	8136.67	4390.8	8165.08	11888.7	8234.84	7283.8	3202.24	9744.1	1851.63	5816.56	2960.98	3105.64	5206.54	3880.29	3708.78	1737.82	3328.18	3045.05	3207.1	3877.28	3892.13	3513.66	3589.22	12364.2	4808.36	1224.23	2699.6
Q9NX58	Cell growth-regulating nucleolar protein	2.0564	0.0047266	1195.24	1419.07	1424.98	377.199	1734.58	1820.92	915.718	682.362	1694.89	2001.56	1924.54	1940.3	3166.37	1020.5	1398.8	2478.33	2705.68	1599.22	1721.56	2275.5	5666.22	2112.72	9718.43	5246.98	1692.77	1420.47	3623.79	1959.53	3033.77	2651.25	2645.44	2695.66	5937.28
Q9NXS2	Glutaminyl-peptide cyclotransferase-like protein	0.589763	6.0069e-05	7680.85	14375.9	6805.07	10071.9	10859.7	12911.5	7461.66	11268.9	10206	11692.9	16403.8	16761	9541.51	12661.3	5770.7	9534.26	6906.32	7098.85	5892.08	6383.36	6141.52	5967.9	4995.46	9037.18	6403.58	8071.71	5468.65	4644.75	8495.07	2153.64	7798.39	3164.22	8703.25
Q9NY47	Voltage-dependent calcium channel subunit alpha-2/delta-2	0.492332	0.0017673	2632.5	4369.6	6115.67	3901.78	3338.72	7022	12328.8	14336.7	10336.6	4732.23	10877	5184.75	4183.37	6846.62	5274.01	4537.27	2655.49	3788.8	3393.81	4286.19	1458.19	2346.33	1576.12	2435.93	2358.67	5859.39	2838.63	4168.52	2998.08	2713.01	2328.45	6575.83	1230.07
Q9NYL2	Mitogen-activated protein kinase kinase kinase 20	0.43721	0.0360191	2487.62	3149.87	29189.9	3209.49	2180.34	8624.88	11230.1	17179.1	11469.9	6580.46	2871.27	4023.65	5197.31	2078.57	7532.67	1825.02	2738.94	2432.47	6618.73	1972.93	3165.15	3258.68	5491.74	1669.75	2929.34	2930.41	1599.15	2067.56	2368.16	2267.45	2586.28	7790.79	876.106
Q9NZ45	CDGSH iron-sulfur domain-containing protein 1	0.599658	0.0151745	24360.6	21556.7	31204.7	34009.2	16253.3	39710.3	59456.6	35854.6	22925.7	28564.9	15559.7	15238	10584.2	19758.5	7136.48	22791.6	8198.33	12549.9	11975	11992	18643.2	9194.78	12182.1	8922.41	11286.7	15372.6	18981.4	11736	11325.9	38106.8	24863.1	7693.1	8357.57
Q9NZL4	Hsp70-binding protein 1	0.189235	0.0387082	392.672	746.917	27997.4	1189.89	685.072	14108.4	2845.76	4265.74	1698.69	1615.52	10957.9	1878	1009.69	24210.7	1624.8	824.824	1217.32	1028.83	1052.21	833.707	832.016	885.302	1335.88	1049.99	434.648	883.591	1759.75	1242.07	945.456	371.729	745.8	2055.61	1867.43
Q9P260	RAB11-binding protein RELCH	0.137029	0.0297728	765.143	640.369	27997.4	790.16	1303.94	14108.4	408.33	11332.1	490.821	10669.7	7.78192	1600.03	948.123	24210.7	1586.9	786.805	1495.28	335.214	1171.79	836.799	145.753	986.033	566.655	1021.45	674.85	679.32	1130.79	933.741	688.942	633.522	944.818	700.934	1335.59
Q9UBX3	Mitochondrial dicarboxylate carrier	0.563162	0.04987	6030.2	2948.96	923.398	10760.9	2661.59	12376.2	10905.1	12536	4336.52	11664.8	4696.59	2988.63	2645.19	9157.78	638.702	5184.12	2536.76	2504.65	2915.21	3487.17	1908.1	1476.36	2211.81	2847.1	2213.54	3266.97	2185.25	2479.17	1906.75	14386.6	6071.75	1845.06	2883.56
Q9UDW1	Cytochrome b-c1 complex subunit 9	0.54514	0.00139292	22797.3	11509.8	15015.4	27382	9159.37	25832.4	27207.1	17643.4	23594.1	21579.1	18752.8	11401.2	7374.08	11480.4	6202.72	12931.3	6042.34	11219.7	4452.09	7578.96	8557.77	8800.63	4912.59	6478.77	9620.76	10971.2	10256.3	7472.35	8075.09	21100.6	11429.3	3563.29	7069.86
Q9UFG5	UPF0449 protein C19orf25	0.325974	0.0202304	6920.63	5583.92	4461.48	7187.85	6174.76	7439.02	4820.8	3622.61	6961.83	14748.6	41481	13440.2	3374.74	33447.3	4635.24	2924.89	2913.01	4004.79	3650.21	3397.54	7098.09	2027.56	2760.53	4482.51	3405.95	2519.52	2276.86	2831.94	2791.4	3752.65	3344.89	854.809	2998.89
Q9UHA4	Ragulator complex protein LAMTOR3	0.580977	0.00134959	8370.82	7755.26	6724.62	13463.5	8951.96	9029.85	9026.85	7487.41	14205.9	16867.6	18936.2	16661.6	9525.41	21469.6	6078.7	9437.1	5436.56	5484.82	3942.6	7552.6	10364.8	5010.49	4352.7	6132.76	6246.46	10388.9	8008.3	4917.98	4154.08	8935.79	8069.25	3396.73	6621.93
Q9UHQ4	B-cell receptor-associated protein 29	0.466131	0.00293484	4422.05	4358.44	2986.78	8194.29	3936.09	1806.63	6043.17	1456.83	3421.37	1069.85	2598.53	2213.88	1619.51	2186.09	1075.62	2695.54	1156.88	1821.12	1134.66	1503.14	1438.24	959.405	1361.95	780.616	1182.63	1712.03	2127.82	777.506	952.589	2760.89	1115.56	1114.48	1737.62
Q9UHQ9	NADH-cytochrome b5 reductase 1	0.566524	0.00447673	12393.1	14050.8	29873.5	23125.1	8694.02	20745.6	18679.4	17114.2	8928.35	24119.9	12374.5	9719.49	7057.25	16698	5044.6	12515.5	5248.8	7089.81	8308.99	7009.04	9751.57	5825.03	5521.31	5181.59	5469.67	10073.1	8302.43	6659.74	6633.11	22459.9	11648.9	6113.55	5322.88
Q9UI14	Prenylated Rab acceptor protein 1	0.579473	8.3637e-05	7659.04	8183.2	5273.17	8275.52	7124.55	10896.2	5096.29	7221.08	12005.1	12563	8808.91	8443.24	8260.98	8037.41	5177.49	9519.19	5918.18	3538.81	8131.83	3495.01	3121.46	4110.68	2144.3	7296.96	5024.91	7025.31	2035.27	2750.36	5989.69	8435.13	4900.34	2335.33	5180.28
Q9UJ68	Mitochondrial peptide methionine sulfoxide reductase	0.632557	0.0260031	7060.96	5943.55	8913.6	1931.75	4605.11	9938.85	212.982	5723.23	2983.42	5164.84	6179.14	4260.5	3976.8	1320.05	4918.68	1771.41	4941.8	3238.43	816.058	2627.93	3181.3	1962.41	2130.7	5019.86	4205.6	3020.27	2130.3	1615.36	1377.71	6245.01	3647.48	4423.69	1894.45
Q9UJS0	Calcium-binding mitochondrial carrier protein Aralar2	0.584234	0.0376168	10784.6	8211.9	4179.44	23189.6	6364.42	21936.1	20277.9	19841.8	8226.82	28422.5	10487.1	8482.63	4353.37	17505.4	3771.34	21647.7	5116.48	6428.81	7475.36	6015.29	5615.71	4124.4	4856.01	3158.31	5870.49	8724.98	9309.39	6482.88	5304.95	29097.3	12123.4	3389.51	4533.36
Q9UJY5	ADP-ribosylation factor-binding protein GGA1	0.412407	0.000365958	5157.31	9492.22	9760.17	9490.33	4571.42	10360.1	17417.8	7774.23	3776.73	15889.3	9657.99	10424.5	4319.57	19216	7761.27	3983.75	4552.52	7544.37	2650.53	249.36	2227.69	3276.84	2449.06	3665.21	5136.03	9152.85	2058.56	1888.01	2853.2	5745.57	6777.74	1296.91	2649.58
Q9UJZ1	Stomatin-like protein 2, mitochondrial	0.664442	0.0442259	13894.4	10125.5	7845.61	20852.3	6940.26	20685.2	27709.2	19107.6	9842.5	21771.9	9480.85	8058.1	5218.66	23108	4963	12135.5	7617.9	9247.72	7270.28	7017.06	9535.55	6817.41	7134.92	6694.82	7084	10166.9	9603.4	6997.23	7538.92	26564.5	10563.1	4956.13	6237.65
Q9UKG9	Peroxisomal carnitine O-octanoyltransferase	0.641792	0.0463092	1662.36	1928.28	1204.29	2081.49	2053.33	6675.25	2193.44	3255.72	1559.17	7072.56	5406.33	1711.26	1469.67	1623.41	2692.69	2217.55	2084.91	505.896	973.652	1627.15	1281.14	1922.73	1442.68	2320.08	2156.04	2098.55	2101.37	1226.11	2214.7	2598.52	1720.65	2399.65	1735.54
Q9UKM9	RNA-binding protein Raly	0.520822	0.00283704	11985.4	13759.7	9445.4	13798.4	14135.6	13738.1	17526.3	13293.8	44420.8	14239.9	19306	17909.9	12701.5	13152.9	8028.96	6744.33	5939.19	8751.53	6637	8800.57	3533.3	9219.4	7620.87	9618.33	8883.06	8186.62	5857.18	5573.22	8676.57	6835.02	6358.98	6665.73	11390.8
Q9ULD0	2-oxoglutarate dehydrogenase-like, mitochondrial	0.597211	0.0382277	1104.84	1919.34	4969.64	2252.67	3715.93	10611.1	2988.59	3667.07	4259.5	2877.24	11489.5	5138.23	3885.52	1700.51	1791.36	4950.83	2108.93	2610.16	1392.15	2438.19	3478.07	1310.14	3377.19	1711.02	2997.59	4555.21	1699.83	1376.46	1938.84	2040.82	2855.87	2039.17	3205.04
Q9ULF5	Zinc transporter ZIP10	0.551309	0.00597161	7167.47	10349.4	10583.8	6419.43	3433.02	5641.93	10944.3	9206.07	5721.67	9237.19	5717.61	1868.66	1668.63	9688.01	2902.13	4905.33	3502.03	2021.11	6545.01	4297.13	3639.09	1902.27	646.885	2415.96	3997.67	4724.91	3948.69	4570.53	2149.43	10186.5	3273.27	1462.68	754.25
Q9UM00	Calcium load-activated calcium channel	0.474286	0.000584016	11978	13072.7	6786.6	17761.9	12921.3	20928.6	9733.2	13618.1	18155.6	24774.7	34125.2	34269.1	14483.1	22315.6	5906.73	11496.9	5626.71	5445.32	8732.06	10038.7	12072	4860.22	7733.67	6794.19	6543.55	6669.84	9084.95	8970.53	5751.73	9614.22	10326.9	3094.17	8342.96
Q9UM47	Neurogenic locus notch homolog protein 3	0.451479	0.00335906	4132.36	5263.41	3552.11	12617.2	2445.26	10933.6	7605.35	9063.39	5534.92	8969.18	12204.6	5896.72	2452.86	19333.8	3759.09	3116.57	2522.3	2209.1	3915.61	3822.49	1942.51	4111.07	2349.12	2584.02	3415.47	1545.67	4958.97	5128.24	3280.69	5803.18	2029.36	2333.02	1308.29
Q9UMS0	NFU1 iron-sulfur cluster scaffold homolog, mitochondrial	0.506197	0.00153257	9526.85	4785.38	33215.4	8012.98	11761.7	9936.61	11459.7	11230.5	33256	24927.1	11478.2	13539.1	12272.9	24246.8	21387	14354.8	17783.5	6063.08	6225.81	3123.8	6168.4	8183.63	980.887	13330.7	5905.87	8428.17	9611.05	9552.16	7960.46	8841.55	8948.26	11906.6	14915.6
Q9UP38	Frizzled-1	0.495622	0.000211621	6418.44	5630.97	9967.72	4039.7	4012.71	7832.73	5706.92	8566.01	8548.5	4478.48	6131.24	2102.81	7462.2	7368.61	3901	3734.7	1895.89	3740.42	3529.47	4373.09	243.254	2163.38	480.954	2091.53	2304.78	4465.69	1212.55	2353.43	2963.98	3701.24	5881.61	4081.9	2032.63
Q9UPQ0	LIM and calponin homology domains-containing protein 1	0.396194	0.00148122	11897.2	10454.3	16938.6	11017.3	10569.1	13650.2	3016.58	14165.9	31898.6	12891.6	29372	4340.06	6876.42	7874.57	9411.16	5294.99	4389.4	4857.38	5075.62	8782.03	1892.82	4565.47	2641.74	3758.61	4691.86	6038.4	3727.18	3619.39	4090.56	3779.41	3529.35	10931.1	4109.97
Q9UQ90	Paraplegin	0.641831	0.0342131	3522.78	3723	2346.61	5958.06	2555.03	7175.13	6058.4	7236.37	4216.2	5622.57	3449.01	2293.86	2462.2	8897.35	1140.03	4636.59	2056.41	2996.72	2355.05	2071.04	1869.69	1547.56	1869.29	1873.76	2578.84	3993.96	2537.38	2216.65	1899.31	8859.07	3966.93	2088.84	1584.66
Q9UQB8	Brain-specific angiogenesis inhibitor 1-associated protein 2	0.528391	0.0215198	2052.49	1512.7	2679.77	3452.61	3551.21	2480.06	2596.83	2268.61	2007.09	7642.57	3303.11	2262.31	2844.67	12362.1	7340.21	2722.44	4301.75	1300.04	1960.07	1577.21	2738.24	3923.7	682.731	1016.26	2118.04	1530.66	3560.69	4706.48	1882.74	1030.86	1308.55	1750.58	1427.49
Q9Y276	Mitochondrial chaperone BCS1	0.578904	0.0162775	4443.26	2481.92	2795.09	6228.98	1990.52	7510.04	9805.05	8442.25	3847.67	7631.78	3849.39	2794.03	1811.54	8253.5	1781.19	4596.85	2274.88	2132.87	2299.52	1917.65	2577.94	1713.64	2033.04	1964.97	2062.05	3451.62	3301.86	2142.8	2202.03	8572.88	3831.17	1950.89	1726.21
Q9Y287	Integral membrane protein 2B	0.556883	0.0391728	2707.67	3970.92	2559.3	4656.73	2349.17	4839.58	11626.4	12077.7	11453.4	2616.22	4074.09	3436.6	2243.82	13739	2067.21	3651.62	2186.64	4047.65	2499.21	3035.16	2244.3	3332.6	1103.77	1343.87	2737.5	6876.36	1591.1	1996.41	2618.79	2113.07	5309.21	5152.58	1303.91
Q9Y2C4	Nuclease EXOG, mitochondrial	0.55361	0.000844332	8037.87	5842.4	5721.53	8275.4	4468.54	5097	4841.88	5301.17	4200.02	10592.3	2928.4	2977.42	3426.94	6654.39	9951.3	6102.04	2043.41	2943.6	3120.18	1162.34	5900	2217.04	2865.1	3484.73	2620.74	2298.44	2601.33	2241.85	2316.93	5264.81	5605.23	2808.69	2809.98
Q9Y2I1	Nischarin	0.129041	0.0262669	300.114	601.876	2328.79	809.788	457.512	14108.4	490.697	11332.1	22621.1	10669.7	7.78192	1247.38	832.05	24210.7	954.194	717.865	653.252	763.675	741.244	319.442	1344.92	498.917	1142.9	810.791	547.838	426.093	591.26	294.702	780.58	354.779	613.004	920.353	1064.66
Q9Y2R9	28S ribosomal protein S7, mitochondrial	1.52291	0.000246192	3625.4	1982.88	3903.98	3723.32	2883.02	2884.81	1812.27	2071.68	3130.6	2419.27	3595.27	3281.51	3275.71	3676.22	2688.17	4997.87	3573.3	3424.52	4969.9	2357.27	5587.39	4018.53	7653.86	6510.66	5689.91	4282.87	5330.92	4209.61	3794.09	5751.15	4636.28	2588.49	5913.73
Q9Y2Z4	Tyrosine--tRNA ligase, mitochondrial	0.536005	0.0266767	1730.1	813.529	3315.32	2340.68	2209.13	9055.02	727.173	4990.34	1184.81	6709.92	7896.57	6517.02	2405.75	2494.73	2681.26	1534.31	1583.9	3073.37	1694.26	1293.7	2707.18	874.656	2267.57	3554.23	1059.08	1657.72	1172.25	1091.17	1062.35	1895.67	2274.63	1010.05	2667.3
Q9Y383	Putative RNA-binding protein Luc7-like 2	1.60261	0.04752	5483.79	5135.53	5790	4998.79	16235.3	4201.8	3220.14	1054.84	11629.3	4499.01	1990.74	9049.66	15259.7	6558.63	23658.8	8485.86	15820.6	3622.1	16925.8	7691.33	11275.5	15680.8	32909.9	19984.8	8102.58	8291.48	14865.6	10308.3	9959.3	3820.64	9267.56	16698.5	26398
Q9Y3B7	39S ribosomal protein L11, mitochondrial	0.500781	0.00879522	5793	1846.79	5810.4	4021.74	3557.32	6390.12	4233.94	8447.57	4649.07	5133.27	13309	9645.19	5138.35	20789.9	3973.67	5205.2	3473.61	3244.24	1779.84	2209.5	2546.36	2356.09	4912.79	4041.13	2838.33	2985.73	2360.85	2290.42	3267.52	5830.58	4610.01	3591.83	3648.73
Q9Y3C4	EKC/KEOPS complex subunit TPRKB	0.441485	0.0489097	677.84	941.866	5534.09	188.851	2051.57	14108.4	794.42	11332.1	530.595	1590.79	10957.9	1077.57	2984.65	4618.39	5857.9	1681.68	3193.03	537.943	795.294	1437.56	1787.3	1992.12	2953.72	3278.2	833.46	917.26	2958.87	2349.21	1323.98	755.209	1662.13	2341.85	2381.51
Q9Y3D6	Mitochondrial fission 1 protein	0.566207	0.00984841	13434	9513.54	12719.5	15943.1	7660.33	20270.5	14309	18251.3	12600.2	49091.4	17121.1	17688.3	10020.6	17982.2	8461.06	18293.3	11339.3	6216.33	10378.6	9061.61	12683.3	5144.87	8384.09	7590.11	5723.87	10276.4	8835.89	7378.72	7379.64	22682.1	12071.6	5352.25	7227.79
Q9Y3E0	Vesicle transport protein GOT1B	0.318213	0.00257283	4786.26	2862.22	1422.56	5523.5	2780.36	8877.03	2017.21	3941.43	6311.26	8869.97	6289.26	12390.7	3403.44	16463.2	661.254	1891.83	781.169	903.158	2149.15	1546.63	2862.16	903.927	1395.9	1377.55	1739.91	2038.52	1550.56	1601.91	1850.27	2010.65	2073.57	624.165	2108.61
Q9Y4A5	Transformation/transcription domain-associated protein	0.628528	0.0345579	1821.82	2183.4	1782.87	2681.1	2924.31	7431.79	2019.08	7137	7844.26	3009.58	3608.65	2188.23	2137.8	5637.85	1491.43	1655.17	1589.81	2056.19	2922.58	2052.19	3047.9	2175.39	2873.85	2553.77	2011.79	1519.2	1356.11	1619.77	2342.81	1549.61	1646.73	2098.31	1977.79
Q9Y4D8	Probable E3 ubiquitin-protein ligase HECTD4	0.370174	0.0424153	22641.2	41374.1	224113	19949.3	46839.6	34659.8	270677	142713	105464	43215.2	14883.3	3945.11	26025	12360.2	91844.8	39137.8	33410.5	35880.6	15111.7	15580.8	401.806	42664.4	10822	15682.1	16126.2	32994.6	3739.54	11337.2	30673.3	10973.9	31864.2	128855	6052.38
Q9Y4J8	Dystrobrevin alpha	0.564649	0.0149444	732.369	1233.1	6160.57	2316.38	3842.08	741.701	1247.3	1600.89	2223.21	2051.65	903.43	1877.69	1995.24	2374.2	1822.59	1409.47	1937	1215.45	584.764	1202.77	1626.28	787.565	1734.36	891.924	736.659	1431.61	1225.83	1298.91	314.29	1795.86	1142.24	1612.62	716.82
Q9Y619	Mitochondrial ornithine transporter 1	0.621902	0.0241237	1768.07	4625.85	2778.51	4974.07	3585.08	4015.45	4224.98	2876.39	1358.7	3128.05	8112.39	783.434	2077.32	3525.93	2074.14	2835.5	1450.82	3180.62	1636.32	2529.8	2810.66	2059.12	411.096	1797.11	2007.72	4985.53	820.023	839.691	1181.65	1966.04	1814.19	1933.13	1748.51
Q9Y624	Junctional adhesion molecule A	0.664305	0.00765946	12515.2	23475.6	7282.8	16636.1	18583.1	14120.8	18432.6	16456.6	15867.3	15434.9	31272.4	12473.3	12531.1	28217.1	6885.09	10879.2	7681.33	13931.2	14196.8	13267.9	10189.2	7792.98	7047.2	8325.42	10116.6	15757.5	10577.8	10917.8	5974.3	14664.9	8681.94	9407.64	7177.67
Q9Y639	Neuroplastin	0.628075	0.00708179	8617.16	14247.1	8841.62	7781.59	8891.23	6876.61	11059	7200.44	20831.4	4816.15	5569.27	6190.02	6666.36	8154.79	4865.76	6195.82	5093.58	3450.91	7638.31	7505.79	8668.78	4494.3	5239.21	4516.63	4632.14	6353.11	2961.65	3795.15	4305.99	4699.31	6034.52	4234.75	5349.36
Q9Y6D5	Brefeldin A-inhibited guanine nucleotide-exchange protein 2	0.629168	0.0350901	1805.56	1457.14	1247.75	1896.9	2829.39	4588.78	520.751	6607.4	1860.04	7361.01	5890.97	3854.21	4141.64	2132.02	3133.85	1497.04	2388.77	1575.19	3578.33	2366.09	982.819	1338.84	2220.67	2481.38	1101.89	1302.54	2618.64	2371.69	1739.65	2165.3	1630.03	1443.28	2594.28
Q9Y6U3	Adseverin	0.507669	0.0259479	3605	1744.8	24049	7982.86	8422.66	23496.8	14261.4	25132.7	50479.4	32234.7	4489.94	16166.7	6681.64	20618.4	18895.7	8140.58	7401.6	6207.56	4725.29	3376.59	14435.7	9400.99	19595	6201.46	4723.7	6601.54	5071.39	4380.41	7166.42	4537.98	4898.61	19732.8	9769.75
