# Supplementary material for: Comprehensive analysis of tissue proteomics in patients with papillary thyroid microcarcinoma uncovers the underlying mechanism of lymph node metastasis and its significant sex disparities
Source: Front Oncol. 2022 Aug 29;12:887977. doi: 10.3389/fonc.2022.887977 (PMC9465038; doi:10.3389/fonc.2022.887977)
Supplement: Supplementary file 4 [file Table_4.xlsx]

## Sheet: Supplementary Table 4
Table S4. GO classification of the identified proteins between LNM and NLNM
Ontology	ID	Description	GeneRatio	BgRatio	Pvalue	P.adjust	qvalue	GeneID	Count
Biological_Process	GO:0006839	mitochondrial transport	38/381	254/18723	4.08412e-22	1.50255e-18	1.36367e-18	BCL2L11/SLC25A20/MPC2/SLC25A5/BCL2/SLC25A16/ATP5PB/TSPO/ATP5PO/GSK3A/GSK3B/SLC25A1/ATP5Molecular_Function/SLC25A3/BCL2L1/OXA1L/TOMM20/TIMM50/SFXN4/SLC35F6/MCU/GDAP1/MAIP1/BAD/DNAJC19/SLC25A23/UBL5/PARL/SLC25A22/SFXN1/TOMM22/SLC25A10/SLC25A13/STOML2/SPG7/BCS1L/FIS1/SLC25A15	38
Biological_Process	GO:0045333	cellular respiration	32/381	230/18723	7.93534e-18	1.45971e-14	1.32478e-14	NDUFA4/SDHD/NDUFAB1/UQCRQ/NDUFB3/SCO2/NDUFB6/NDUFA3/ND1/UQCRH/COX6C/DLAT/COX7A1/ATP5PB/DLST/UQCRFS1/ATP5PO/ATP5Molecular_Function/NNT/OXA1L/SURF1/SDHC/UQCellular_Component2/SLC25A23/MTFR1L/GHITM/SLC25A22/CISD1/UQCR10/SLC25A13/STOML2/OGDHL	32
Biological_Process	GO:0015980	energy derivation by oxidation of organic compounds	35/381	318/18723	3.9473e-16	4.8407e-13	4.39327e-13	NDUFA4/SDHD/NDUFAB1/UQCRQ/NDUFB3/SCO2/NDUFB6/NDUFA3/ND1/UQCRH/COX6C/DLAT/COX7A1/ATP5PB/DLST/UQCRFS1/ATP5PO/ACADVL/GSK3A/GSK3B/ATP5Molecular_Function/NNT/OXA1L/SURF1/SDHC/UQCellular_Component2/SLC25A23/MTFR1L/GHITM/SLC25A22/CISD1/UQCR10/SLC25A13/STOML2/OGDHL	35
Biological_Process	GO:0009060	aerobic respiration	27/381	189/18723	1.62343e-15	1.49315e-12	1.35513e-12	NDUFA4/SDHD/NDUFAB1/UQCRQ/NDUFB3/NDUFB6/NDUFA3/ND1/UQCRH/COX6C/DLAT/COX7A1/ATP5PB/DLST/ATP5PO/ATP5Molecular_Function/NNT/OXA1L/SURF1/SDHC/UQCellular_Component2/SLC25A23/MTFR1L/GHITM/UQCR10/STOML2/OGDHL	27
Biological_Process	GO:1990542	mitochondrial transmembrane transport	20/381	102/18723	1.63643e-14	1.20408e-11	1.09279e-11	SLC25A20/MPC2/SLC25A5/ATP5PB/ATP5PO/SLC25A1/ATP5Molecular_Function/SLC25A3/TOMM20/TIMM50/SFXN4/MCU/MAIP1/DNAJC19/SLC25A23/SLC25A22/SFXN1/SLC25A13/STOML2/SLC25A15	20
Biological_Process	GO:0006119	oxidative phosphorylation	20/381	141/18723	9.19929e-12	5.6407e-09	5.11933e-09	NDUFA4/SDHD/NDUFAB1/UQCRQ/NDUFB3/NDUFB6/NDUFA3/ND1/UQCRH/COX6C/COX7A1/ATP5PB/ATP5PO/ATP5Molecular_Function/SDHC/UQCellular_Component2/SLC25A23/GHITM/UQCR10/STOML2	20
Biological_Process	GO:0022904	respiratory electron transport chain	18/381	114/18723	1.62014e-11	8.51498e-09	7.72793e-09	NDUFA4/SDHD/NDUFAB1/UQCRQ/NDUFB3/SCO2/NDUFB6/NDUFA3/ND1/UQCRH/COX6C/COX7A1/UQCRFS1/SDHC/GHITM/SLC25A22/UQCR10/SLC25A13	18
Biological_Process	GO:0006091	generation of precursor metabolites and energy	36/381	490/18723	3.02807e-11	1.39254e-08	1.26382e-08	NDUFA4/SDHD/NDUFAB1/UQCRQ/NDUFB3/SCO2/NDUFB6/NDUFA3/ND1/UQCRH/COX6C/DLAT/COX7A1/ATP5PB/DLST/UQCRFS1/ATP5PO/ACADVL/GSK3A/GSK3B/ATP5Molecular_Function/NNT/OXA1L/SURF1/SDHC/UQCellular_Component2/SLC25A23/MTFR1L/GHITM/SLC25A22/CISD1/UQCR10/SLC25A13/STOML2/CROT/OGDHL	36
Biological_Process	GO:0033108	mitochondrial respiratory chain complex assembly	16/381	93/18723	5.78411e-11	2.36441e-08	2.14587e-08	NDUFAB1/NDUFB3/SCO2/NDUFB6/NDUFA3/ND1/UQCRFS1/OXA1L/SURF1/NDUFAF2/FOXRED1/UQCellular_Component2/TMEM126A/UQCellular_Component1/NDUFB11/BCS1L	16
Biological_Process	GO:0046034	ATP metabolic process	26/381	277/18723	1.01493e-10	3.73393e-08	3.3888e-08	NDUFA4/SDHD/NDUFAB1/UQCRQ/NDUFB3/NDUFB6/NDUFA3/ND1/UQCRH/COX6C/COX7A1/ATP5PB/TSPO/ATP5PO/NUDT2/ATP5Molecular_Function/BAD/SDHC/UQCellular_Component2/SLC25A23/GHITM/UQCR10/SLC25A13/STOML2/OGDHL/FIS1	26
Biological_Process	GO:0022900	electron transport chain	19/381	175/18723	3.18807e-09	1.06626e-06	9.67709e-07	NDUFA4/SDHD/NDUFAB1/UQCRQ/NDUFB3/SCO2/NDUFB6/NDUFA3/ND1/UQCRH/COX6C/COX7A1/UQCRFS1/SURF1/SDHC/GHITM/SLC25A22/UQCR10/SLC25A13	19
Biological_Process	GO:0042773	ATP synthesis coupled electron transport	14/381	95/18723	7.55604e-09	2.13836e-06	1.94071e-06	NDUFA4/SDHD/NDUFAB1/UQCRQ/NDUFB3/NDUFB6/NDUFA3/ND1/UQCRH/COX6C/COX7A1/SDHC/GHITM/UQCR10	14
Biological_Process	GO:0042775	mitochondrial ATP synthesis coupled electron transport	14/381	95/18723	7.55604e-09	2.13836e-06	1.94071e-06	NDUFA4/SDHD/NDUFAB1/UQCRQ/NDUFB3/NDUFB6/NDUFA3/ND1/UQCRH/COX6C/COX7A1/SDHC/GHITM/UQCR10	14
Biological_Process	GO:0007006	mitochondrial membrane organization	15/381	116/18723	1.37534e-08	3.61421e-06	3.28014e-06	BCL2L11/SLC25A5/BCL2/GSK3A/GSK3B/BCL2L1/OXA1L/TIMM50/SLC35F6/MAIP1/BAD/GHITM/TOMM22/SPG7/BCS1L	15
Biological_Process	GO:0010257	NADH dehydrogenase complex assembly	11/381	57/18723	1.71135e-08	3.93504e-06	3.57132e-06	NDUFAB1/NDUFB3/NDUFB6/NDUFA3/ND1/OXA1L/NDUFAF2/FOXRED1/TMEM126A/NDUFB11/BCS1L	11
Biological_Process	GO:0032981	mitochondrial respiratory chain complex I assembly	11/381	57/18723	1.71135e-08	3.93504e-06	3.57132e-06	NDUFAB1/NDUFB3/NDUFB6/NDUFA3/ND1/OXA1L/NDUFAF2/FOXRED1/TMEM126A/NDUFB11/BCS1L	11
Biological_Process	GO:0019646	aerobic electron transport chain	13/381	87/18723	2.19676e-08	4.75404e-06	4.31462e-06	NDUFA4/SDHD/NDUFAB1/UQCRQ/NDUFB3/NDUFB6/NDUFA3/ND1/UQCRH/COX6C/COX7A1/SDHC/UQCR10	13
Biological_Process	GO:0010821	regulation of mitochondrion organization	15/381	144/18723	2.54368e-07	5.04858e-05	4.58194e-05	BCL2L11/TFRC/SLC25A5/TSPO/GSK3A/GSK3B/BCL2L1/SLC35F6/MCU/BAD/FAM162A/PARL/GHITM/MARCHF5/FIS1	15
Biological_Process	GO:0070585	protein localization to mitochondrion	14/381	125/18723	2.60731e-07	5.04858e-05	4.58194e-05	TSPO/GSK3A/OXA1L/TOMM20/TIMM50/GDAP1/MAIP1/DNAJC19/UBL5/PARL/TOMM22/MARCHF5/BCS1L/FIS1	14
Biological_Process	GO:0009152	purine ribonucleotide biosynthetic process	16/381	169/18723	3.79077e-07	6.97313e-05	6.3286e-05	PAPSS2/MPC2/DLAT/SLC25A16/IMPDH1/ATP5PB/ATP5PO/GMPS/NUDT2/SLC25A1/ATP5Molecular_Function/GUCY1B1/SLC35B2/PANK4/SLC25A13/STOML2	16
Biological_Process	GO:0019058	viral life cycle	22/381	317/18723	6.25276e-07	0.000109542	9.94173e-05	DDX3X/CHMP2A/EGFR/TFRC/CD55/BCL2/ITGA2/SMPD1/PHB/IFITM3/SLC20A2/GAS6/SLC1A5/CHMP1B/MAVS/LRRC15/NECTIN2/MPHOSPH8/VPS37B/CHMP1A/APOBEC3C/F11R	22
Biological_Process	GO:0072522	purine-containing compound biosynthetic process	17/381	200/18723	7.6154e-07	0.000124896	0.000113352	PAPSS2/MPC2/PNP/DLAT/SLC25A16/IMPDH1/ATP5PB/ATP5PO/GMPS/NUDT2/SLC25A1/ATP5Molecular_Function/GUCY1B1/SLC35B2/PANK4/SLC25A13/STOML2	17
Biological_Process	GO:1902600	proton transmembrane transport	15/381	157/18723	7.80814e-07	0.000124896	0.000113352	SLC33A1/NDUFA4/SLC25A5/UQCRH/COX7A1/ATP5PB/UQCRFS1/ATP5PO/ATP5Molecular_Function/SLC25A3/NNT/SURF1/SLC25A22/UQCR10/STOML2	15
Biological_Process	GO:0051701	biological process involved in interaction with host	17/381	203/18723	9.37897e-07	0.000143772	0.000130483	CHMP2A/EGFR/TFRC/CD55/ITGA2/SMPD1/PHB/IFITM3/BCL2L1/SLC20A2/GAS6/SLC1A5/NECTIN2/THOC3/EXOC2/VPS37B/F11R	17
Biological_Process	GO:0072655	establishment of protein localization to mitochondrion	13/381	120/18723	1.02665e-06	0.000145769	0.000132295	TSPO/GSK3A/OXA1L/TOMM20/TIMM50/GDAP1/MAIP1/DNAJC19/UBL5/PARL/TOMM22/BCS1L/FIS1	13
Biological_Process	GO:0009260	ribonucleotide biosynthetic process	16/381	182/18723	1.03017e-06	0.000145769	0.000132295	PAPSS2/MPC2/DLAT/SLC25A16/IMPDH1/ATP5PB/ATP5PO/GMPS/NUDT2/SLC25A1/ATP5Molecular_Function/GUCY1B1/SLC35B2/PANK4/SLC25A13/STOML2	16
Biological_Process	GO:0016032	viral process	25/381	415/18723	1.48282e-06	0.000202048	0.000183372	DDX3X/DENR/CHMP2A/EGFR/TFRC/CD55/BCL2/ITGA2/SMPD1/PHB/GSK3B/IFITM3/BCL2L1/SLC20A2/GAS6/SLC1A5/CHMP1B/MAVS/LRRC15/NECTIN2/MPHOSPH8/VPS37B/CHMP1A/APOBEC3C/F11R	25
Biological_Process	GO:0046390	ribose phosphate biosynthetic process	16/381	190/18723	1.82182e-06	0.000234547	0.000212868	PAPSS2/MPC2/DLAT/SLC25A16/IMPDH1/ATP5PB/ATP5PO/GMPS/NUDT2/SLC25A1/ATP5Molecular_Function/GUCY1B1/SLC35B2/PANK4/SLC25A13/STOML2	16
Biological_Process	GO:0008637	apoptotic mitochondrial changes	12/381	107/18723	1.84884e-06	0.000234547	0.000212868	BCL2L11/SLC25A5/BCL2/GSK3A/GSK3B/BCL2L1/TIMM50/SLC35F6/BAD/FAM162A/GHITM/FIS1	12
Biological_Process	GO:0006164	purine nucleotide biosynthetic process	16/381	191/18723	1.95205e-06	0.000239387	0.00021726	PAPSS2/MPC2/DLAT/SLC25A16/IMPDH1/ATP5PB/ATP5PO/GMPS/NUDT2/SLC25A1/ATP5Molecular_Function/GUCY1B1/SLC35B2/PANK4/SLC25A13/STOML2	16
Biological_Process	GO:0044403	biological process involved in symbiotic interaction	20/381	290/18723	2.23842e-06	0.000265649	0.000241095	CHMP2A/EGFR/TFRC/CD55/ITGA2/SMPD1/PHB/CFHR2/IFITM3/BCL2L1/SLC20A2/GAS6/SLC1A5/LRRC15/NECTIN2/THOC3/EXOC2/CFHR5/VPS37B/F11R	20
Biological_Process	GO:0071806	protein transmembrane transport	9/381	59/18723	2.78626e-06	0.000320333	0.000290724	PEX14/SEC61B/SEC61A1/TOMM20/TRAM1/TIMM50/LONP2/DNAJC19/TOMM22	9
Biological_Process	GO:0052126	movement in host environment	15/381	175/18723	3.0723e-06	0.000342515	0.000310856	CHMP2A/EGFR/TFRC/CD55/ITGA2/SMPD1/PHB/IFITM3/SLC20A2/GAS6/SLC1A5/NECTIN2/EXOC2/VPS37B/F11R	15
Biological_Process	GO:0090559	regulation of membrane permeability	10/381	78/18723	3.97692e-06	0.000430327	0.000390551	BCL2L11/SLC25A5/BCL2/GSK3A/GSK3B/BCL2L1/SLC35F6/BAD/SPG7/F11R	10
Biological_Process	GO:0046902	regulation of mitochondrial membrane permeability	9/381	63/18723	4.88513e-06	0.000504636	0.000457992	BCL2L11/SLC25A5/BCL2/GSK3A/GSK3B/BCL2L1/SLC35F6/BAD/SPG7	9
Biological_Process	GO:0009165	nucleotide biosynthetic process	18/381	254/18723	4.93799e-06	0.000504636	0.000457992	PAPSS2/MPC2/PNP/DLAT/SLC25A16/IMPDH1/ATP5PB/ATP5PO/GMPS/NUDT2/SLC25A1/ATP5Molecular_Function/GUCY1B1/CMPK2/SLC35B2/PANK4/SLC25A13/STOML2	18
Biological_Process	GO:1901293	nucleoside phosphate biosynthetic process	18/381	256/18723	5.50741e-06	0.000547615	0.000496999	PAPSS2/MPC2/PNP/DLAT/SLC25A16/IMPDH1/ATP5PB/ATP5PO/GMPS/NUDT2/SLC25A1/ATP5Molecular_Function/GUCY1B1/CMPK2/SLC35B2/PANK4/SLC25A13/STOML2	18
Biological_Process	GO:0017004	cytochrome complex assembly	7/381	36/18723	6.8616e-06	0.000664311	0.000602908	SCO2/UQCRFS1/OXA1L/SURF1/UQCellular_Component2/UQCellular_Component1/BCS1L	7
Biological_Process	GO:0009150	purine ribonucleotide metabolic process	22/381	368/18723	7.1811e-06	0.000677417	0.000614803	TPST2/PAPSS2/MPC2/PNP/DLAT/SLC25A16/IMPDH1/ATP5PB/DLST/ATP5PO/GMPS/NUDT2/SLC25A1/ATP5Molecular_Function/GUCY1B1/SLC35B2/BAD/PANK4/SLC25A13/STOML2/CROT/OGDHL	22
Biological_Process	GO:0065002	intracellular protein transmembrane transport	8/381	51/18723	8.09868e-06	0.000744876	0.000676026	PEX14/SEC61B/SEC61A1/TOMM20/TRAM1/TIMM50/LONP2/DNAJC19	8
Biological_Process	GO:0044409	entry into host	13/381	151/18723	1.33142e-05	0.00119471	0.00108428	EGFR/TFRC/CD55/ITGA2/SMPD1/PHB/IFITM3/SLC20A2/GAS6/SLC1A5/NECTIN2/EXOC2/F11R	13
Biological_Process	GO:0009259	ribonucleotide metabolic process	22/381	385/18723	1.45627e-05	0.00127563	0.00115772	TPST2/PAPSS2/MPC2/PNP/DLAT/SLC25A16/IMPDH1/ATP5PB/DLST/ATP5PO/GMPS/NUDT2/SLC25A1/ATP5Molecular_Function/GUCY1B1/SLC35B2/BAD/PANK4/SLC25A13/STOML2/CROT/OGDHL	22
Biological_Process	GO:0032048	cardiolipin metabolic process	5/381	17/18723	1.7192e-05	0.00147091	0.00133496	HADHA/PGS1/PTPMT1/DNAJC19/STOML2	5
Biological_Process	GO:0010822	positive regulation of mitochondrion organization	9/381	74/18723	1.87378e-05	0.00156674	0.00142192	BCL2L11/SLC25A5/GSK3A/GSK3B/MCU/BAD/FAM162A/MARCHF5/FIS1	9
Biological_Process	GO:0072594	establishment of protein localization to organelle	23/381	422/18723	1.98327e-05	0.00162144	0.00147156	PEX14/PIK3R1/TSPO/VPS41/GSK3A/SEC61B/SEC61A1/OXA1L/TOMM20/TRAM1/TIMM50/MAVS/LONP2/GDAP1/MAIP1/DNAJC19/PIK3R4/UBL5/PARL/VPS37B/TOMM22/BCS1L/FIS1	23
Biological_Process	GO:0006163	purine nucleotide metabolic process	22/381	396/18723	2.24555e-05	0.00175774	0.00159527	TPST2/PAPSS2/MPC2/PNP/DLAT/SLC25A16/IMPDH1/ATP5PB/DLST/ATP5PO/GMPS/NUDT2/SLC25A1/ATP5Molecular_Function/GUCY1B1/SLC35B2/BAD/PANK4/SLC25A13/STOML2/CROT/OGDHL	22
Biological_Process	GO:0019693	ribose phosphate metabolic process	22/381	396/18723	2.24555e-05	0.00175774	0.00159527	TPST2/PAPSS2/MPC2/PNP/DLAT/SLC25A16/IMPDH1/ATP5PB/DLST/ATP5PO/GMPS/NUDT2/SLC25A1/ATP5Molecular_Function/GUCY1B1/SLC35B2/BAD/PANK4/SLC25A13/STOML2/CROT/OGDHL	22
Biological_Process	GO:0001836	release of cytochrome c from mitochondria	8/381	59/18723	2.44769e-05	0.00187605	0.00170265	BCL2L11/BCL2/BCL2L1/TIMM50/BAD/FAM162A/GHITM/FIS1	8
Biological_Process	GO:0006099	tricarboxylic acid cycle	6/381	30/18723	2.68052e-05	0.00201258	0.00182656	SDHD/DLAT/DLST/NNT/SDHC/OGDHL	6
Biological_Process	GO:0006626	protein targeting to mitochondrion	10/381	100/18723	3.68102e-05	0.00270849	0.00245815	TSPO/GSK3A/TOMM20/TIMM50/GDAP1/DNAJC19/UBL5/PARL/TOMM22/FIS1	10
Biological_Process	GO:0046718	viral entry into host cell	12/381	144/18723	3.94027e-05	0.0028424	0.00257968	EGFR/TFRC/CD55/ITGA2/SMPD1/PHB/IFITM3/SLC20A2/GAS6/SLC1A5/NECTIN2/F11R	12
Biological_Process	GO:0098656	anion transmembrane transport	16/381	245/18723	4.4862e-05	0.00317398	0.00288061	MPC2/SLC25A5/FOLR1/SLC25A1/SLC25A3/SLC25A11/SLC20A2/Molecular_FunctionSD10/SLC1A5/SLC35B2/SLC25A22/SFXN1/SLC25A19/SLC25A10/SLC25A13/SLC25A15	16
Biological_Process	GO:0072521	purine-containing compound metabolic process	22/381	416/18723	4.71711e-05	0.00327439	0.00297174	TPST2/PAPSS2/MPC2/PNP/DLAT/SLC25A16/IMPDH1/ATP5PB/DLST/ATP5PO/GMPS/NUDT2/SLC25A1/ATP5Molecular_Function/GUCY1B1/SLC35B2/BAD/PANK4/SLC25A13/STOML2/CROT/OGDHL	22
Biological_Process	GO:0046471	phosphatidylglycerol metabolic process	6/381	35/18723	6.72471e-05	0.00458152	0.00415804	HADHA/PGS1/PTPMT1/DNAJC19/SERAC1/STOML2	6
Biological_Process	GO:0007029	endoplasmic reticulum organization	9/381	87/18723	6.8949e-05	0.00461206	0.00418576	CASQ1/TMEM33/SEC61A1/REEP5/TRAM1/MMGT1/ATL2/REEP6/RTN4	9
Biological_Process	GO:0006605	protein targeting	18/381	314/18723	8.36034e-05	0.00549245	0.00498477	PEX14/TSPO/VPS41/GSK3A/SEC61B/SEC61A1/TOMM20/TRAM1/TIMM50/LONP2/GDAP1/DNAJC19/PIK3R4/UBL5/PARL/VPS37B/TOMM22/FIS1	18
Biological_Process	GO:0015711	organic anion transport	19/381	354/18723	0.000127149	0.00820667	0.00744812	SLC33A1/MPC2/SLC25A5/FOLR1/SLC25A1/SLC25A11/PLA2R1/Molecular_FunctionSD10/SLC1A5/SLC35B2/SLCO2A1/SLC25A23/SLC25A22/SFXN1/SLC25A19/SLC25A10/CYB5R1/SLC25A13/SLC25A15	19
Biological_Process	GO:1902686	mitochondrial outer membrane permeabilization involved in programmed cell death	6/381	40/18723	0.000145963	0.00925856	0.00840278	BCL2L11/SLC25A5/GSK3A/GSK3B/SLC35F6/SPG7	6
Biological_Process	GO:0051205	protein insertion into membrane	7/381	57/18723	0.000150601	0.00939087	0.00852286	EGFR/OXA1L/TRAM1/MMGT1/MAIP1/TOMM22/BCS1L	7
Biological_Process	GO:0009117	nucleotide metabolic process	23/381	489/18723	0.000184748	0.0113281	0.0102811	TPST2/PAPSS2/MPC2/PNP/DLAT/SLC25A16/IMPDH1/ATP5PB/DLST/ATP5PO/GMPS/NUDT2/SLC25A1/ATP5Molecular_Function/GUCY1B1/CMPK2/SLC35B2/BAD/PANK4/SLC25A13/STOML2/CROT/OGDHL	23
Biological_Process	GO:0035435	phosphate ion transmembrane transport	4/381	15/18723	0.00019287	0.0116323	0.0105571	SLC25A3/SLC25A11/SLC20A2/SLC25A10	4
Biological_Process	GO:0033866	nucleoside bisphosphate biosynthetic process	7/381	60/18723	0.000208802	0.0120028	0.0108934	PAPSS2/MPC2/DLAT/SLC25A16/SLC25A1/SLC35B2/PANK4	7
Biological_Process	GO:0034030	ribonucleoside bisphosphate biosynthetic process	7/381	60/18723	0.000208802	0.0120028	0.0108934	PAPSS2/MPC2/DLAT/SLC25A16/SLC25A1/SLC35B2/PANK4	7
Biological_Process	GO:0034033	purine nucleoside bisphosphate biosynthetic process	7/381	60/18723	0.000208802	0.0120028	0.0108934	PAPSS2/MPC2/DLAT/SLC25A16/SLC25A1/SLC35B2/PANK4	7
Biological_Process	GO:0035794	positive regulation of mitochondrial membrane permeability	6/381	43/18723	0.000220228	0.0124649	0.0113128	BCL2L11/SLC25A5/GSK3A/GSK3B/SLC35F6/SPG7	6
Biological_Process	GO:0015740	C4-dicarboxylate transport	5/381	28/18723	0.000227104	0.0126593	0.0114892	SLC25A11/SLC1A5/SLC25A22/SLC25A10/SLC25A13	5
Biological_Process	GO:0006753	nucleoside phosphate metabolic process	23/381	497/18723	0.000233356	0.0128137	0.0116293	TPST2/PAPSS2/MPC2/PNP/DLAT/SLC25A16/IMPDH1/ATP5PB/DLST/ATP5PO/GMPS/NUDT2/SLC25A1/ATP5Molecular_Function/GUCY1B1/CMPK2/SLC35B2/BAD/PANK4/SLC25A13/STOML2/CROT/OGDHL	23
Biological_Process	GO:1905039	carboxylic acid transmembrane transport	11/381	149/18723	0.000241432	0.0130622	0.0118548	SLC25A20/MPC2/FOLR1/SLC25A1/SLC25A11/SLC1A5/SLC25A22/SFXN1/SLC25A10/SLC25A13/SLC25A15	11
Biological_Process	GO:1903825	organic acid transmembrane transport	11/381	150/18723	0.000255885	0.0136435	0.0123824	SLC25A20/MPC2/FOLR1/SLC25A1/SLC25A11/SLC1A5/SLC25A22/SFXN1/SLC25A10/SLC25A13/SLC25A15	11
Biological_Process	GO:0033865	nucleoside bisphosphate metabolic process	10/381	128/18723	0.000291875	0.014914	0.0135355	TPST2/PAPSS2/MPC2/DLAT/SLC25A16/DLST/SLC25A1/SLC35B2/PANK4/CROT	10
Biological_Process	GO:0033875	ribonucleoside bisphosphate metabolic process	10/381	128/18723	0.000291875	0.014914	0.0135355	TPST2/PAPSS2/MPC2/DLAT/SLC25A16/DLST/SLC25A1/SLC35B2/PANK4/CROT	10
Biological_Process	GO:0034032	purine nucleoside bisphosphate metabolic process	10/381	128/18723	0.000291875	0.014914	0.0135355	TPST2/PAPSS2/MPC2/DLAT/SLC25A16/DLST/SLC25A1/SLC35B2/PANK4/CROT	10
Biological_Process	GO:0009142	nucleoside triphosphate biosynthetic process	8/381	85/18723	0.000335762	0.0169215	0.0153574	IMPDH1/ATP5PB/ATP5PO/NUDT2/ATP5Molecular_Function/CMPK2/SLC25A13/STOML2	8
Biological_Process	GO:1905710	positive regulation of membrane permeability	6/381	48/18723	0.000406991	0.0202341	0.0183638	BCL2L11/SLC25A5/GSK3A/GSK3B/SLC35F6/SPG7	6
Biological_Process	GO:0010823	negative regulation of mitochondrion organization	6/381	49/18723	0.000455931	0.0220792	0.0200384	TFRC/SLC25A5/TSPO/BCL2L1/SLC35F6/GHITM	6
Biological_Process	GO:0009206	purine ribonucleoside triphosphate biosynthetic process	7/381	68/18723	0.000456108	0.0220792	0.0200384	IMPDH1/ATP5PB/ATP5PO/NUDT2/ATP5Molecular_Function/SLC25A13/STOML2	7
Biological_Process	GO:0009145	purine nucleoside triphosphate biosynthetic process	7/381	69/18723	0.000498872	0.0238357	0.0216325	IMPDH1/ATP5PB/ATP5PO/NUDT2/ATP5Molecular_Function/SLC25A13/STOML2	7
Biological_Process	GO:0006490	oligosaCellular_Componentharide-lipid intermediate biosynthetic process	4/381	19/18723	0.000513488	0.023913	0.0217027	MPDU1/ALG11/ALG12/ALG8	4
Biological_Process	GO:0042776	mitochondrial ATP synthesis coupled proton transport	4/381	19/18723	0.000513488	0.023913	0.0217027	ATP5PB/ATP5PO/ATP5Molecular_Function/STOML2	4
Biological_Process	GO:0006120	mitochondrial electron transport, NADH to ubiquinone	6/381	51/18723	0.000567488	0.0260974	0.0236852	NDUFA4/NDUFAB1/NDUFB3/NDUFB6/NDUFA3/ND1	6
Biological_Process	GO:0006790	sulfur compound metabolic process	17/381	339/18723	0.000619375	0.0281318	0.0255316	TPST2/PAPSS2/MPC2/DLAT/GGT1/DLST/SLC25A1/CHST15/GDAP1/SLC35B2/MICAL1/SPOCK2/CIAO2A/SLC25A19/SLC25A10/MSRA/NFU1	17
Biological_Process	GO:0006851	mitochondrial calcium ion transmembrane transport	4/381	20/18723	0.000631621	0.0283382	0.0257189	MCU/MAIP1/SLC25A23/STOML2	4
Biological_Process	GO:0097502	mannosylation	5/381	35/18723	0.000667504	0.0295873	0.0268525	ALG11/TMTC3/POMGNT2/ALG12/ALG8	5
Biological_Process	GO:0044743	protein transmembrane import into intracellular organelle	5/381	36/18723	0.000762372	0.0320992	0.0291322	PEX14/TOMM20/TIMM50/LONP2/DNAJC19	5
Biological_Process	GO:0009201	ribonucleoside triphosphate biosynthetic process	7/381	74/18723	0.000763018	0.0320992	0.0291322	IMPDH1/ATP5PB/ATP5PO/NUDT2/ATP5Molecular_Function/SLC25A13/STOML2	7
Biological_Process	GO:0039702	viral budding via host ESCRT complex	4/381	21/18723	0.000767798	0.0320992	0.0291322	CHMP2A/CHMP1B/VPS37B/CHMP1A	4
Biological_Process	GO:0045056	transcytosis	4/381	21/18723	0.000767798	0.0320992	0.0291322	PIGR/LRPAP1/AGER/MAL2	4
Biological_Process	GO:1901028	regulation of mitochondrial outer membrane permeabilization involved in apoptotic signaling pathway	4/381	21/18723	0.000767798	0.0320992	0.0291322	SLC25A5/GSK3A/GSK3B/SLC35F6	4
Biological_Process	GO:0022411	cellular component disassembly	20/381	443/18723	0.000800322	0.033083	0.0300251	SPTBN2/DENR/CHMP2A/PEX14/MAP4K4/SLC25A5/MELTF/PIK3R1/TSPO/GSK3A/GSK3B/STX17/MAP1A/IQSEC1/CHMP1B/MICAL1/CHMP1A/EXOG/FIS1/SCIN	20
Biological_Process	GO:0006862	nucleotide transport	5/381	37/18723	0.000866951	0.035439	0.0321634	SLC33A1/SLC25A5/SLC35B2/SLC25A23/SLC25A19	5
Biological_Process	GO:0019062	virion attachment to host cell	3/381	10/18723	0.000902027	0.0356834	0.0323852	GAS6/LRRC15/NECTIN2	3
Biological_Process	GO:1904896	ESCRT complex disassembly	3/381	10/18723	0.000902027	0.0356834	0.0323852	CHMP2A/CHMP1B/CHMP1A	3
Biological_Process	GO:1904903	ESCRT III complex disassembly	3/381	10/18723	0.000902027	0.0356834	0.0323852	CHMP2A/CHMP1B/CHMP1A	3
Biological_Process	GO:0033617	mitochondrial cytochrome c oxidase assembly	4/381	22/18723	0.000923469	0.0361255	0.0327864	SCO2/OXA1L/SURF1/BCS1L	4
Biological_Process	GO:0090150	establishment of protein localization to membrane	14/381	260/18723	0.000932841	0.0361255	0.0327864	EGFR/SEC61B/SEC61A1/ARFRP1/OXA1L/TRAM1/MMGT1/ATAD1/MAIP1/VPS37B/TOMM22/GGA1/BCS1L/FIS1	14
Biological_Process	GO:1902110	positive regulation of mitochondrial membrane permeability involved in apoptotic process	5/381	38/18723	0.000981846	0.0376272	0.0341493	BCL2L11/SLC25A5/GSK3A/GSK3B/SLC35F6	5
Biological_Process	GO:0006754	ATP biosynthetic process	6/381	57/18723	0.00103237	0.0391557	0.0355365	ATP5PB/ATP5PO/NUDT2/ATP5Molecular_Function/SLC25A13/STOML2	6
Biological_Process	GO:0051604	protein maturation	15/381	294/18723	0.00107233	0.0402561	0.0365352	NDUFAB1/ATP6AP2/CPD/TSPAN15/SERPINE2/MELTF/GGT1/LONP2/BAD/LMolecular_Function1/PARL/CIAO2A/STOML2/NFU1/SPG7	15
Biological_Process	GO:0003323	type B pancreatic cell development	4/381	23/18723	0.00110009	0.040881	0.0371023	GSK3A/GSK3B/SIDT2/BAD	4
Biological_Process	GO:0006122	mitochondrial electron transport, ubiquinol to cytochrome c	3/381	11/18723	0.00122163	0.0436349	0.0396017	UQCRQ/UQCRH/UQCR10	3
Biological_Process	GO:0010918	positive regulation of mitochondrial membrane potential	3/381	11/18723	0.00122163	0.0436349	0.0396017	NNT/BAD/STOML2	3
Biological_Process	GO:0051561	positive regulation of mitochondrial calcium ion concentration	3/381	11/18723	0.00122163	0.0436349	0.0396017	MCU/SLC25A23/FIS1	3
Biological_Process	GO:0070778	L-aspartate transmembrane transport	3/381	11/18723	0.00122163	0.0436349	0.0396017	SLC1A5/SLC25A22/SLC25A13	3
Biological_Process	GO:0006817	phosphate ion transport	4/381	24/18723	0.0012991	0.0452169	0.0410374	SLC25A3/SLC25A11/SLC20A2/SLC25A10	4
Biological_Process	GO:0071214	cellular response to abiotic stimulus	16/381	331/18723	0.0013028	0.0452169	0.0410374	DDX3X/EGFR/ITGA2/SMPD1/YY1/PIK3R1/TSPO/BCL2L1/RCSD1/METTL3/BAD/SIPA1/SLC25A23/TMEM109/MAP3K20/F11R	16
Biological_Process	GO:0104004	cellular response to environmental stimulus	16/381	331/18723	0.0013028	0.0452169	0.0410374	DDX3X/EGFR/ITGA2/SMPD1/YY1/PIK3R1/TSPO/BCL2L1/RCSD1/METTL3/BAD/SIPA1/SLC25A23/TMEM109/MAP3K20/F11R	16
Biological_Process	GO:0031102	neuron projection regeneration	6/381	60/18723	0.00135345	0.046536	0.0422346	MAP4K4/BCL2/PTPRF/FOLR1/TSPO/PRRX1	6
Biological_Process	GO:0071470	cellular response to osmotic stress	5/381	41/18723	0.00139464	0.0473741	0.0429953	DDX3X/TSPO/RCSD1/BAD/SLC25A23	5
Biological_Process	GO:0009205	purine ribonucleoside triphosphate metabolic process	7/381	82/18723	0.00140358	0.0473741	0.0429953	IMPDH1/ATP5PB/ATP5PO/NUDT2/ATP5Molecular_Function/SLC25A13/STOML2	7
Biological_Process	GO:0015849	organic acid transport	15/381	303/18723	0.00144628	0.0483713	0.0439003	SLC25A20/MPC2/FOLR1/SLC25A1/SLC25A11/PLA2R1/SLC1A5/SFXN4/SLC25A22/SFXN1/SLC25A10/SLC25A13/CROT/FIS1/SLC25A15	15
Cellular_Component	GO:0005743	mitochondrial inner membrane	75/397	495/19550	9.81438e-44	4.63239e-41	3.8741e-41	NDUFA4/SDHD/NDUFAB1/UQCRQ/PRODH/NDUFB3/SLC25A20/SCO2/NDUFB6/NDUFA3/MPC2/ND1/SLC25A5/UQCRH/MRPL3/COX6C/SLC25A16/COX7A1/ATP5PB/PHB/HADHA/UQCRFS1/ATP5PO/ACADVL/SLC25A1/ATP5Molecular_Function/ATP5MJ/MRPS10/SLC25A3/SLC25A11/BCL2L1/MRPL28/NNT/OXA1L/SURF1/PGS1/SLC25A35/TIMM50/LETMD1/SFXN4/NDUFAF2/MRPL43/MCU/SLC25A40/PTPMT1/MAIP1/FOXRED1/DNAJC19/SDHC/UQCellular_Component2/TMEM70/SLC25A23/TMEM126A/PARL/GH…	75
Cellular_Component	GO:0098798	mitochondrial protein-containing complex	39/397	268/19550	3.14863e-22	7.43078e-20	6.21441e-20	NDUFA4/SDHD/NDUFAB1/UQCRQ/NDUFB3/NDUFB6/NDUFA3/ND1/SLC25A5/UQCRH/MRPL3/COX6C/DLAT/COX7A1/ATP5PB/PHB/HADHA/UQCRFS1/ATP5PO/ATP5Molecular_Function/ATP5MJ/MRPS10/MRPL28/TOMM20/TIMM50/MRPL43/MCU/FOXRED1/DNAJC19/SDHC/MRPS30/TOMM22/NDUFB11/MRPL16/UQCR10/SPG7/BCS1L/MRPS7/MRPL11	39
Cellular_Component	GO:0098800	inner mitochondrial membrane protein complex	26/397	147/19550	2.47927e-17	3.90072e-15	3.2622e-15	NDUFA4/SDHD/NDUFAB1/UQCRQ/NDUFB3/NDUFB6/NDUFA3/ND1/UQCRH/COX6C/COX7A1/ATP5PB/PHB/UQCRFS1/ATP5PO/ATP5Molecular_Function/ATP5MJ/TIMM50/MCU/FOXRED1/DNAJC19/SDHC/NDUFB11/UQCR10/SPG7/BCS1L	26
Cellular_Component	GO:0005746	mitochondrial respirasome	19/397	89/19550	1.40941e-14	1.6631e-12	1.39086e-12	NDUFA4/SDHD/NDUFAB1/UQCRQ/NDUFB3/NDUFB6/NDUFA3/ND1/UQCRH/COX6C/COX7A1/UQCRFS1/NNT/SURF1/FOXRED1/SDHC/NDUFB11/UQCR10/BCS1L	19
Cellular_Component	GO:0070469	respirasome	19/397	100/19550	1.34245e-13	1.26727e-11	1.05983e-11	NDUFA4/SDHD/NDUFAB1/UQCRQ/NDUFB3/NDUFB6/NDUFA3/ND1/UQCRH/COX6C/COX7A1/UQCRFS1/NNT/SURF1/FOXRED1/SDHC/NDUFB11/UQCR10/BCS1L	19
Cellular_Component	GO:1990204	oxidoreductase complex	19/397	112/19550	1.13926e-12	8.96218e-11	7.49513e-11	NDUFA4/SDHD/NDUFAB1/UQCRQ/NDUFB3/NDUFB6/NDUFA3/ND1/UQCRH/DLAT/DLST/UQCRFS1/MTARC1/FOXRED1/SDHC/NDUFB11/UQCR10/OGDHL/BCS1L	19
Cellular_Component	GO:0098803	respiratory chain complex	17/397	90/19550	2.91726e-12	1.96707e-10	1.64507e-10	NDUFA4/SDHD/NDUFAB1/UQCRQ/NDUFB3/NDUFB6/NDUFA3/ND1/UQCRH/COX6C/COX7A1/UQCRFS1/FOXRED1/SDHC/NDUFB11/UQCR10/BCS1L	17
Cellular_Component	GO:0032592	integral component of mitochondrial membrane	15/397	87/19550	2.20326e-10	1.29992e-08	1.08713e-08	SCO2/MPC2/SLC25A3/OXA1L/TOMM20/SFXN4/MCU/GDAP1/TMEM70/GHITM/SFXN1/L2HGDH/SLC25A19/SPG7/FIS1	15
Cellular_Component	GO:0098573	intrinsic component of mitochondrial membrane	15/397	88/19550	2.6074e-10	1.36744e-08	1.1436e-08	SCO2/MPC2/SLC25A3/OXA1L/TOMM20/SFXN4/MCU/GDAP1/TMEM70/GHITM/SFXN1/L2HGDH/SLC25A19/SPG7/FIS1	15
Cellular_Component	GO:0031301	integral component of organelle membrane	29/397	387/19550	1.70951e-09	8.0689e-08	6.74808e-08	SCO2/MPC2/TMEM33/SEC61A1/B2M/SLC25A3/OXA1L/TOMM20/TRAM1/RTN1/HLA-DRB5/SFXN4/QSOX2/MMGT1/MCU/GDAP1/SLC35B2/SPPL2A/TMEM70/DERL1/GHITM/SFXN1/L2HGDH/SLC25A19/RTN4/TMCO1/SPG7/ITM2B/FIS1	29
Cellular_Component	GO:0005759	mitochondrial matrix	32/397	480/19550	4.3099e-09	1.84934e-07	1.54661e-07	NDUFAB1/PRODH/SCO2/SLC25A5/MRPL3/DLAT/ATP5PB/SHC1/CASQ1/DLST/HADHA/AMT/ACADVL/NUDT2/RIDA/HSPE1/MRPS10/BCL2L1/MRPL28/OXA1L/MRPL43/MAIP1/DNAJC19/UQCellular_Component2/MRPS30/ACOT13/ATAD3A/MRPL16/OGDHL/MRPS7/YARS2/MRPL11	32
Cellular_Component	GO:0031300	intrinsic component of organelle membrane	29/397	417/19550	9.24555e-09	3.63658e-07	3.0413e-07	SCO2/MPC2/TMEM33/SEC61A1/B2M/SLC25A3/OXA1L/TOMM20/TRAM1/RTN1/HLA-DRB5/SFXN4/QSOX2/MMGT1/MCU/GDAP1/SLC35B2/SPPL2A/TMEM70/DERL1/GHITM/SFXN1/L2HGDH/SLC25A19/RTN4/TMCO1/SPG7/ITM2B/FIS1	29
Cellular_Component	GO:0031304	intrinsic component of mitochondrial inner membrane	11/397	56/19550	1.38368e-08	4.66497e-07	3.90134e-07	SCO2/MPC2/SLC25A3/OXA1L/SFXN4/MCU/GHITM/SFXN1/L2HGDH/SLC25A19/SPG7	11
Cellular_Component	GO:0031305	integral component of mitochondrial inner membrane	11/397	56/19550	1.38368e-08	4.66497e-07	3.90134e-07	SCO2/MPC2/SLC25A3/OXA1L/SFXN4/MCU/GHITM/SFXN1/L2HGDH/SLC25A19/SPG7	11
Cellular_Component	GO:0005741	mitochondrial outer membrane	18/397	205/19550	2.17364e-07	6.83973e-06	5.72011e-06	BCL2L11/BCL2/TSPO/BCL2L1/TOMM20/MTARC1/LETMD1/MAVS/NLRX1/ATAD1/GDAP1/BAD/FAM210B/RMDN3/TOMM22/MARCHF5/CISD1/FIS1	18
Cellular_Component	GO:0031968	organelle outer membrane	19/397	230/19550	2.60128e-07	7.67378e-06	6.41763e-06	BCL2L11/BCL2/TSPO/BCL2L1/TOMM20/MTARC1/LETMD1/MAVS/NLRX1/ATAD1/GDAP1/BAD/FAM210B/RMDN3/TMEM109/TOMM22/MARCHF5/CISD1/FIS1	19
Cellular_Component	GO:0019867	outer membrane	19/397	232/19550	2.97498e-07	8.25994e-06	6.90784e-06	BCL2L11/BCL2/TSPO/BCL2L1/TOMM20/MTARC1/LETMD1/MAVS/NLRX1/ATAD1/GDAP1/BAD/FAM210B/RMDN3/TMEM109/TOMM22/MARCHF5/CISD1/FIS1	19
Cellular_Component	GO:0070069	cytochrome complex	8/397	42/19550	1.7384e-06	4.55847e-05	3.81228e-05	NDUFA4/UQCRQ/UQCRH/COX6C/COX7A1/UQCRFS1/UQCR10/BCS1L	8
Cellular_Component	GO:0044391	ribosomal subunit	15/397	180/19550	4.27365e-06	0.000106167	8.87878e-05	MRPL3/RPL29/RPL34/RPS8/RPS15/RPS24/RPL32/MRPS10/MRPL28/MRPL43/RPL36AL/MRPS30/MRPL16/MRPS7/MRPL11	15
Cellular_Component	GO:0005747	mitochondrial respiratory chain complex I	8/397	48/19550	4.997e-06	0.000107208	8.96591e-05	NDUFA4/NDUFAB1/NDUFB3/NDUFB6/NDUFA3/ND1/FOXRED1/NDUFB11	8
Cellular_Component	GO:0030964	NADH dehydrogenase complex	8/397	48/19550	4.997e-06	0.000107208	8.96591e-05	NDUFA4/NDUFAB1/NDUFB3/NDUFB6/NDUFA3/ND1/FOXRED1/NDUFB11	8
Cellular_Component	GO:0045271	respiratory chain complex I	8/397	48/19550	4.997e-06	0.000107208	8.96591e-05	NDUFA4/NDUFAB1/NDUFB3/NDUFB6/NDUFA3/ND1/FOXRED1/NDUFB11	8
Cellular_Component	GO:0005750	mitochondrial respiratory chain complex III	5/397	14/19550	5.79646e-06	0.000113997	9.53365e-05	UQCRQ/UQCRH/UQCRFS1/UQCR10/BCS1L	5
Cellular_Component	GO:0045275	respiratory chain complex III	5/397	14/19550	5.79646e-06	0.000113997	9.53365e-05	UQCRQ/UQCRH/UQCRFS1/UQCR10/BCS1L	5
Cellular_Component	GO:0015934	large ribosomal subunit	10/397	113/19550	0.000103076	0.00194607	0.00162752	MRPL3/RPL29/RPL34/RPL32/MRPL28/MRPL43/RPL36AL/MRPS30/MRPL16/MRPL11	10
Cellular_Component	GO:1990351	transporter complex	20/397	381/19550	0.000112503	0.00204236	0.00170804	NDUFA4/NDUFAB1/UQCRQ/CASQ2/NDUFB3/PEX14/NDUFB6/NDUFA3/ND1/UQCRH/UQCRFS1/CACNB1/ABHD12/MCU/FOXRED1/ABCB8/NDUFB11/CACNA2D2/UQCR10/BCS1L	20
Cellular_Component	GO:0030176	integral component of endoplasmic reticulum membrane	12/397	162/19550	0.000121345	0.00208998	0.00174787	TMEM33/SEC61A1/B2M/TRAM1/RTN1/HLA-DRB5/MMGT1/SLC35B2/SPPL2A/DERL1/RTN4/TMCO1	12
Cellular_Component	GO:0005840	ribosome	15/397	240/19550	0.000123982	0.00208998	0.00174787	MRPL3/RPL29/RPL34/RPS8/RPS15/RPS24/RPL32/MRPS10/MRPL28/MRPL43/RPL36AL/MRPS30/MRPL16/MRPS7/MRPL11	15
Cellular_Component	GO:0044232	organelle membrane contact site	6/397	40/19550	0.000144499	0.00235185	0.00196687	STX17/TOMM20/MOSPD2/SERAC1/RMDN3/PIK3R4	6
Cellular_Component	GO:0031227	intrinsic component of endoplasmic reticulum membrane	12/397	170/19550	0.000191006	0.00291547	0.00243822	TMEM33/SEC61A1/B2M/TRAM1/RTN1/HLA-DRB5/MMGT1/SLC35B2/SPPL2A/DERL1/RTN4/TMCO1	12
Cellular_Component	GO:1902495	transmembrane transporter complex	19/397	366/19550	0.000191482	0.00291547	0.00243822	NDUFA4/NDUFAB1/UQCRQ/CASQ2/NDUFB3/NDUFB6/NDUFA3/ND1/UQCRH/UQCRFS1/CACNB1/ABHD12/MCU/FOXRED1/ABCB8/NDUFB11/CACNA2D2/UQCR10/BCS1L	19
Cellular_Component	GO:0000313	organellar ribosome	8/397	84/19550	0.000305873	0.00437492	0.00365877	MRPL3/MRPS10/MRPL28/MRPL43/MRPS30/MRPL16/MRPS7/MRPL11	8
Cellular_Component	GO:0005761	mitochondrial ribosome	8/397	84/19550	0.000305873	0.00437492	0.00365877	MRPL3/MRPS10/MRPL28/MRPL43/MRPS30/MRPL16/MRPS7/MRPL11	8
Cellular_Component	GO:0005751	mitochondrial respiratory chain complex IV	4/397	20/19550	0.000627038	0.00860776	0.00719873	NDUFA4/COX6C/COX7A1/UQCRFS1	4
Cellular_Component	GO:0005777	peroxisome	10/397	142/19550	0.000656524	0.00860776	0.00719873	VWA8/PEX14/RIDA/MAVS/LONP2/ATAD1/GDAP1/ACOX2/CROT/FIS1	10
Cellular_Component	GO:0042579	microbody	10/397	142/19550	0.000656524	0.00860776	0.00719873	VWA8/PEX14/RIDA/MAVS/LONP2/ATAD1/GDAP1/ACOX2/CROT/FIS1	10
Cellular_Component	GO:0005770	late endosome	15/397	282/19550	0.000691807	0.00882522	0.00738059	CHMP2A/TSPAN15/EGFR/SFTPB/VPS41/IFITM3/HLA-DRB5/CHMP1B/SPPL2A/TMEM230/PIK3R4/DERL1/VPS37B/CHMP1A/LAMTOR3	15
Cellular_Component	GO:0005753	mitochondrial proton-transporting ATP synthase complex	4/397	21/19550	0.000762248	0.00903633	0.00755714	ATP5PB/ATP5PO/ATP5Molecular_Function/ATP5MJ	4
Cellular_Component	GO:0000315	organellar large ribosomal subunit	6/397	54/19550	0.00076579	0.00903633	0.00755714	MRPL3/MRPL28/MRPL43/MRPS30/MRPL16/MRPL11	6
Cellular_Component	GO:0005762	mitochondrial large ribosomal subunit	6/397	54/19550	0.00076579	0.00903633	0.00755714	MRPL3/MRPL28/MRPL43/MRPS30/MRPL16/MRPL11	6
Cellular_Component	GO:0045259	proton-transporting ATP synthase complex	4/397	22/19550	0.000916819	0.0105546	0.00882688	ATP5PB/ATP5PO/ATP5Molecular_Function/ATP5MJ	4
Cellular_Component	GO:0000815	ESCRT III complex	3/397	11/19550	0.00121466	0.0136504	0.0114159	CHMP2A/CHMP1B/CHMP1A	3
Cellular_Component	GO:0000276	mitochondrial proton-transporting ATP synthase complex, coupling factor F(o)	3/397	12/19550	0.00159525	0.0175107	0.0146443	ATP5PB/ATP5PO/ATP5Molecular_Function	3
Cellular_Component	GO:0009295	nucleoid	5/397	44/19550	0.00190701	0.0200024	0.0167282	SLC25A5/HADHA/ACADVL/UQCellular_Component2/ATAD3A	5
Cellular_Component	GO:0042645	mitochondrial nucleoid	5/397	44/19550	0.00190701	0.0200024	0.0167282	SLC25A5/HADHA/ACADVL/UQCellular_Component2/ATAD3A	5
Cellular_Component	GO:0005788	endoplasmic reticulum lumen	15/397	313/19550	0.0019531	0.0200405	0.01676	CASQ2/TGOLN2/PRSS23/TSPAN15/MELTF/STS/LRPAP1/CASQ1/SDC2/ARSD/B2M/GAS6/TOR2A/GPX8/ALG12	15
Cellular_Component	GO:0036452	ESCRT complex	4/397	27/19550	0.00203051	0.0203915	0.0170535	CHMP2A/CHMP1B/VPS37B/CHMP1A	4
Cellular_Component	GO:0045277	respiratory chain complex IV	4/397	28/19550	0.00233141	0.0229255	0.0191727	NDUFA4/COX6C/COX7A1/UQCRFS1	4
Cellular_Component	GO:0045263	proton-transporting ATP synthase complex, coupling factor F(o)	3/397	14/19550	0.00256097	0.0246689	0.0206308	ATP5PB/ATP5PO/ATP5Molecular_Function	3
Cellular_Component	GO:0031902	late endosome membrane	9/397	146/19550	0.00301552	0.0284665	0.0238067	CHMP2A/TSPAN15/VPS41/IFITM3/HLA-DRB5/CHMP1B/SPPL2A/VPS37B/LAMTOR3	9
Cellular_Component	GO:0016469	proton-transporting two-sector ATPase complex	5/397	49/19550	0.00308297	0.0285325	0.023862	ATP6AP2/ATP5PB/ATP5PO/ATP5Molecular_Function/ATP5MJ	5
Cellular_Component	GO:0005635	nuclear envelope	19/397	468/19550	0.00348035	0.0315909	0.0264197	EI24/MGST3/CHMP2A/EGFR/BCL2/ALOX5AP/ATP5Molecular_Function/TMEM33/BCL2L1/Molecular_FunctionSD10/EBiological_Process/TOR2A/PCID2/QSOX2/NRM/ARL6IP6/TMEM109/TMEM120A/RTN4	19
Cellular_Component	GO:0030662	coated vesicle membrane	10/397	181/19550	0.00399063	0.0355392	0.0297217	TGOLN2/EGFR/TFRC/CLTA/FOLR1/STX17/B2M/HLA-DRB5/DIPK2A/REEP6	10
Cellular_Component	GO:0022626	cytosolic ribosome	7/397	102/19550	0.00478301	0.041807	0.0349635	RPL29/RPL34/RPS8/RPS15/RPS24/RPL32/RPL36AL	7
Molecular_Function	GO:0008514	organic anion transmembrane transporter activity	16/382	185/18368	1.69363e-06	0.000638903	0.000570459	SLC33A1/MPC2/SLC25A5/SLC25A1/SLC25A11/Molecular_FunctionSD10/SLC1A5/SLC35B2/SLCO2A1/SLC25A23/SLC25A22/SFXN1/SLC25A19/SLC25A10/SLC25A13/SLC25A15	16
Molecular_Function	GO:0015453	oxidoreduction-driven active transmembrane transporter activity	10/382	72/18368	2.29068e-06	0.000638903	0.000570459	NDUFA4/NDUFB3/NDUFB6/NDUFA3/ND1/UQCRH/COX7A1/UQCRFS1/SURF1/UQCR10	10
Molecular_Function	GO:0015078	proton transmembrane transporter activity	13/382	130/18368	3.23222e-06	0.000638903	0.000570459	SLC33A1/SLC25A5/UQCRH/COX7A1/ATP5PB/UQCRFS1/ATP5PO/ATP5Molecular_Function/SLC25A3/NNT/SURF1/SLC25A22/UQCR10	13
Molecular_Function	GO:0022804	active transmembrane transporter activity	24/382	406/18368	4.81422e-06	0.000713708	0.000637251	SLC33A1/NDUFA4/NDUFB3/NDUFB6/NDUFA3/ND1/SLC25A5/UQCRH/SLC25A16/COX7A1/UQCRFS1/SLC25A1/SLC25A3/SLC25A11/SLC20A2/TOMM20/SURF1/SLC1A5/MCU/SLCO2A1/SLC25A22/ABCB8/SLC25A10/UQCR10	24
Molecular_Function	GO:0009055	electron transfer activity	12/382	126/18368	1.27411e-05	0.00135446	0.00120936	NDUFA4/SDHD/NDUFB3/NDUFB6/NDUFA3/ND1/UQCRH/COX7A1/UQCRFS1/SURF1/SDHC/UQCR10	12
Molecular_Function	GO:0015556	C4-dicarboxylate transmembrane transporter activity	5/382	16/18368	1.37045e-05	0.00135446	0.00120936	SLC25A11/SLC1A5/SLC25A22/SLC25A10/SLC25A13	5
Molecular_Function	GO:0003735	structural constituent of ribosome	14/382	182/18368	2.84737e-05	0.00241213	0.00215372	MRPL3/RPL29/RPL34/RPS8/RPS15/RPS24/RPL32/MRPL28/MRPL43/RPL36AL/MRPS30/MRPL16/MRPS7/MRPL11	14
Molecular_Function	GO:0001618	virus receptor activity	8/382	76/18368	0.000178675	0.0124408	0.0111081	EGFR/TFRC/CD55/ITGA2/SLC20A2/SLC1A5/NECTIN2/F11R	8
Molecular_Function	GO:0140272	exogenous protein binding	8/382	77/18368	0.000195832	0.0124408	0.0111081	EGFR/TFRC/CD55/ITGA2/SLC20A2/SLC1A5/NECTIN2/F11R	8
Molecular_Function	GO:0015215	nucleotide transmembrane transporter activity	5/382	27/18368	0.000209795	0.0124408	0.0111081	SLC33A1/SLC25A5/SLC35B2/SLC25A23/SLC25A19	5
Molecular_Function	GO:0005310	dicarboxylic acid transmembrane transporter activity	5/382	30/18368	0.000351848	0.0181913	0.0162425	SLC25A11/SLC1A5/SLC25A22/SLC25A10/SLC25A13	5
Molecular_Function	GO:0015399	primary active transmembrane transporter activity	12/382	181/18368	0.000419469	0.0181913	0.0162425	NDUFA4/NDUFB3/NDUFB6/NDUFA3/ND1/UQCRH/COX7A1/UQCRFS1/TOMM20/SURF1/ABCB8/UQCR10	12
Molecular_Function	GO:0000295	adenine nucleotide transmembrane transporter activity	4/382	18/18368	0.000447209	0.0181913	0.0162425	SLC33A1/SLC25A5/SLC35B2/SLC25A23	4
Molecular_Function	GO:0005346	purine ribonucleotide transmembrane transporter activity	4/382	18/18368	0.000447209	0.0181913	0.0162425	SLC33A1/SLC25A5/SLC35B2/SLC25A23	4
Molecular_Function	GO:0015605	organophosphate ester transmembrane transporter activity	5/382	32/18368	0.000480534	0.0181913	0.0162425	SLC33A1/SLC25A5/SLC35B2/SLC25A23/SLC25A19	5
Molecular_Function	GO:0016651	oxidoreductase activity, acting on NAD(P)H	8/382	88/18368	0.000490828	0.0181913	0.0162425	NDUFA4/NDUFB3/NDUFB6/NDUFA3/ND1/NNT/MICAL1/CYB5R1	8
Molecular_Function	GO:0015932	nucleobase-containing compound transmembrane transporter activity	6/382	50/18368	0.000570847	0.0199125	0.0177793	SLC33A1/SLC25A5/SIDT2/SLC35B2/SLC25A23/SLC25A19	6
Molecular_Function	GO:0015216	purine nucleotide transmembrane transporter activity	4/382	21/18368	0.000832607	0.0274298	0.0244913	SLC33A1/SLC25A5/SLC35B2/SLC25A23	4
Molecular_Function	GO:0008509	anion transmembrane transporter activity	16/382	314/18368	0.000940899	0.029366	0.0262201	SLC33A1/MPC2/SLC25A5/SLC25A1/SLC25A11/Molecular_FunctionSD10/SLC1A5/SLC35B2/SLCO2A1/SLC25A23/SLC25A22/SFXN1/SLC25A19/SLC25A10/SLC25A13/SLC25A15	16
Molecular_Function	GO:0043021	ribonucleoprotein complex binding	10/382	149/18368	0.00113563	0.0336715	0.0300643	DDX3X/SEC61B/SEC61A1/OXA1L/TIMM50/LETMD1/MAIP1/DERL1/XPO5/TMCO1	10
Molecular_Function	GO:1901681	sulfur compound binding	14/382	265/18368	0.00137262	0.0379323	0.0338688	Cellular_ComponentN5/SERPINE2/PTPRF/ITGA2/Cellular_ComponentN2/LRPAP1/SOAT1/HADHA/RPL29/ACADVL/LAMC2/CHST15/METTL3/OGDHL	14
Molecular_Function	GO:0000030	mannosyltransferase activity	4/382	24/18368	0.00140727	0.0379323	0.0338688	ALG11/TMTC3/ALG12/ALG8	4
Molecular_Function	GO:0008137	NADH dehydrogenase (ubiquinone) activity	5/382	42/18368	0.00171267	0.0441571	0.0394267	NDUFA4/NDUFB3/NDUFB6/NDUFA3/ND1	5
Molecular_Function	GO:0030165	PDZ domain binding	7/382	84/18368	0.00182674	0.0451358	0.0403005	SDC2/GNG5/ARHGAP29/FZD1/BAIAP2/DTNA/F11R	7
Molecular_Function	GO:0050136	NADH dehydrogenase (quinone) activity	5/382	43/18368	0.00190546	0.0451975	0.0403557	NDUFA4/NDUFB3/NDUFB6/NDUFA3/ND1	5
Molecular_Function	GO:0022884	macromolecule transmembrane transporter activity	4/382	27/18368	0.00221291	0.0495144	0.0442101	SEC61A1/TOMM20/SIDT2/TOMM22	4
Molecular_Function	GO:0003954	NADH dehydrogenase activity	5/382	45/18368	0.00233795	0.0495144	0.0442101	NDUFA4/NDUFB3/NDUFB6/NDUFA3/ND1	5
Molecular_Function	GO:0003955	NAD(P)H dehydrogenase (quinone) activity	5/382	45/18368	0.00233795	0.0495144	0.0442101	NDUFA4/NDUFB3/NDUFB6/NDUFA3/ND1	5
