# Supplementary material for: Comprehensive analysis of tissue proteomics in patients with papillary thyroid microcarcinoma uncovers the underlying mechanism of lymph node metastasis and its significant sex disparities
Source: Front Oncol. 2022 Aug 29;12:887977. doi: 10.3389/fonc.2022.887977 (PMC9465038; doi:10.3389/fonc.2022.887977)
Supplement: Supplementary file 6 [file Table_6.xlsx]

## Sheet: Supplementary Table 6
Table S6. GO classification of the identified proteins between MLNM and FLNM
Ontology	ID	Description	GeneRatio	BgRatio	Pvalue	P.adjust	qvalue	GeneID	Count
Biological_Process	GO:0006520	cellular amino acid metabolic process	17/163	284/18723	4.86e-10	1.15e-06	1.06e-06	GSTZ1/GOT2/OAT/FAH/GOT1/IVD/GARS1/GSS/PCBD1/ABAT/ACY1/MTAP/AUH/TST/HIBCH/KYAT3/ACAD8	17
Biological_Process	GO:0016054	organic acid catabolic process	15/163	240/18723	2.98e-09	2.48e-06	2.29e-06	GSTZ1/GOT2/OAT/FAH/GOT1/IVD/AKT2/GNPDA1/ABAT/AUH/TST/HIBCH/KYAT3/ECHDC1/ACAD8	15
Biological_Process	GO:0009063	cellular amino acid catabolic process	11/163	110/18723	3.15e-09	2.48e-06	2.29e-06	GSTZ1/GOT2/OAT/FAH/GOT1/IVD/ABAT/AUH/HIBCH/KYAT3/ACAD8	11
Biological_Process	GO:0006091	generation of precursor metabolites and energy	20/163	490/18723	1.04e-08	6.15e-06	5.67e-06	NDUFS4/NDUFA2/NIPSNAP2/NDUFS6/IDH1/NDUFA7/LDHA/FBiological_Process1/NDUFV2/ACO1/FDXR/TKT/AKT2/PGM1/MDH2/GNPDA1/CYCS/ME3/ADGRF5/ACSS3	20
Biological_Process	GO:0046395	carboxylic acid catabolic process	14/163	236/18723	1.99e-08	9.42e-06	8.69e-06	GSTZ1/GOT2/OAT/FAH/GOT1/IVD/AKT2/GNPDA1/ABAT/AUH/HIBCH/KYAT3/ECHDC1/ACAD8	14
Biological_Process	GO:0044282	small molecule catabolic process	17/163	376/18723	3.26e-08	1.29e-05	1.19e-05	GSTZ1/GOT2/OAT/FAH/GOT1/IVD/IMPA1/AKT2/GNPDA1/ABAT/AUH/TST/HIBCH/KYAT3/ECHDC1/NUDT5/ACAD8	17
Biological_Process	GO:0009060	aerobic respiration	11/163	189/18723	8.38e-07	0.000283051	0.000261161	NDUFS4/NDUFA2/NIPSNAP2/NDUFS6/IDH1/NDUFA7/NDUFV2/ACO1/MDH2/CYCS/ME3	11
Biological_Process	GO:0015980	energy derivation by oxidation of organic compounds	13/163	318/18723	4.41e-06	0.00130392	0.00120309	NDUFS4/NDUFA2/NIPSNAP2/NDUFS6/IDH1/NDUFA7/NDUFV2/ACO1/AKT2/MDH2/CYCS/ME3/ADGRF5	13
Biological_Process	GO:0045333	cellular respiration	11/163	230/18723	5.64e-06	0.00137052	0.00126453	NDUFS4/NDUFA2/NIPSNAP2/NDUFS6/IDH1/NDUFA7/NDUFV2/ACO1/MDH2/CYCS/ME3	11
Biological_Process	GO:0046034	ATP metabolic process	12/163	277/18723	5.8e-06	0.00137052	0.00126453	NDUFS4/NDUFA2/NIPSNAP2/NDUFS6/NDUFA7/LDHA/FBiological_Process1/NDUFV2/PGM1/AK2/CYCS/NUDT5	12
Biological_Process	GO:0071711	basement membrane organization	5/163	31/18723	6.65e-06	0.00138208	0.0012752	LAMB1/NID1/LAMB2/NID2/PXDN	5
Biological_Process	GO:0009083	branched-chain amino acid catabolic process	4/163	15/18723	7.01e-06	0.00138208	0.0012752	IVD/AUH/HIBCH/ACAD8	4
Biological_Process	GO:0021782	glial cell development	8/163	116/18723	7.96e-06	0.00144738	0.00133544	SOD1/GFAP/MDK/AKT2/LAMB2/ROR2/EIF2B1/SIRT2	8
Biological_Process	GO:0006103	2-oxoglutarate metabolic process	4/163	18/18723	1.54e-05	0.00260207	0.00240084	IDH1/GOT2/GOT1/KYAT3	4
Biological_Process	GO:0009081	branched-chain amino acid metabolic process	4/163	19/18723	1.94e-05	0.00305539	0.00281911	IVD/AUH/HIBCH/ACAD8	4
Biological_Process	GO:0043648	dicarboxylic acid metabolic process	7/163	96/18723	2.07e-05	0.0030649	0.00282788	IDH1/GOT2/OAT/GOT1/MDH2/ME3/KYAT3	7
Biological_Process	GO:0014037	Schwann cell differentiation	5/163	40/18723	2.42e-05	0.00336517	0.00310493	SOD1/LAMA2/AKT2/LAMB2/SIRT2	5
Biological_Process	GO:0010001	glial cell differentiation	10/163	225/18723	2.86e-05	0.00375154	0.00346142	SOD1/GFAP/MDK/LAMA2/MAPK1/AKT2/LAMB2/ROR2/EIF2B1/SIRT2	10
Biological_Process	GO:0006790	sulfur compound metabolic process	12/163	339/18723	4.31e-05	0.00535865	0.00494424	GSTZ1/UGDH/IDH1/ETHE1/SOD1/MAT2A/GSS/MTAP/TST/TSTD1/CSGALNACT1/NFU1	12
Biological_Process	GO:0008652	cellular amino acid biosynthetic process	6/163	76/18723	5.25e-05	0.00607678	0.00560684	GOT2/OAT/GOT1/PCBD1/ABAT/MTAP	6
Biological_Process	GO:1901605	alpha-amino acid metabolic process	9/163	195/18723	5.4e-05	0.00607678	0.00560684	GSTZ1/GOT2/OAT/FAH/GOT1/PCBD1/MTAP/TST/KYAT3	9
Biological_Process	GO:0051291	protein heterooligomerization	4/163	25/18723	6.07e-05	0.00652757	0.00602277	KRT1/KRT10/MAT2A/CBR4	4
Biological_Process	GO:0042063	gliogenesis	11/163	301/18723	6.8e-05	0.0069871	0.00644676	SOD1/LAMB1/GFAP/MDK/LAMA2/MAPK1/AKT2/LAMB2/ROR2/EIF2B1/SIRT2	11
Biological_Process	GO:2000425	regulation of apoptotic cell clearance	3/163	10/18723	7.43e-05	0.00727183	0.00670947	C2/C4A/C4B	3
Biological_Process	GO:0006120	mitochondrial electron transport, NADH to ubiquinone	5/163	51/18723	7.99e-05	0.00727183	0.00670947	NDUFS4/NDUFA2/NDUFS6/NDUFA7/NDUFV2	5
Biological_Process	GO:0045104	intermediate filament cytoskeleton organization	5/163	51/18723	7.99e-05	0.00727183	0.00670947	SOD1/KRT3/GFAP/KRT9/KRT2	5
Biological_Process	GO:0010758	regulation of macrophage chemotaxis	4/163	27/18723	8.31e-05	0.00727958	0.00671662	MIF/MDK/MAPK1/DDT	4
Biological_Process	GO:0045103	intermediate filament-based process	5/163	52/18723	8.78e-05	0.0074186	0.00684489	SOD1/KRT3/GFAP/KRT9/KRT2	5
Biological_Process	GO:0009065	glutamine family amino acid catabolic process	4/163	28/18723	9.63e-05	0.0078537	0.00724634	GOT2/OAT/FAH/GOT1	4
Biological_Process	GO:0009132	nucleoside diphosphate metabolic process	7/163	124/18723	0.00010686	0.00800759	0.00738833	LDHA/FBiological_Process1/NME2/PGM1/AK2/AK3/NUDT5	7
Biological_Process	GO:0034311	diol metabolic process	4/163	29/18723	0.000110957	0.00800759	0.00738833	PLPP1/SPR/PCBD1/SPTLC3	4
Biological_Process	GO:0019646	aerobic electron transport chain	6/163	87/18723	0.000112038	0.00800759	0.00738833	NDUFS4/NDUFA2/NDUFS6/NDUFA7/NDUFV2/CYCS	6
Biological_Process	GO:1901606	alpha-amino acid catabolic process	6/163	87/18723	0.000112038	0.00800759	0.00738833	GSTZ1/GOT2/OAT/FAH/GOT1/KYAT3	6
Biological_Process	GO:1905517	macrophage migration	5/163	55/18723	0.00011512	0.00800759	0.00738833	MIF/MDK/MAPK1/DDT/ROR2	5
Biological_Process	GO:0014044	Schwann cell development	4/163	32/18723	0.000164614	0.0111232	0.010263	SOD1/AKT2/LAMB2/SIRT2	4
Biological_Process	GO:0042773	ATP synthesis coupled electron transport	6/163	95/18723	0.000182111	0.0116403	0.0107401	NDUFS4/NDUFA2/NDUFS6/NDUFA7/NDUFV2/CYCS	6
Biological_Process	GO:0042775	mitochondrial ATP synthesis coupled electron transport	6/163	95/18723	0.000182111	0.0116403	0.0107401	NDUFS4/NDUFA2/NDUFS6/NDUFA7/NDUFV2/CYCS	6
Biological_Process	GO:0046173	polyol biosynthetic process	5/163	62/18723	0.000203904	0.0126903	0.0117089	GOT1/IMPA1/SPR/PCBD1/SPTLC3	5
Biological_Process	GO:0006749	glutathione metabolic process	5/163	64/18723	0.000236915	0.013681	0.012623	GSTZ1/IDH1/ETHE1/SOD1/GSS	5
Biological_Process	GO:0045995	regulation of embryonic development	5/163	64/18723	0.000236915	0.013681	0.012623	LAMA2/LAMA1/LAMA4/LAMA3/NIBAN2	5
Biological_Process	GO:0006119	oxidative phosphorylation	7/163	141/18723	0.000237176	0.013681	0.012623	NDUFS4/NDUFA2/NIPSNAP2/NDUFS6/NDUFA7/NDUFV2/CYCS	7
Biological_Process	GO:0006570	tyrosine metabolic process	3/163	15/18723	0.000272923	0.014389	0.0132763	GSTZ1/FAH/PCBD1	3
Biological_Process	GO:0051290	protein heterotetramerization	3/163	15/18723	0.000272923	0.014389	0.0132763	KRT1/KRT10/CBR4	3
Biological_Process	GO:0070831	basement membrane assembly	3/163	15/18723	0.000272923	0.014389	0.0132763	LAMB1/LAMB2/PXDN	3
Biological_Process	GO:0006066	alcohol metabolic process	11/163	353/18723	0.000273787	0.014389	0.0132763	PLPP1/IDH1/SOD1/GOT1/FDXR/IMPA1/SPR/PCBD1/NPC2/CBR4/SPTLC3	11
Biological_Process	GO:1901607	alpha-amino acid biosynthetic process	5/163	68/18723	0.00031498	0.0161941	0.0149417	GOT2/OAT/GOT1/PCBD1/MTAP	5
Biological_Process	GO:0048246	macrophage chemotaxis	4/163	38/18723	0.000324459	0.0162822	0.015023	MIF/MDK/MAPK1/DDT	4
Biological_Process	GO:0009185	ribonucleoside diphosphate metabolic process	6/163	106/18723	0.000330462	0.0162822	0.015023	LDHA/FBiological_Process1/PGM1/AK2/AK3/NUDT5	6
Biological_Process	GO:0016051	carbohydrate biosynthetic process	8/163	202/18723	0.000398454	0.0192315	0.0177443	FBiological_Process1/PC/GOT1/IMPA1/AKT2/PGM1/CSGALNACT1/NLN	8
Biological_Process	GO:1905521	regulation of macrophage migration	4/163	41/18723	0.000436204	0.0203289	0.0187568	MIF/MDK/MAPK1/DDT	4
Biological_Process	GO:0046394	carboxylic acid biosynthetic process	10/163	314/18723	0.000438382	0.0203289	0.0187568	UGDH/GOT2/OAT/MIF/GOT1/PCBD1/ABAT/MTAP/CBR4/PRKAB1	10
Biological_Process	GO:0016053	organic acid biosynthetic process	10/163	316/18723	0.000460684	0.0209522	0.0193319	UGDH/GOT2/OAT/MIF/GOT1/PCBD1/ABAT/MTAP/CBR4/PRKAB1	10
Biological_Process	GO:0019751	polyol metabolic process	6/163	114/18723	0.000487992	0.0213722	0.0197194	PLPP1/GOT1/IMPA1/SPR/PCBD1/SPTLC3	6
Biological_Process	GO:0022904	respiratory electron transport chain	6/163	114/18723	0.000487992	0.0213722	0.0197194	NDUFS4/NDUFA2/NDUFS6/NDUFA7/NDUFV2/CYCS	6
Biological_Process	GO:0001894	tissue homeostasis	9/163	268/18723	0.000580429	0.0249585	0.0230283	SOD1/KRT1/LAMC1/LAMA2/CD34/JAM2/TMEM119/CROCellular_Component/ADGRF5	9
Biological_Process	GO:0034637	cellular carbohydrate biosynthetic process	5/163	78/18723	0.000594901	0.025124	0.023181	FBiological_Process1/GOT1/IMPA1/AKT2/CSGALNACT1	5
Biological_Process	GO:0007422	peripheral nervous system development	5/163	80/18723	0.000668058	0.0277185	0.025575	SOD1/LAMA2/AKT2/LAMB2/SIRT2	5
Biological_Process	GO:0009067	aspartate family amino acid biosynthetic process	3/163	21/18723	0.000767748	0.030775	0.028395	GOT2/GOT1/MTAP	3
Biological_Process	GO:0034312	diol biosynthetic process	3/163	21/18723	0.000767748	0.030775	0.028395	SPR/PCBD1/SPTLC3	3
Biological_Process	GO:0048146	positive regulation of fibroblast proliferation	4/163	48/18723	0.000799441	0.0315113	0.0290744	NDUFS4/S100A6/MIF/PDGFC	4
Biological_Process	GO:0030195	negative regulation of blood coagulation	4/163	49/18723	0.000864653	0.033523	0.0309305	KRT1/PROS1/CD34/ABAT	4
Biological_Process	GO:1900047	negative regulation of hemostasis	4/163	50/18723	0.000933526	0.0356095	0.0328557	KRT1/PROS1/CD34/ABAT	4
Biological_Process	GO:0051262	protein tetramerization	5/163	87/18723	0.000977952	0.036712	0.0338729	KRT1/KRT10/CRYZ/CBR4/ACOT13	5
Biological_Process	GO:1901617	organic hydroxy compound biosynthetic process	8/163	237/18723	0.00113177	0.0404562	0.0373275	PDXK/SOD1/GOT1/IMPA1/DDT/SPR/PCBD1/SPTLC3	8
Biological_Process	GO:0046031	ADP metabolic process	5/163	90/18723	0.00113917	0.0404562	0.0373275	LDHA/FBiological_Process1/PGM1/AK2/AK3	5
Biological_Process	GO:0032102	negative regulation of response to external stimulus	11/163	420/18723	0.00115489	0.0404562	0.0373275	SOD1/KRT1/PROS1/MIF/MDK/CD34/DDT/ABAT/CALCRL/SIRT2/NENF	11
Biological_Process	GO:0051259	protein complex oligomerization	8/163	238/18723	0.00116264	0.0404562	0.0373275	UGDH/KRT1/KRT10/MIF/MAT2A/CRYZ/CBR4/ACOT13	8
Biological_Process	GO:0050819	negative regulation of coagulation	4/163	53/18723	0.00116322	0.0404562	0.0373275	KRT1/PROS1/CD34/ABAT	4
Biological_Process	GO:0045109	intermediate filament organization	3/163	25/18723	0.00129422	0.043797	0.04041	GFAP/KRT9/KRT2	3
Biological_Process	GO:0006575	cellular modified amino acid metabolic process	7/163	188/18723	0.00131468	0.043797	0.04041	GSTZ1/IDH1/ETHE1/SOD1/GOT2/CTSB/GSS	7
Biological_Process	GO:0030198	extracellular matrix organization	9/163	301/18723	0.00131484	0.043797	0.04041	LAMB1/LAMC1/GFAP/NID1/COL5A3/LAMB2/NID2/VWA1/PXDN	9
Biological_Process	GO:0043062	extracellular structure organization	9/163	302/18723	0.00134531	0.0441898	0.0407724	LAMB1/LAMC1/GFAP/NID1/COL5A3/LAMB2/NID2/VWA1/PXDN	9
Biological_Process	GO:1903035	negative regulation of response to wounding	5/163	94/18723	0.00138375	0.0448299	0.041363	KRT1/PROS1/MDK/CD34/ABAT	5
Biological_Process	GO:0045229	external encapsulating structure organization	9/163	304/18723	0.00140798	0.0449936	0.041514	LAMB1/LAMC1/GFAP/NID1/COL5A3/LAMB2/NID2/VWA1/PXDN	9
Biological_Process	GO:0046165	alcohol biosynthetic process	6/163	140/18723	0.00142686	0.0449936	0.041514	SOD1/GOT1/IMPA1/SPR/PCBD1/SPTLC3	6
Biological_Process	GO:0042537	benzene-containing compound metabolic process	3/163	26/18723	0.00145374	0.0452381	0.0417396	GOT2/FAH/KYAT3	3
Cellular_Component	GO:0005759	mitochondrial matrix	25/167	480/19550	4.36e-13	1.18e-10	1.08e-10	GSTZ1/NDUFA7/ETHE1/SOD1/GOT2/OAT/PC/FDXR/IVD/MDH2/GARS1/ABAT/AUH/TST/ME3/HIBCH/FAHD1/CBR4/NAXE/PPA2/ACSS3/MRPS30/ACOT13/AK3/ACAD8	25
Cellular_Component	GO:0005604	basement membrane	12/167	96/19550	3.4e-11	4.61e-09	4.21e-09	TIMP1/LAMB1/LAMC1/NID1/LAMA2/LAMA1/LAMB2/NID2/LAMA4/LAMA3/VWA1/MMRN2	12
Cellular_Component	GO:0062023	collagen-containing extracellular matrix	19/167	425/19550	4.34e-09	3.92e-07	3.58e-07	TIMP1/KRT1/S100A6/CTSB/LAMB1/LAMC1/NID1/MDK/LAMA2/LAMA1/COL5A3/LAMB2/NID2/SPARCL1/LAMA4/LAMA3/VWA1/PXDN/MMRN2	19
Cellular_Component	GO:0043256	laminin complex	5/167	12/19550	3.23e-08	2.19e-06	2e-06	LAMB1/LAMC1/LAMA1/LAMB2/LAMA3	5
Cellular_Component	GO:0005788	endoplasmic reticulum lumen	14/167	313/19550	5.19e-07	2.81e-05	2.57e-05	TIMP1/DBI/LAMB1/STS/C4A/LAMC1/ARSA/COL5A3/MAPK1/ARSD/LAMB2/SPARCL1/VWA1/PDGFC	14
Cellular_Component	GO:1904813	ficolin-1-rich granule lumen	8/167	124/19550	1.14e-05	0.000514275	0.00046943	DDX3X/IDH1/KRT1/CTSB/MIF/NME2/MAPK1/PGM1	8
Cellular_Component	GO:0034774	secretory granule lumen	12/167	322/19550	2.18e-05	0.000764982	0.000698274	DDX3X/PDXK/IDH1/TIMP1/PROS1/MIF/ARSA/NME2/MAPK1/S100A11/CHI3L1/NPC2	12
Cellular_Component	GO:0060205	cytoplasmic vesicle lumen	12/167	325/19550	2.39e-05	0.000764982	0.000698274	DDX3X/PDXK/IDH1/TIMP1/PROS1/MIF/ARSA/NME2/MAPK1/S100A11/CHI3L1/NPC2	12
Cellular_Component	GO:0031983	vesicle lumen	12/167	327/19550	2.54e-05	0.000764982	0.000698274	DDX3X/PDXK/IDH1/TIMP1/PROS1/MIF/ARSA/NME2/MAPK1/S100A11/CHI3L1/NPC2	12
Cellular_Component	GO:0005747	mitochondrial respiratory chain complex I	5/167	48/19550	5.45e-05	0.00123082	0.00112349	NDUFS4/NDUFA2/NDUFS6/NDUFA7/NDUFV2	5
Cellular_Component	GO:0030964	NADH dehydrogenase complex	5/167	48/19550	5.45e-05	0.00123082	0.00112349	NDUFS4/NDUFA2/NDUFS6/NDUFA7/NDUFV2	5
Cellular_Component	GO:0045271	respiratory chain complex I	5/167	48/19550	5.45e-05	0.00123082	0.00112349	NDUFS4/NDUFA2/NDUFS6/NDUFA7/NDUFV2	5
Cellular_Component	GO:0101002	ficolin-1-rich granule	8/167	185/19550	0.00019458	0.00405625	0.00370254	DDX3X/IDH1/KRT1/CTSB/MIF/NME2/MAPK1/PGM1	8
Cellular_Component	GO:0070469	respirasome	6/167	100/19550	0.000218182	0.00422337	0.00385509	NDUFS4/NDUFA2/NDUFS6/NDUFA7/NDUFV2/CYCS	6
Cellular_Component	GO:1990204	oxidoreductase complex	6/167	112/19550	0.000402581	0.0072733	0.00663905	NDUFS4/NDUFA2/NDUFS6/NDUFA7/NDUFV2/CBR4	6
Cellular_Component	GO:0005746	mitochondrial respirasome	5/167	89/19550	0.00099731	0.0167189	0.015261	NDUFS4/NDUFA2/NDUFS6/NDUFA7/NDUFV2	5
Cellular_Component	GO:0098803	respiratory chain complex	5/167	90/19550	0.00104878	0.0167189	0.015261	NDUFS4/NDUFA2/NDUFS6/NDUFA7/NDUFV2	5
Cellular_Component	GO:0005882	intermediate filament	7/167	217/19550	0.00266911	0.0401849	0.0366807	KRT1/KRT3/KRT10/GFAP/NME2/KRT9/KRT2	7
Molecular_Function	GO:0005201	extracellular matrix structural constituent	14/166	172/18368	5.37e-10	1.94e-07	1.69e-07	LAMB1/LAMC1/NID1/LAMA2/LAMA1/COL5A3/CHI3L1/LAMB2/NID2/LAMA4/LAMA3/VWA1/PXDN/MMRN2	14
Molecular_Function	GO:0030170	pyridoxal phosphate binding	7/166	55/18368	6.11e-07	7.1e-05	6.17e-05	PDXK/GOT2/OAT/GOT1/ABAT/KYAT3/SPTLC3	7
Molecular_Function	GO:0070279	vitamin B6 binding	7/166	56/18368	6.93e-07	7.1e-05	6.17e-05	PDXK/GOT2/OAT/GOT1/ABAT/KYAT3/SPTLC3	7
Molecular_Function	GO:0016655	oxidoreductase activity, acting on NAD(P)H, quinone or similar compound as aCellular_Componenteptor	7/166	57/18368	7.84e-07	7.1e-05	6.17e-05	NDUFS4/NDUFA2/NDUFS6/NDUFA7/NDUFV2/CRYZ/CBR4	7
Molecular_Function	GO:0008483	transaminase activity	5/166	23/18368	1.67e-06	0.000104017	9.04e-05	GOT2/OAT/GOT1/ABAT/KYAT3	5
Molecular_Function	GO:0016829	lyase activity	11/166	196/18368	1.72e-06	0.000104017	9.04e-05	GGCT/GOT1/ACO1/DDT/PCBD1/AUH/ME3/FAHD1/KYAT3/CENPV/ECHDC1	11
Molecular_Function	GO:0016769	transferase activity, transferring nitrogenous groups	5/166	24/18368	2.1e-06	0.000108564	9.44e-05	GOT2/OAT/GOT1/ABAT/KYAT3	5
Molecular_Function	GO:0003955	NAD(P)H dehydrogenase (quinone) activity	6/166	45/18368	3.03e-06	0.000137011	0.000119122	NDUFS4/NDUFA2/NDUFS6/NDUFA7/NDUFV2/CBR4	6
Molecular_Function	GO:0019842	vitamin binding	9/166	148/18368	8.11e-06	0.00032618	0.000283594	PDXK/GOT2/OAT/PC/GOT1/TKT/ABAT/KYAT3/SPTLC3	9
Molecular_Function	GO:0016831	carboxy-lyase activity	5/166	34/18368	1.28e-05	0.000462463	0.000402084	GOT1/DDT/ME3/FAHD1/ECHDC1	5
Molecular_Function	GO:0016651	oxidoreductase activity, acting on NAD(P)H	7/166	88/18368	1.49e-05	0.000490225	0.000426221	NDUFS4/NDUFA2/NDUFS6/NDUFA7/NDUFV2/CRYZ/CBR4	7
Molecular_Function	GO:0008137	NADH dehydrogenase (ubiquinone) activity	5/166	42/18368	3.68e-05	0.00111141	0.000966303	NDUFS4/NDUFA2/NDUFS6/NDUFA7/NDUFV2	5
Molecular_Function	GO:0050136	NADH dehydrogenase (quinone) activity	5/166	43/18368	4.14e-05	0.00115248	0.00100201	NDUFS4/NDUFA2/NDUFS6/NDUFA7/NDUFV2	5
Molecular_Function	GO:0003954	NADH dehydrogenase activity	5/166	45/18368	5.18e-05	0.00133863	0.00116386	NDUFS4/NDUFA2/NDUFS6/NDUFA7/NDUFV2	5
Molecular_Function	GO:0016830	carbon-carbon lyase activity	5/166	52/18368	0.000104656	0.00252571	0.00219595	GOT1/DDT/ME3/FAHD1/ECHDC1	5
Molecular_Function	GO:0050661	NADP binding	5/166	53/18368	0.000114721	0.00259555	0.00225668	IDH1/SPR/CRYZ/ME3/CBR4	5
Molecular_Function	GO:0016616	oxidoreductase activity, acting on the CH-OH group of donors, NAD or NADP as aCellular_Componenteptor	7/166	124/18368	0.000134624	0.00286671	0.00249243	UGDH/IDH1/LDHA/SPR/MDH2/ME3/CBR4	7
Molecular_Function	GO:0051287	NAD binding	5/166	56/18368	0.000149409	0.00300478	0.00261247	UGDH/IDH1/LDHA/ME3/SIRT2	5
Molecular_Function	GO:0000287	magnesium ion binding	9/166	221/18368	0.000185762	0.00353925	0.00307716	PDXK/IDH1/IMPA1/TKT/PGM1/GSS/RPS6KA1/PPA2/NUDT5	9
Molecular_Function	GO:0016614	oxidoreductase activity, acting on CH-OH group of donors	7/166	136/18368	0.00023847	0.00403521	0.00350837	UGDH/IDH1/LDHA/SPR/MDH2/ME3/CBR4	7
Molecular_Function	GO:0004065	arylsulfatase activity	3/166	14/18368	0.000245234	0.00403521	0.00350837	STS/ARSA/ARSD	3
Molecular_Function	GO:0044548	S100 protein binding	3/166	14/18368	0.000245234	0.00403521	0.00350837	S100A6/S100A1/S100A11	3
Molecular_Function	GO:0030280	structural constituent of skin epidermis	3/166	15/18368	0.000304511	0.00479274	0.00416699	KRT1/KRT10/KRT2	3
Molecular_Function	GO:0005518	collagen binding	5/166	69/18368	0.000399994	0.00603324	0.00524553	CTSB/NID1/COL5A3/NID2/SPARCL1	5
Molecular_Function	GO:0008484	sulfuric ester hydrolase activity	3/166	17/18368	0.000449085	0.00650276	0.00565375	STS/ARSA/ARSD	3
Molecular_Function	GO:0015453	oxidoreduction-driven active transmembrane transporter activity	5/166	72/18368	0.000487265	0.00678422	0.00589847	NDUFS4/NDUFA2/NDUFS6/NDUFA7/NDUFV2	5
Molecular_Function	GO:0009055	electron transfer activity	6/166	126/18368	0.00100336	0.0134525	0.0116961	NDUFS4/NDUFA2/NDUFS6/NDUFA7/NDUFV2/CYCS	6
Molecular_Function	GO:0016836	hydro-lyase activity	4/166	64/18368	0.0026818	0.0346718	0.030145	ACO1/PCBD1/AUH/ECHDC1	4
Molecular_Function	GO:1901681	sulfur compound binding	8/166	265/18368	0.00287318	0.0358652	0.0311826	DBI/PC/MDK/COL5A3/CD34/TKT/GSS/DPYSL3	8
Molecular_Function	GO:0016853	isomerase activity	6/166	158/18368	0.003159	0.036029	0.031325	GSTZ1/MIF/DDT/PGM1/GNPDA1/NAXE	6
Molecular_Function	GO:0051536	iron-sulfur cluster binding	4/166	68/18368	0.00334291	0.036029	0.031325	NDUFV2/ACO1/ABAT/NFU1	4
Molecular_Function	GO:0051540	metal cluster binding	4/166	68/18368	0.00334291	0.036029	0.031325	NDUFV2/ACO1/ABAT/NFU1	4
Molecular_Function	GO:0004300	enoyl-CoA hydratase activity	2/166	10/18368	0.00348346	0.036029	0.031325	AUH/ECHDC1	2
Molecular_Function	GO:0016783	sulfurtransferase activity	2/166	10/18368	0.00348346	0.036029	0.031325	TST/TSTD1	2
Molecular_Function	GO:0035374	chondroitin sulfate binding	2/166	10/18368	0.00348346	0.036029	0.031325	MDK/DPYSL3	2
Molecular_Function	GO:0043394	proteoglycan binding	3/166	36/18368	0.00415844	0.0418154	0.036356	CTSB/NID1/COL5A3	3
Molecular_Function	GO:0003995	acyl-CoA dehydrogenase activity	2/166	12/18368	0.0050488	0.0493964	0.0429471	IVD/ACAD8	2
Molecular_Function	GO:0016776	phosphotransferase activity, phosphate group as aCellular_Componenteptor	3/166	39/18368	0.00521858	0.0497139	0.0432232	NME2/AK2/AK3	3
